# Supplementary material for: Interlocus gene conversion explains at least 2.7 % of single nucleotide variants in human segmental duplications
Source: BMC Genomics. 2015 Jun 16;16(1):456. doi: 10.1186/s12864-015-1681-3 (PMC4467073; doi:10.1186/s12864-015-1681-3)
Supplement: Additional file 1: Table S1. — High confidence, uniquely mapping parallelisms in the human genome. [file 12864_2015_1681_MOESM1_ESM.xlsx]

## Sheet: Sheet1
Supplementary Table 1. High confidence, uniquely mapping parallelisms in the human genome
SNP1												SNP2												Strand	SegDup1-SegDup2 Sequence Identity
Seg Dup1	position	RS Number	Ref Allele	Alt Allele	Ancestral Allele	Ref Allele Freq	Populations	Gene	Coding	Pseudogene	Conserved Noncoding	Seg Dup2	position	RS Number	Ref Allele	Alt Allele	Ancestral Allele	Ref Allele Freq	Populations	Gene	Coding	Pseudogene	Conserved Noncoding
1:83647856-83955427	1:83689459	rs11163693	G	A	A	0.71	ASW,CEU,CHB,CHS,CLM,FIN,GBR,IBS,JPT,LWK,MXL,PUR,TSI,YRI					7:76280701-76575579	7:76318042	rs192290868	A	G	A	0.001	PUR					plus	0.99
1:83647856-83955427	1:83705261	rs189985235	G	A	G	0.01	LWK					7:76280701-76575579	7:76334045	rs189382192	G	A	G	0.003	LWK					plus	0.99
1:83647856-83955427	1:83729290	rs34529587	A	G	G	0.004	LWK					7:76280701-76575579	7:76357803	rs150189329	G	A	na	0.001	YRI					plus	0.99
1:83647856-83955427	1:83750300	rs140954315	C	T	C	0.53	CHB,CHS,FIN,TSI					7:76280701-76575579	7:76379231	rs180806783	C	T	C	0.09	FIN,IBS,MXL					plus	0.99
1:83647856-83955427	1:83768971	rs185188063	C	A	na	0.01	ASW,JPT,PUR,TSI					7:76280701-76575579	7:76397784	rs78947478	C	A	C	0.03	CLM,FIN,GBR,JPT,LWK,TSI,YRI					plus	0.99
1:83647856-83955427	1:83768975	rs2536465	C	A	A	0.57	ASW,CEU,CHB,CHS,CLM,FIN,GBR,IBS,JPT,LWK,MXL,PUR,TSI,YRI					7:76280701-76575579	7:76397788	rs141875278	A	C	A	0.02	ASW,CHS,LWK,YRI					plus	0.99
1:83647856-83955427	1:83776107	rs190488819	T	C	T	0.004	LWK,YRI				chr1:83776105-83776110	7:76280701-76575579	7:76405011	rs115426415	T	C	T	0.03	ASW,LWK,MXL,PUR,YRI				chr7:76405009-76405025	plus	0.99
1:83647856-83955427	1:83783191	rs182900911	C	T	C	0.001	YRI					7:76280701-76575579	7:76412099	rs3885333	T	C	C	0.14	ASW,CEU,CHB,CHS,CLM,FIN,GBR,JPT,LWK,PUR,TSI,YRI					plus	0.99
1:83647856-83955427	1:83788566	rs12083148	T	A	na	0.11	ASW,CEU,CLM,GBR,IBS,JPT,LWK,MXL,PUR,YRI					7:76280701-76575579	7:76417486	rs188058183	T	A	T	0.09	CEU,CLM,FIN,GBR,JPT,MXL,PUR					plus	0.99
1:83647856-83955427	1:83793860	rs138078873	A	G	A	0.01	ASW,CLM,LWK,PUR,YRI					7:76280701-76575579	7:76422771	rs115639713	A	G	A	0.001	YRI					plus	0.99
1:83647856-83955427	1:83811109	rs71666184	G	A	G	0.07	CEU,CLM,FIN,GBR,IBS,LWK,MXL,PUR,TSI					7:76280701-76575579	7:76436988	rs62476193	G	A	G	0.01	ASW,TSI					plus	0.99
1:83647856-83955427	1:83815586	rs147955669	T	C	T	0.03	ASW,LWK,YRI					7:76280701-76575579	7:76441505	rs38617	T	C	T	0.05	ASW,LWK,PUR,YRI					plus	0.99
1:83647856-83955427	1:83839233	rs144663236	G	T	T	0.01	LWK					7:76280701-76575579	7:76459005	rs147932818	G	T	T	0.04	ASW,CHB,CHS,IBS,LWK,YRI					plus	0.99
1:83647856-83955427	1:83839264	rs140917568	T	C	T	0.05	CEU,FIN,LWK,TSI,YRI					7:76280701-76575579	7:76459036	rs38572	T	C	T	0.03	ASW,LWK,PUR,TSI,YRI					plus	0.99
1:83647856-83955427	1:83839276	rs11584968	G	A	A	0.18	ASW,LWK,TSI					7:76280701-76575579	7:76459048	rs38571	A	G	A	0.17	ASW,CEU,CHB,CHS,CLM,FIN,GBR,IBS,JPT,LWK,MXL,PUR,TSI,YRI					plus	0.99
1:83647856-83955427	1:83839301	rs7540107	A	G	A	0.92	ASW,CLM,LWK,PUR,TSI,YRI					7:76280701-76575579	7:76459073	rs62476236	G	A	A	0.01	CEU,IBS					plus	0.99
1:83647856-83955427	1:83846573	rs181232500	T	A	T	0.02	ASW,CLM,LWK,YRI					7:76280701-76575579	7:76466334	rs189582638	T	A	T	0.03	PUR,YRI					plus	0.99
1:83647856-83955427	1:83852302	rs61121045	C	T	C	0.26	ASW,CEU,CHB,CHS,CLM,FIN,GBR,IBS,JPT,LWK,MXL,PUR,TSI,YRI					7:76280701-76575579	7:76472049	rs3973127	T	C	C	0.65	ASW,CEU,CHB,CHS,CLM,FIN,GBR,IBS,JPT,LWK,MXL,PUR,TSI,YRI					plus	0.99
1:83647856-83955427	1:83853545	rs186869817	A	C	na	0.001	CLM,TSI					7:76280701-76575579	7:76473278	rs181264313	A	C	A	0.02	ASW,CEU,JPT,PUR,TSI					plus	0.99
1:83647856-83955427	1:83856501	rs142987332	A	G	na	0.01	CEU,CLM,FIN,TSI				chr1:83856396-83856520	7:76280701-76575579	7:76476563	rs186755966	A	G	A	0.02	GBR,TSI				chr7:76476533-76476582	plus	0.99
1:83647856-83955427	1:83868742	rs78530090	G	A	G	0.06	JPT,TSI					7:76280701-76575579	7:76488846	rs4729031	G	A	G	0.08	ASW,CEU,CHB,CHS,CLM,FIN,JPT,LWK,PUR					plus	0.99
1:83647856-83955427	1:83869980	rs141940544	C	T	C	0.3	ASW,CEU,CHB,CHS,CLM,FIN,GBR,JPT,LWK,MXL,TSI,YRI					7:76280701-76575579	7:76490082	rs141301184	C	T	C	0.41	CEU,CHB,CHS,CLM,FIN,GBR,JPT,MXL,PUR,TSI,YRI					plus	0.99
1:83647856-83955427	1:83900790	rs189601618	T	C	T	0.01	ASW,CLM,YRI					7:76280701-76575579	7:76520864	rs73705152	T	C	T	0.02	ASW,LWK,YRI					plus	0.99
1:83647856-83955427	1:83922230	rs144077465	C	A	C	0.01	JPT					7:76280701-76575579	7:76542323	rs112749323	C	A	C	0.09	CEU,CLM,FIN,GBR,IBS,PUR					plus	0.99
1:83647856-83955427	1:83922969	rs181885563	T	A	T	0.01	GBR					7:76280701-76575579	7:76543062	rs4595043	T	A	T	0.07	CLM,LWK,PUR,YRI					plus	0.99
1:83647856-83955427	1:83923466	rs190218958	C	A	C	0.001	ASW,LWK					7:76280701-76575579	7:76543561	rs142436225	C	A	C	0.01	CLM,LWK,YRI					plus	0.99
1:83647856-83955427	1:83928001	rs147056594	C	T	C	0.02	ASW,CEU,CHB,CHS,CLM,JPT,LWK,MXL,YRI					7:76280701-76575579	7:76548102	rs181266056	C	T	C	0.03	ASW,CHS,LWK,YRI					plus	0.99
1:243265199-243375479	1:243280493	rs7531275	C	G	na	0.04	ASW,CEU,CLM,FIN,GBR,LWK,MXL,TSI,YRI				chr1:243280483-243280493	4:119388531-119499838	4:119484522	rs187851314	G	C	G	0.002	CHS,LWK				chr4:119484521-119484531	minus	0.98
1:243265199-243375479	1:243281170	rs189777867	T	C	na	0.001	CLM,MXL					4:119388531-119499838	4:119483844	rs143324335	A	G	A	0.001	LWK					minus	0.98
1:243265199-243375479	1:243281818	rs4658387	T	C	na	0.12	ASW,CHB,CLM,FIN,JPT,LWK,MXL,YRI					4:119388531-119499838	4:119483194	rs186055931	A	G	A	0.003	JPT,LWK					minus	0.98
1:243265199-243375479	1:243282658	rs150519783	G	T	na	0.02	CHB,CLM,FIN					4:119388531-119499838	4:119482356	rs2969707	A	C	na	0.16	CHB,GBR,JPT,LWK,TSI,YRI					minus	0.98
1:243265199-243375479	1:243303859	rs143450689	T	G	T	0.01	CLM,FIN,GBR,PUR	CEP170				4:119388531-119499838	4:119460919	rs114406890	C	A	A	0.72	ASW,CEU,CHB,CHS,CLM,FIN,GBR,JPT,LWK,MXL,PUR,TSI,YRI	CEP170P1		PGOHUM00000250791		minus	0.98
1:243265199-243375479	1:243314921	rs2789247	T	C	T	0.03	ASW,CHS,CLM,FIN,GBR,IBS,JPT,LWK,YRI	CEP170				4:119388531-119499838	4:119449186	rs62324874	G	A	A	0.26	CHB,CHS,CLM,FIN,GBR,IBS,JPT,LWK,MXL,PUR,YRI	CEP170P1		PGOHUM00000250791		minus	0.98
1:243265199-243375479	1:243318240	rs2260864	T	C	T	0.01	ASW,GBR	CEP170				4:119388531-119499838	4:119445884	rs115411542	G	A	A	0.47	ASW,CEU,CHB,CHS,CLM,FIN,GBR,JPT,LWK,MXL,PUR,TSI,YRI	CEP170P1		PGOHUM00000250791		minus	0.98
1:243265199-243375479	1:243323322	rs140461294	A	C	C	0.02	ASW,CHB,CLM,FIN,GBR,IBS,JPT,LWK,YRI	CEP170				4:119388531-119499838	4:119440813	rs187666907	G	T	na	0.04	ASW,CHB,CHS,CLM,FIN,GBR,IBS,JPT,LWK,MXL,YRI	CEP170P1		PGOHUM00000250791		minus	0.98
1:243265199-243375479	1:243330904	rs181377246	A	G	A	0.01	TSI	CEP170				4:119388531-119499838	4:119433210	rs181982724	T	C	T	0.03	CEU,CLM,GBR,MXL,TSI			PGOHUM00000250791		minus	0.98
1:243265199-243375479	1:243331563	rs142533766	T	C	T	0.01	LWK,YRI	CEP170				4:119388531-119499838	4:119432547	rs185048217	A	G	na	0.001	LWK			PGOHUM00000250791		minus	0.98
1:243265199-243375479	1:243333410	rs186911541	C	T	C	0.01	ASW,CHB,FIN,PUR,YRI	CEP170				4:119388531-119499838	4:119430705	rs79756478	G	A	na	0.08	CEU,CHB,CLM,FIN,GBR,LWK,MXL,TSI,YRI			PGOHUM00000250791		minus	0.98
1:243265199-243375479	1:243341146	rs186388342	T	C	T	0.003	FIN,GBR	CEP170				4:119388531-119499838	4:119422969	rs12152702	A	G	A	0.1	ASW,CEU,CLM,FIN,GBR,LWK,MXL,PUR,TSI,YRI			PGOHUM00000250791		minus	0.98
1:243265199-243375479	1:243351916	rs138563657	A	T	A	0.12	ASW,CHB,CHS,CLM,FIN,JPT,LWK,MXL,YRI	CEP170				4:119388531-119499838	4:119412165	rs188470537	T	A	T	0.01	JPT			PGOHUM00000250791		minus	0.98
1:243265199-243375479	1:243353185	rs186829527	A	G	A	0.004	CLM,FIN	CEP170				4:119388531-119499838	4:119410895	rs181142898	T	C	T	0.005	FIN			PGOHUM00000250791		minus	0.98
1:243265199-243375479	1:243356987	rs181253160	G	T	na	0.06	YRI	CEP170				4:119388531-119499838	4:119406973	rs2129275	A	C	na	0.06	GBR,JPT			PGOHUM00000250791		minus	0.98
1:243265199-243375479	1:243360025	rs192972425	T	C	T	0.001	FIN	CEP170				4:119388531-119499838	4:119403934	rs146034941	A	G	A	0.02	FIN,GBR,MXL,TSI			PGOHUM00000250791		minus	0.98
1:243265199-243375479	1:243372778	rs4614242	T	G	T	0.81	ASW,CEU,CHB,CHS,FIN,GBR,JPT,LWK,MXL,PUR,TSI,YRI	CEP170				4:119388531-119499838	4:119391217	rs181241655	A	C	na	0.06	CHB,CHS,CLM,FIN,GBR,LWK,MXL,YRI					minus	0.98
1:120531870-120697156	1:120638572	rs150606436	C	T	na	0.02	CHB,CHS,FIN					1:145118353-145289040	1:145181147	rs856476	A	G	G	0.66	ASW,CEU,CHB,CHS,CLM,FIN,GBR,IBS,JPT,LWK,MXL,PUR,TSI,YRI	LOC100288142,NBPF9				minus	0.99
1:120531870-120697156	1:120679510	rs4357569	T	A	na	0.34	ASW,CEU,CHB,CHS,CLM,FIN,GBR,IBS,JPT,LWK,MXL,PUR,TSI,YRI					1:145118353-145289040	1:145136013	rs182601512	A	T	na	0.01	ASW,CLM,LWK,PUR	LOC100288142,NBPF9				minus	0.99
1:145748065-145833117	1:145826778	rs35200385	A	C	na	0.01	CHB,CHS,FIN,LWK,MXL	GPR89A,LOC100288142,NBPF10				1:147394505-147482095	1:147400801	rs6593827	G	T	na	0.02	CHS,GBR	GPR89B				minus	0.99
1:148859501-148954460	1:148928727	rs78446046	C	T	T	0.02	CHB,CHS	LOC645166				2:91821869-91916721	2:91847593	rs2430012	A	G	na	0.04	ASW,CHB,CHS,FIN,IBS,LWK,MXL	LOC654342				minus	0.99
1:148859501-148954460	1:148931239	rs71620865	T	G	na	0.04	ASW,CHB,CLM,FIN,GBR,IBS,JPT,LWK,MXL,YRI	LOC645166				2:91821869-91916721	2:91845077	rs2537082	C	A	A	0.04	ASW,CHB,CHS,CLM,FIN,GBR,IBS,JPT,MXL,PUR,YRI	LOC654342				minus	0.99
1:155180172-155190755	1:155185378	rs189761702	C	T	na	0.01	CHB,JPT	GBAP1		PGOHUM00000262417	chr1:155185347-155185377	1:155200766-155213257	1:155206060	rs149487315	C	T	na	0.004	CHB,LWK,MXL	GBA	GBA		chr1:155206030-155206059	plus	0.96
1:155180172-155190755	1:155186729	rs28445596	T	C	na	0.65	ASW,CEU,CHB,CHS,CLM,FIN,GBR,IBS,JPT,LWK,MXL,PUR,TSI,YRI	GBAP1		PGOHUM00000262417	chr1:155186725-155186745	1:155200766-155213257	1:155208006	rs364897	T	C	na	0.001	YRI	GBA	GBA		chr1:155208002-155208022	plus	0.96
1:161479595-161483463	1:161481546	rs114926793	T	C	na	0.05	ASW,CEU,CHB,FIN,GBR,JPT,LWK,PUR,TSI,YRI	FCGR2A			chr1:161481527-161481592	1:161642750-161646894	1:161645037	rs189570377	C	T	C	0.001	LWK	FCGR2B			chr1:161645032-161645042	plus	0.94
1:161479595-161483463	1:161481561	rs10800357	C	T	na	0.37	ASW,CEU,CHB,CHS,CLM,FIN,GBR,IBS,JPT,LWK,MXL,PUR,TSI,YRI	FCGR2A			chr1:161481527-161481592	1:161642750-161646894	1:161645052	rs28651835	C	T	C	0.02	LWK,YRI	FCGR2B	FCGR2B			plus	0.94
1:161479595-161483463	1:161481567	rs11590749	G	T	na	0.14	ASW,CEU,CHB,CHS,CLM,FIN,GBR,IBS,JPT,LWK,MXL,PUR,TSI,YRI	FCGR2A			chr1:161481527-161481592	1:161642750-161646894	1:161645058	rs148534844	T	G	A	0.01	YRI	FCGR2B	FCGR2B		chr1:161645053-161645083	plus	0.94
1:161479595-161483463	1:161481742	rs184674774	C	T	na	0.002	YRI	FCGR2A				1:161642750-161646894	1:161645232	rs6670713	T	C	C	0.01	CLM,MXL,PUR	FCGR2B				plus	0.94
1:161479597-161518642	1:161481561	rs10800357	C	T	na	0.37	ASW,CEU,CHB,CHS,CLM,FIN,GBR,IBS,JPT,LWK,MXL,PUR,TSI,YRI	FCGR2A			chr1:161481527-161481592	1:161560921-161599999	1:161563221	rs190818106	T	C	na	0.01	LWK,YRI	FCGR2C				plus	0.98
1:161479597-161518642	1:161483656	rs56157533	C	T	na	0.05	FIN,TSI	FCGR2A				1:161560921-161599999	1:161565314	rs79316700	C	T	na	0.06	CEU,CLM,MXL	FCGR2C				plus	0.98
1:161479597-161518642	1:161483750	rs395463	C	T	na	0.02	CEU,FIN,GBR,JPT,MXL,TSI	FCGR2A				1:161560921-161599999	1:161565408	rs114010589	T	C	na	0.17	ASW,CEU,CHB,CHS,CLM,FIN,GBR,IBS,JPT,LWK,MXL,PUR,TSI,YRI	FCGR2C				plus	0.98
1:161479597-161518642	1:161484175	rs6427596	G	T	na	0.79	CEU,CHB,FIN,GBR,LWK,MXL,PUR,TSI,YRI	FCGR2A				1:161560921-161599999	1:161565832	rs71639079	G	T	na	0.09	CHB,CHS,JPT,LWK,MXL,TSI	FCGR2C				plus	0.98
1:161479597-161518642	1:161484199	rs139121685	A	C	na	0.01	TSI	FCGR2A				1:161560921-161599999	1:161565856	rs192884100	A	C	na	0.004	CLM	FCGR2C				plus	0.98
1:161479597-161518642	1:161484210	rs368433	T	C	na	0.04	CEU,CLM,GBR,IBS,PUR,TSI,YRI	FCGR2A				1:161560921-161599999	1:161565867	rs71639080	C	T	na	0.02	CHB,CHS,CLM,MXL	FCGR2C				plus	0.98
1:161479597-161518642	1:161490681	rs7525868	C	G	na	0.001	FIN					1:161560921-161599999	1:161572330	rs71519213	C	G	na	0.51	ASW,CEU,CHB,CHS,CLM,FIN,GBR,IBS,JPT,LWK,MXL,PUR,TSI,YRI					plus	0.98
1:161479597-161518642	1:161491478	rs1811422	T	C	na	0.68	ASW,CEU,CHB,CHS,CLM,FIN,GBR,IBS,JPT,LWK,MXL,PUR,TSI,YRI					1:161560921-161599999	1:161573127	rs61801837	T	C	na	0.07	ASW,CEU,CLM,FIN,MXL,TSI					plus	0.98
1:161479597-161518642	1:161491537	rs59821492	A	T	na	0.14	CEU,CHB,CHS,CLM,FIN,GBR,JPT,LWK,MXL,PUR,TSI,YRI					1:161560921-161599999	1:161573186	rs141800641	A	T	na	0.03	CEU,CHB,CHS,JPT,LWK,MXL,TSI					plus	0.98
1:161479597-161518642	1:161498371	rs56329927	T	C	na	0.14	ASW,CEU,CHB,CHS,CLM,FIN,GBR,LWK,PUR,TSI,YRI					1:161560921-161599999	1:161580013	rs2446634	C	T	na	0.21	ASW,CEU,CHB,CHS,CLM,FIN,GBR,IBS,JPT,LWK,MXL,PUR,TSI,YRI					plus	0.98
1:161479597-161518642	1:161498624	rs12076636	C	G	na	0.02	ASW,LWK,YRI					1:161560921-161599999	1:161580265	rs111340912	C	G	na	0.34	ASW,CEU,CHB,CHS,CLM,FIN,GBR,IBS,JPT,LWK,MXL,PUR,TSI,YRI					plus	0.98
1:161479597-161518642	1:161499660	rs10919315	G	A	na	0.003	TSI					1:161560921-161599999	1:161581266	rs72702111	G	A	na	0.35	ASW,CEU,CHB,CHS,CLM,FIN,GBR,IBS,JPT,LWK,MXL,PUR,TSI,YRI					plus	0.98
1:161479597-161518642	1:161505074	rs371083	A	G	G	0.01	ASW,LWK,YRI					1:161560921-161599999	1:161585023	rs148159846	G	A	na	0.01	ASW,LWK,YRI					plus	0.98
1:161479597-161518642	1:161505698	rs147502098	G	C	G	0.02	CEU,JPT					1:161560921-161599999	1:161585647	rs36021445	G	C	na	0.53	ASW,CEU,CHB,CHS,CLM,FIN,GBR,IBS,JPT,LWK,MXL,PUR,TSI,YRI					plus	0.98
1:161479597-161518642	1:161509155	rs12032664	G	A	G	0.34	ASW,CEU,CHB,CHS,CLM,FIN,GBR,IBS,JPT,LWK,MXL,PUR,TSI,YRI					1:161560921-161599999	1:161590609	rs150646416	G	A	na	0.001	TSI					plus	0.98
1:161479597-161518642	1:161509311	rs187003515	G	A	G	0.003	CLM,TSI					1:161560921-161599999	1:161590743	rs35181127	A	G	na	0.46	ASW,CEU,CHB,CHS,CLM,FIN,GBR,IBS,JPT,LWK,MXL,PUR,TSI,YRI					plus	0.98
1:161479597-161518642	1:161509898	rs115057380	A	G	A	0.01	ASW,CHS,YRI					1:161560921-161599999	1:161591330	rs115343734	G	A	na	0.003	CEU					plus	0.98
1:161479597-161518642	1:161511758	rs182110247	A	G	A	0.001	CHB	FCGR3A				1:161560921-161599999	1:161593195	rs117234243	A	G	na	0.02	CHB,CHS,FIN,JPT,MXL	FCGR3B				plus	0.98
1:161479597-161518642	1:161515176	rs10429882	T	C	T	0.43	ASW,CEU,CHB,CHS,CLM,FIN,GBR,IBS,JPT,LWK,MXL,PUR,TSI,YRI	FCGR3A				1:161560921-161599999	1:161596622	rs183773575	T	C	na	0.001	CHS	FCGR3B				plus	0.98
1:764791-802515	1:767811	rs140378911	G	C	na	0.02	ASW,CEU,CHB,CLM,FIN,GBR,JPT,PUR,TSI,YRI	LOC643837				8:240489-280244	8:277228	rs143451456	G	C	na	0.03	ASW,CHB,CHS,CLM,FIN,GBR,IBS,JPT,MXL,YRI					minus	0.98
1:764791-802515	1:768253	rs2977608	A	C	na	0.53	ASW,CEU,CHB,CHS,CLM,FIN,GBR,IBS,JPT,LWK,MXL,PUR,TSI,YRI	LOC643837				8:240489-280244	8:276826	rs111657718	T	G	na	0.04	CEU,CHS,CLM,FIN,GBR,MXL,PUR,YRI					minus	0.98
1:764791-802515	1:773784	rs186067629	G	T	na	0.001	CLM	LOC643837				8:240489-280244	8:271362	rs117182035	C	A	na	0.02	CEU,CLM,FIN,GBR,IBS,LWK,MXL,PUR,TSI					minus	0.98
1:764791-802515	1:775125	rs147281566	C	T	na	0.03	ASW,CEU,CLM,FIN,LWK,MXL,PUR,TSI,YRI	LOC643837				8:240489-280244	8:269961	rs143993943	G	A	na	0.02	ASW,CEU,CLM,FIN,GBR,IBS,LWK,MXL,TSI,YRI					minus	0.98
1:764791-802515	1:775637	rs149681289	C	T	na	0.01	ASW,YRI	LOC643837				8:240489-280244	8:269445	rs7832760	G	A	na	0.19	ASW,CEU,CHB,CHS,CLM,FIN,GBR,IBS,JPT,LWK,MXL,PUR,TSI,YRI					minus	0.98
1:764791-802515	1:777335	rs191973633	A	C	na	0.003	LWK,YRI	LOC643837				8:240489-280244	8:267750	rs6981999	T	G	na	0.08	ASW,LWK,MXL,PUR,YRI					minus	0.98
1:764791-802515	1:779085	rs142469807	A	G	na	0.01	YRI	LOC643837				8:240489-280244	8:266001	rs185338916	T	C	na	0.001	JPT					minus	0.98
1:764791-802515	1:780367	rs192688640	A	C	na	0.003	LWK,YRI	LOC643837				8:240489-280244	8:263954	rs6992942	T	G	na	0.04	ASW,CEU,FIN,GBR,LWK,MXL,PUR,TSI,YRI					minus	0.98
1:764791-802515	1:781643	rs143710653	A	G	na	0.03	CHS,GBR,LWK,YRI	LOC643837				8:240489-280244	8:262675	rs61596175	T	C	na	0.21	CHS,CLM,GBR,JPT,LWK,PUR,YRI					minus	0.98
1:764791-802515	1:785409	rs144821271	G	A	na	0.02	ASW,CHB,FIN,GBR,JPT,LWK	LOC643837				8:240489-280244	8:258910	rs11136528	T	C	na	0.22	ASW,CEU,CHB,CHS,CLM,FIN,GBR,IBS,JPT,LWK,MXL,TSI,YRI					minus	0.98
1:764791-802515	1:787685	rs2905054	G	T	na	0.62	CEU,CHB,CHS,FIN,JPT,MXL,PUR,TSI	LOC643837				8:240489-280244	8:256626	rs139778330	C	A	na	0.04	CHB,CHS,FIN,GBR,IBS,MXL					minus	0.98
1:764791-802515	1:789437	rs188722744	A	C	na	0.004	ASW	LOC643837				8:240489-280244	8:253444	rs186507948	T	G	na	0.03	ASW,LWK,YRI					minus	0.98
1:764791-802515	1:790164	rs180751295	A	G	na	0.004	ASW,LWK,YRI	LOC643837				8:240489-280244	8:252717	rs7826571	T	C	na	0.08	ASW,LWK,MXL,YRI					minus	0.98
1:764791-802515	1:791191	rs111818025	G	A	na	0.19	CHB,CHS,FIN,GBR,JPT,LWK,MXL,PUR,TSI,YRI	LOC643837				8:240489-280244	8:251673	rs141168194	C	T	na	0.02	CHS,FIN,LWK					minus	0.98
1:764791-802515	1:791907	rs137924725	G	T	na	0.05	ASW,CHB,CLM,FIN,GBR,IBS,JPT,LWK,YRI	LOC643837				8:240489-280244	8:250957	rs4045427	A	C	na	0.04	CHB,CLM,FIN,GBR,IBS,JPT,LWK,MXL,YRI					minus	0.98
1:764791-802515	1:791987	rs77103542	T	C	na	0.05	CHB,CHS,CLM,JPT,MXL,PUR,YRI	LOC643837				8:240489-280244	8:250877	rs191728483	A	G	na	0.002	CHB					minus	0.98
1:764791-802515	1:793947	rs2519031	A	G	na	0.03	ASW,CEU,CHB,CHS,GBR,IBS,JPT,LWK,MXL,TSI	LOC643837				8:240489-280244	8:248915	rs35979388	C	T	na	0.03	ASW,CHB,CLM,FIN,GBR,IBS,JPT,LWK,MXL,YRI					minus	0.98
1:764791-802515	1:793951	rs115634970	A	C	na	0.03	ASW,CEU,CHB,CHS,GBR,IBS,JPT,LWK,MXL,TSI	LOC643837				8:240489-280244	8:248911	rs2544297	G	T	na	0.03	ASW,CHB,CLM,FIN,GBR,IBS,JPT,LWK,MXL,YRI					minus	0.98
1:764791-802515	1:794128	rs186292918	G	T	na	0.04	FIN,GBR	LOC643837				8:240489-280244	8:248734	rs7830583	C	A	na	0.55	CEU,CHB,CLM,FIN,GBR,JPT,TSI					minus	0.98
1:764791-802515	1:795988	rs59380221	C	T	na	0.28	ASW,CEU,CHB,CHS,CLM,FIN,GBR,IBS,JPT,LWK,MXL,PUR,TSI,YRI					8:240489-280244	8:246888	rs59397387	G	A	na	0.08	ASW,CEU,CHB,CHS,CLM,FIN,GBR,JPT,LWK,PUR,TSI,YRI					minus	0.98
1:764791-802515	1:796516	rs150913323	C	T	na	0.02	LWK					8:240489-280244	8:246359	rs182899974	G	A	na	0.01	CHB,JPT					minus	0.98
1:764791-802515	1:799389	rs187038627	G	A	na	0.01	ASW,YRI					8:240489-280244	8:243566	rs55656980	T	C	na	0.49	ASW,CEU,CHB,CHS,CLM,FIN,GBR,JPT,LWK,MXL,PUR,TSI,YRI					minus	0.98
1:764791-802515	1:799657	rs183704723	C	T	na	0.01	ASW,FIN,GBR,IBS,JPT,MXL					8:240489-280244	8:243298	rs35055748	A	G	na	0.09	ASW,CEU,CHB,CHS,CLM,FIN,GBR,JPT,LWK,MXL,PUR,TSI,YRI					minus	0.98
1:1439902-1470205	1:1444967	rs77510880	G	T	na	0.01	JPT,LWK,YRI					1:1399459-1431722	1:1404151	rs189706153	T	G	na	0.01	LWK	ATAD3C		PGOHUM00000259546	chr1:1404112-1404160	plus	0.91
1:1439902-1470205	1:1446736	rs78919759	T	C	na	0.05	ASW,CEU,CLM,FIN,GBR,LWK,MXL,PUR,YRI					1:1399459-1431722	1:1406707	rs147816706	T	C	na	0.01	ASW,LWK,YRI			PGOHUM00000259546		plus	0.91
1:1439902-1470205	1:1456409	rs116644865	C	T	na	0.03	ASW,CLM,LWK,PUR,YRI	ATAD3A				1:1399459-1431722	1:1418410	rs182460423	C	T	na	0.001	LWK	ATAD3B		PGOHUM00000251105,PGOHUM00000259546		plus	0.91
1:1439902-1470205	1:1458255	rs28675990	T	G	na	0.21	CHB,CHS,FIN,JPT,LWK,MXL,PUR,TSI,YRI	ATAD3A	ATAD3A		chr1:1458249-1458260	1:1399459-1431722	1:1420527	rs1781156	G	T	na	0.01	CEU,FIN,GBR	ATAD3B	ATAD3B	PGOHUM00000251105,PGOHUM00000259546	chr1:1420521-1420532	plus	0.91
1:1439902-1470205	1:1460614	rs112869160	T	C	na	0.01	ASW,LWK	ATAD3A				1:1399459-1431722	1:1423237	rs187809296	T	C	na	0.002	LWK,YRI	ATAD3B		PGOHUM00000251105,PGOHUM00000259546		plus	0.91
1:1439902-1470205	1:1469606	rs35611435	C	T	na	0.47	ASW,CEU,CHB,CHS,CLM,FIN,GBR,JPT,MXL,PUR,TSI,YRI	ATAD3A				1:1399459-1431722	1:1431165	rs9792879	C	T	na	0.22	ASW,CEU,CHB,CHS,CLM,FIN,GBR,IBS,JPT,LWK,MXL,PUR,TSI,YRI	ATAD3B	ATAD3B	PGOHUM00000251105		plus	0.91
1:1567836-1584471	1:1572188	rs188826059	G	A	G	0.002	CEU,GBR,YRI	CDK11B				1:1631055-1647700	1:1635407	rs74045976	A	G	na	0.11	ASW,CEU,CLM,IBS,LWK,TSI,YRI	CDK11A,CDK11B				plus	0.99
1:1567836-1584471	1:1572530	rs190165683	A	C	A	0.002	YRI	CDK11B	CDK11B		chr1:1572527-1572529	1:1631055-1647700	1:1635749	rs55880629	C	A	na	0.34	ASW,CEU,CHB,CHS,CLM,FIN,GBR,IBS,JPT,LWK,MXL,PUR,TSI,YRI	CDK11A,CDK11B	CDK11A		chr1:1635746-1635748	plus	0.99
1:1567836-1584471	1:1572724	rs187245188	C	A	C	0.01	JPT	CDK11B				1:1631055-1647700	1:1635943	rs1534950	A	C	na	0.19	ASW,CHB,CHS,CLM,FIN,GBR,JPT,LWK,MXL,TSI,YRI	CDK11A,CDK11B				plus	0.99
1:12915177-13047306	1:12981549	rs115023553	T	G	na	0.06	CLM,FIN,GBR,JPT					1:13319912-13455364	1:13385664	rs2797760	C	A	na	0.05	ASW,CEU,CHS,FIN,GBR,IBS,JPT,MXL					minus	0.99
1:12915177-13047306	1:12983530	rs79952301	G	T	na	0.04	CEU,CHB,CLM,FIN,GBR,IBS,JPT,LWK,TSI,YRI					1:13319912-13455364	1:13383685	rs150798679	A	C	na	0.08	ASW,CLM,GBR,LWK,YRI					minus	0.99
1:16368767-16389585	1:16376077	rs202203515	G	C	na	0.001	CEU	CLCNKB				1:16346932-16367077	1:16354280	rs10927889	G	C	G	0.68	ASW,CEU,CHB,CHS,CLM,FIN,GBR,IBS,JPT,LWK,MXL,PUR,TSI,YRI	CLCNKA				plus	0.91
1:16368767-16389585	1:16377042	rs5251	G	C	na	0.001	YRI	CLCNKB	CLCNKB			1:16346932-16367077	1:16355287	rs45588635	C	G	C	0.01	ASW,CEU,CHB,CLM,FIN,GBR,IBS,LWK,MXL,TSI	CLCNKA	CLCNKA			plus	0.91
1:16368767-16389585	1:16382678	rs145911972	C	G	na	0.01	ASW,LWK,PUR,YRI	CLCNKB				1:16346932-16367077	1:16359424	rs141107422	C	G	C	0.004	ASW,LWK,PUR	CLCNKA				plus	0.91
1:16368767-16389585	1:16383448	rs10803415	A	C	C	0.82	ASW,CHS,CLM,GBR,JPT,LWK,PUR,TSI,YRI	CLCNKB				1:16346932-16367077	1:16360190	rs28418375	A	C	na	0.12	ASW,CEU,GBR,JPT,PUR,TSI,YRI	CLCNKA				plus	0.91
1:16368767-16389585	1:16383808	rs28690440	G	C	C	0.14	ASW,CEU,FIN,GBR,IBS,LWK,MXL,PUR,TSI,YRI	CLCNKB				1:16346932-16367077	1:16360550	rs7365925	C	G	na	0.43	ASW,CEU,CHB,CLM,FIN,GBR,LWK,MXL,PUR,TSI,YRI					plus	0.91
1:16368767-16389585	1:16384843	rs114956983	G	C	G	0.12	ASW,CEU,CLM,FIN,GBR,IBS,LWK,PUR,TSI,YRI	FAM131C				1:16346932-16367077	1:16361584	rs2863412	C	G	na	0.06	CHS,TSI					plus	0.91
1:16368767-16389585	1:16384986	rs28496958	G	T	G	0.29	ASW,CEU,CHB,CHS,CLM,FIN,GBR,IBS,JPT,LWK,MXL,PUR,TSI,YRI	FAM131C	FAM131C		chr1:16384980-16384991	1:16346932-16367077	1:16361727	rs2019470	G	T	na	0.18	GBR,JPT,YRI			PGOHUM00000243909	chr1:16361721-16361731	plus	0.91
1:16368767-16389585	1:16385178	rs80297394	G	A	G	0.07	CHB,JPT,LWK,MXL	FAM131C	FAM131C			1:16346932-16367077	1:16361919	rs148785270	G	A	na	0.09	CHB,CLM,FIN,JPT,MXL,TSI			PGOHUM00000243909		plus	0.91
1:16368767-16389585	1:16385184	rs75273615	G	A	G	0.28	ASW,CEU,CHB,GBR,IBS,JPT,LWK,MXL,PUR,TSI,YRI	FAM131C	FAM131C		chr1:16385181-16385200	1:16346932-16367077	1:16361925	rs146790110	G	A	na	0.19	ASW,CLM,FIN,JPT,LWK,TSI,YRI			PGOHUM00000243909	chr1:16361922-16361933	plus	0.91
1:16368767-16389585	1:16385915	rs148189090	C	A	A	0.01	CEU,CHB,CLM,FIN,GBR,IBS,LWK,TSI	FAM131C				1:16346932-16367077	1:16362661	rs3978493	A	C	na	0.61	ASW,CEU,CHB,CHS,CLM,FIN,GBR,IBS,JPT,LWK,MXL,PUR,TSI,YRI			PGOHUM00000243909		plus	0.91
1:16368767-16389585	1:16386065	rs61769893	T	A	T	0.07	ASW,CEU,CHB,CHS,FIN,IBS,JPT,MXL,TSI	FAM131C	FAM131C		chr1:16386060-16386064	1:16346932-16367077	1:16362807	rs4083860	T	A	na	0.15	CEU,FIN,JPT,PUR,YRI			PGOHUM00000243909	chr1:16362801-16362806	plus	0.91
1:16368767-16389585	1:16386864	rs182822786	C	T	C	0.003	CLM	FAM131C				1:16346932-16367077	1:16363605	rs180884602	C	T	na	0.01	FIN			PGOHUM00000243909		plus	0.91
1:16368767-16389585	1:16387030	rs71510985	C	T	C	0.42	ASW,CEU,CHB,CHS,CLM,FIN,GBR,IBS,JPT,LWK,MXL,PUR,TSI,YRI	FAM131C				1:16346932-16367077	1:16363772	rs184952661	T	C	na	0.004	ASW,LWK,YRI			PGOHUM00000243909		plus	0.91
1:16368767-16389585	1:16388329	rs34263238	T	C	T	0.06	ASW,LWK,PUR,YRI	FAM131C				1:16346932-16367077	1:16365833	rs2863427	T	C	na	0.43	ASW,CEU,CHB,CHS,CLM,FIN,GBR,JPT,LWK,MXL,PUR,TSI,YRI			PGOHUM00000243909		plus	0.91
1:16368767-16389585	1:16388663	rs78863008	A	G	A	0.01	ASW,LWK,YRI	FAM131C	FAM131C		chr1:16388655-16388666	1:16346932-16367077	1:16366167	rs2019654	G	A	na	0.73	ASW,CEU,CHS,CLM,FIN,GBR,IBS,LWK,MXL,PUR,TSI,YRI			PGOHUM00000243909	chr1:16366150-16366170	plus	0.91
1:16368767-16389585	1:16389026	rs2863458	T	C	T	0.26	ASW,CEU,CHS,CLM,FIN,GBR,IBS,LWK,MXL,PUR,TSI,YRI	FAM131C	FAM131C		chr1:16388987-16389031	1:16346932-16367077	1:16366521	rs112116807	T	C	na	0.03	ASW,LWK,PUR,YRI				chr1:16366482-16366530	plus	0.91
1:16368767-16389585	1:16389288	rs10157014	A	G	G	0.14	ASW,CEU,CHB,CLM,FIN,GBR,IBS,LWK,MXL,PUR,TSI,YRI	FAM131C				1:16346932-16367077	1:16366780	rs140123450	A	G	na	0.02	ASW,CEU,CLM,FIN,GBR,LWK,TSI,YRI					plus	0.91
1:16368767-16389585	1:16389390	rs111799290	C	A	C	0.03	ASW,CLM,GBR,LWK,MXL,PUR,YRI	FAM131C				1:16346932-16367077	1:16366882	rs9287287	A	C	na	0.8	ASW,CEU,CHB,CLM,FIN,GBR,IBS,LWK,MXL,PUR,TSI,YRI					plus	0.91
1:21755318-21758713	1:21756008	rs3894725	G	T	na	0.72	ASW,CEU,CHB,CHS,CLM,FIN,GBR,JPT,LWK,PUR,TSI,YRI				chr1:21755769-21756062	2:129023053-129026447	2:129025758	rs142919429	C	A	C	0.15	CEU,CHB,FIN,GBR,JPT,LWK,MXL,PUR,YRI	HS6ST1	HS6ST1		chr2:129025734-129025771	minus	0.99
1:25688913-25751819	1:25696526	rs111729032	A	G	na	0.07	ASW,CLM,LWK,MXL,PUR,YRI	RHCE				1:25594515-25655519	1:25648885	rs142527975	T	C	na	0.02	LWK,YRI	RHD				minus	0.98
1:25688913-25751819	1:25696992	rs630612	A	T	na	0.004	GBR	RHCE	RHCE			1:25594515-25655519	1:25648419	rs45549244	A	T	na	0.01	ASW,FIN	RHD	RHD			minus	0.98
1:25688913-25751819	1:25698690	rs191141938	A	T	na	0.01	LWK,PUR,YRI	RHCE				1:25594515-25655519	1:25646727	rs137996836	T	A	T	0.05	ASW,CLM,LWK,PUR,TSI,YRI	RHD				minus	0.98
1:25688913-25751819	1:25699706	rs116706572	G	A	na	0.01	CEU,CLM,FIN,GBR,PUR	RHCE				1:25594515-25655519	1:25645710	rs186483346	C	T	C	0.001	FIN	RHD				minus	0.98
1:25688913-25751819	1:25699795	rs189621348	T	G	na	0.001	LWK,PUR	RHCE				1:25594515-25655519	1:25645621	rs138391986	A	C	A	0.01	ASW,LWK,MXL,PUR,YRI	RHD				minus	0.98
1:25688913-25751819	1:25700603	rs181219634	T	C	na	0.001	FIN,JPT	RHCE				1:25594515-25655519	1:25644805	rs148524686	G	A	G	0.002	CLM,LWK	RHD				minus	0.98
1:25688913-25751819	1:25700604	rs184085226	G	A	na	0.001	JPT	RHCE				1:25594515-25655519	1:25644804	rs145751786	T	C	na	0.003	CLM,FIN,LWK	RHD				minus	0.98
1:25688913-25751819	1:25700848	rs59454589	C	G	na	0.12	ASW,CLM,LWK,MXL,PUR,TSI,YRI	RHCE				1:25594515-25655519	1:25644562	rs143688327	G	C	na	0.01	ASW,LWK,YRI	RHD				minus	0.98
1:25688913-25751819	1:25700849	rs55922524	A	G	na	0.12	ASW,CLM,FIN,LWK,MXL,PUR,TSI,YRI	RHCE				1:25594515-25655519	1:25644561	rs139148425	T	C	na	0.01	ASW,LWK,YRI	RHD				minus	0.98
1:25688913-25751819	1:25703573	rs28579192	A	C	na	0.11	ASW,CHB,CHS,CLM,FIN,GBR,JPT,LWK,MXL,PUR,TSI,YRI	RHCE				1:25594515-25655519	1:25641828	rs142708102	G	T	G	0.07	ASW,CHB,FIN,GBR,IBS,LWK,MXL,PUR,YRI	RHD				minus	0.98
1:25688913-25751819	1:25703807	rs148122051	C	T	na	0.08	ASW,CLM,LWK,PUR,TSI,YRI	RHCE				1:25594515-25655519	1:25641593	rs148491151	G	A	G	0.02	ASW,LWK	RHD				minus	0.98
1:25688913-25751819	1:25705207	rs145206448	G	T	na	0.04	ASW,CHB,CHS,CLM,FIN,GBR,JPT,LWK,MXL,PUR,YRI	RHCE				1:25594515-25655519	1:25640186	rs140444853	A	C	A	0.07	ASW,CEU,CHB,CHS,CLM,FIN,GBR,IBS,JPT,LWK,MXL,PUR,YRI	RHD				minus	0.98
1:25688913-25751819	1:25708082	rs593348	G	A	na	0.001	ASW	RHCE				1:25594515-25655519	1:25637347	rs183876008	T	C	na	0.004	CHS,LWK,TSI	RHD				minus	0.98
1:25688913-25751819	1:25708157	rs142380346	C	T	na	0.04	ASW,CHB,CLM,FIN,GBR,JPT,LWK,MXL,YRI	RHCE				1:25594515-25655519	1:25637272	rs607642	A	G	na	0.06	ASW,CHB,CLM,FIN,GBR,IBS,JPT,LWK,MXL,YRI	RHD				minus	0.98
1:25688913-25751819	1:25709177	rs144193745	A	G	na	0.11	ASW,CHB,CHS,CLM,FIN,GBR,IBS,JPT,LWK,MXL,PUR,YRI	RHCE				1:25594515-25655519	1:25636246	rs592749	C	T	C	0.05	ASW,CHB,CHS,CLM,FIN,GBR,JPT,LWK,MXL,PUR,YRI	RHD				minus	0.98
1:25688913-25751819	1:25711891	rs150317988	C	G	na	0.04	CHS,FIN,GBR,JPT,LWK,PUR,YRI	RHCE				1:25594515-25655519	1:25633531	rs3118453	G	C	G	0.61	ASW,CEU,CHB,CHS,CLM,FIN,GBR,IBS,JPT,LWK,MXL,PUR,TSI,YRI	RHD				minus	0.98
1:25688913-25751819	1:25711903	rs138000739	C	A	na	0.05	ASW,LWK,PUR,YRI	RHCE				1:25594515-25655519	1:25633519	rs185741798	G	T	G	0.004	LWK	RHD				minus	0.98
1:25688913-25751819	1:25712050	rs652487	T	G	na	0.03	ASW,CHB,CHS,FIN,GBR,JPT,YRI	RHCE				1:25594515-25655519	1:25633372	rs41307824	C	A	C	0.08	ASW,CHB,CHS,FIN,GBR,IBS,JPT,LWK,MXL,PUR,TSI,YRI	RHD				minus	0.98
1:25688913-25751819	1:25712591	rs138295468	C	G	na	0.003	ASW,YRI	RHCE				1:25594515-25655519	1:25632831	rs192788583	C	G	C	0.01	ASW,CLM,LWK	RHD				minus	0.98
1:25688913-25751819	1:25714231	rs149541801	G	T	na	0.03	ASW,CHB,CLM,FIN,GBR,JPT,LWK,MXL,TSI,YRI	RHCE				1:25594515-25655519	1:25631188	rs626327	A	C	C	0.03	ASW,CLM,FIN,GBR,LWK,MXL,YRI	RHD				minus	0.98
1:25688913-25751819	1:25716230	rs186452776	G	C	na	0.005	CHS,FIN,LWK,PUR,YRI	RHCE				1:25594515-25655519	1:25629187	rs181973482	C	G	na	0.001	FIN	RHD				minus	0.98
1:25688913-25751819	1:25716315	rs28404521	A	G	na	0.09	ASW,CHB,FIN,GBR,LWK,PUR,TSI,YRI	RHCE				1:25594515-25655519	1:25629102	rs1886920	C	T	na	0.08	ASW,CEU,CHB,CHS,CLM,FIN,GBR,IBS,JPT,LWK,MXL,YRI	RHD				minus	0.98
1:25688913-25751819	1:25716982	rs146108388	C	G	na	0.02	ASW,CHS,CLM,FIN,GBR,JPT,LWK,MXL,PUR,YRI	RHCE				1:25594515-25655519	1:25628435	rs149996494	C	G	na	0.07	CHB,CLM,FIN,IBS,JPT,LWK,MXL,YRI	RHD				minus	0.98
1:25688913-25751819	1:25717254	rs1132763	T	C	na	0.003	YRI	RHCE	RHCE		chr1:25717234-25717254	1:25594515-25655519	1:25628163	rs3118454	G	A	na	0.05	IBS	RHD	RHD		chr1:25628162-25628182	minus	0.98
1:25688913-25751819	1:25717308	rs1053361	G	C	na	0.07	ASW,CLM,LWK,PUR,TSI,YRI	RHCE	RHCE		chr1:25717306-25717311	1:25594515-25655519	1:25628109	rs150073306	G	C	na	0.04	IBS	RHD	RHD		chr1:25628105-25628110	minus	0.98
1:25688913-25751819	1:25717367	rs200087488	G	A	na	0.01	ASW,LWK,MXL,PUR	RHCE	RHCE		chr1:25717366-25717386	1:25594515-25655519	1:25628050	rs148014996	C	T	na	0.01	ASW,LWK,MXL,PUR	RHD	RHD		chr1:25628030-25628050	minus	0.98
1:25688913-25751819	1:25717374	rs147357308	C	A	na	0.004	ASW,PUR	RHCE	RHCE		chr1:25717366-25717386	1:25594515-25655519	1:25628043	rs1053356	T	G	na	0.07	ASW,LWK,PUR	RHD	RHD		chr1:25628030-25628050	minus	0.98
1:25688913-25751819	1:25717387	rs147082467	C	G	na	0.01	PUR	RHCE	RHCE		chr1:25717366-25717386	1:25594515-25655519	1:25628030	rs141540728	G	C	na	0.01	ASW,LWK,PUR	RHD	RHD		chr1:25628015-25628029	minus	0.98
1:25688913-25751819	1:25718790	rs141277768	T	C	na	0.02	ASW,CHB,LWK,YRI	RHCE				1:25594515-25655519	1:25627280	rs141043452	G	A	na	0.06	ASW,CEU,CHB,GBR,YRI	RHD				minus	0.98
1:25688913-25751819	1:25719511	rs666686	T	C	na	0.44	ASW,CEU,CHB,CHS,CLM,FIN,GBR,IBS,JPT,LWK,MXL,PUR,TSI,YRI	RHCE				1:25594515-25655519	1:25626571	rs184065519	A	G	na	0.03	CLM,FIN,IBS	RHD				minus	0.98
1:25688913-25751819	1:25720204	rs679879	G	T	na	0.51	ASW,CEU,CHB,CHS,CLM,FIN,GBR,IBS,JPT,LWK,MXL,PUR,TSI,YRI	RHCE				1:25594515-25655519	1:25626166	rs138535397	C	A	na	0.15	ASW,CEU,CHB,CHS,FIN,GBR,JPT,PUR,TSI,YRI	RHD				minus	0.98
1:25688913-25751819	1:25720268	rs113438706	A	C	na	0.01	JPT,LWK	RHCE				1:25594515-25655519	1:25626102	rs148389488	G	T	na	0.09	CHB,FIN,GBR,IBS,JPT,LWK,TSI	RHD				minus	0.98
1:25688913-25751819	1:25720885	rs28720112	G	A	na	0.03	ASW,CHB,CHS,CLM,FIN,GBR,JPT,LWK,MXL,PUR,YRI	RHCE				1:25594515-25655519	1:25625471	rs2904843	T	C	na	0.29	ASW,CEU,CHB,CHS,CLM,FIN,GBR,IBS,JPT,LWK,MXL,PUR,TSI,YRI	RHD				minus	0.98
1:25688913-25751819	1:25723103	rs139283648	G	T	na	0.07	ASW,CLM,LWK,YRI	RHCE				1:25594515-25655519	1:25623255	rs599792	A	C	na	0.56	ASW,CEU,CHB,CLM,FIN,GBR,JPT,LWK,MXL,PUR,YRI	RHD				minus	0.98
1:25688913-25751819	1:25723240	rs616780	C	A	na	0.01	FIN,MXL,PUR,YRI	RHCE				1:25594515-25655519	1:25623118	rs146455583	T	G	na	0.05	ASW,CHB,CHS,CLM,FIN,GBR,IBS,LWK,PUR,YRI	RHD				minus	0.98
1:25688913-25751819	1:25725947	rs140123485	G	A	na	0.05	ASW,CHB,CHS,FIN,GBR,JPT,LWK,MXL,YRI	RHCE				1:25594515-25655519	1:25620398	rs634219	T	C	na	0.14	ASW,CHS,CLM,FIN,GBR,LWK,PUR	RHD				minus	0.98
1:25688913-25751819	1:25726836	rs582717	C	T	C	0.44	ASW,CEU,CHB,CHS,CLM,FIN,GBR,IBS,JPT,LWK,MXL,PUR,TSI,YRI	RHCE				1:25594515-25655519	1:25619515	rs111605608	G	A	G	0.08	CHB,CHS,CLM,FIN,GBR,IBS,JPT,LWK,MXL,YRI	RHD				minus	0.98
1:25688913-25751819	1:25727770	rs140890521	A	G	A	0.02	LWK,YRI	RHCE				1:25594515-25655519	1:25618575	rs185622433	T	C	T	0.003	YRI	RHD				minus	0.98
1:25688913-25751819	1:25728067	rs188949134	C	T	C	0.001	YRI	RHCE				1:25594515-25655519	1:25618278	rs142943339	G	A	G	0.002	ASW,YRI	RHD				minus	0.98
1:25688913-25751819	1:25728963	rs34422726	C	T	C	0.04	CHB,FIN,GBR,JPT,LWK,MXL,PUR,TSI,YRI	RHCE				1:25594515-25655519	1:25617406	rs28562109	G	A	G	0.7	ASW,CEU,CHB,CHS,CLM,FIN,GBR,IBS,JPT,LWK,PUR,TSI,YRI	RHD				minus	0.98
1:25688913-25751819	1:25728970	rs34791430	A	G	na	0.05	ASW,CHB,FIN,GBR,JPT,LWK,MXL,PUR,TSI,YRI	RHCE				1:25594515-25655519	1:25617399	rs28521909	T	C	na	0.7	ASW,CEU,CHB,CHS,CLM,FIN,GBR,IBS,JPT,LWK,MXL,PUR,TSI,YRI	RHD				minus	0.98
1:25688913-25751819	1:25731781	rs144989148	C	T	na	0.02	ASW,CHB,CHS,CLM,FIN,GBR,JPT,LWK	RHCE				1:25594515-25655519	1:25614594	rs138064617	A	G	G	0.07	ASW,CEU,CHB,CHS,CLM,FIN,GBR,IBS,JPT,LWK,MXL,YRI	RHD				minus	0.98
1:25688913-25751819	1:25732209	rs143639418	T	C	C	0.09	ASW,CHB,CHS,FIN,GBR,JPT,LWK,MXL,YRI	RHCE				1:25594515-25655519	1:25614169	rs192820683	G	A	na	0.04	ASW,CHB,FIN,GBR,JPT,LWK,MXL	RHD				minus	0.98
1:25688913-25751819	1:25732254	rs28677062	C	G	na	0.75	ASW,CEU,CHB,CHS,CLM,FIN,GBR,IBS,JPT,LWK,MXL,TSI,YRI	RHCE				1:25594515-25655519	1:25614124	rs139670419	G	C	na	0.08	ASW,CHB,CLM,FIN,GBR,IBS,JPT,LWK,MXL,PUR,YRI	RHD				minus	0.98
1:25688913-25751819	1:25732479	rs183335421	A	G	G	0.09	ASW,CHB,FIN,IBS,JPT,LWK,MXL,YRI	RHCE				1:25594515-25655519	1:25613899	rs183754251	C	T	na	0.01	ASW,CHB,LWK,YRI	RHD				minus	0.98
1:25688913-25751819	1:25732575	rs142103722	A	G	na	0.08	ASW,CHB,CHS,CLM,FIN,GBR,IBS,JPT,LWK,MXL,YRI	RHCE				1:25594515-25655519	1:25613803	rs187861423	C	T	T	0.05	ASW,CHB,CLM,FIN,GBR,JPT,LWK,PUR,YRI	RHD				minus	0.98
1:25688913-25751819	1:25733467	rs147829334	A	G	G	0.04	ASW,CHB,CHS,FIN,GBR,IBS,JPT,LWK,MXL,PUR,YRI	RHCE				1:25594515-25655519	1:25612944	rs148233344	C	T	na	0.05	ASW,CEU,CHS,CLM,FIN,GBR,IBS,JPT,LWK,MXL,TSI,YRI	RHD				minus	0.98
1:25688913-25751819	1:25733499	rs141399586	G	A	na	0.04	CHS,FIN,IBS,JPT,LWK,MXL,YRI	RHCE				1:25594515-25655519	1:25612912	rs143947504	T	C	C	0.03	ASW,CHB,CLM,FIN,GBR,JPT,LWK,PUR,YRI	RHD				minus	0.98
1:25688913-25751819	1:25733840	rs138147046	A	G	G	0.06	ASW,CHB,CLM,FIN,GBR,IBS,JPT,LWK,MXL,YRI	RHCE				1:25594515-25655519	1:25612571	rs660312	C	T	na	0.02	ASW,CHB,FIN,LWK,YRI	RHD				minus	0.98
1:25688913-25751819	1:25734328	rs138441784	C	A	na	0.08	ASW,CHB,CHS,CLM,FIN,GBR,IBS,JPT,LWK,MXL,YRI	RHCE			chr1:25734322-25734338	1:25594515-25655519	1:25612093	rs181832272	T	G	G	0.04	ASW,CHB,CLM,FIN,GBR,JPT,LWK,MXL,PUR,YRI	RHD			chr1:25612078-25612098	minus	0.98
1:25688913-25751819	1:25734518	rs181050023	C	T	na	0.07	ASW,CHB,CHS,FIN,GBR,IBS,JPT,LWK,MXL,YRI	RHCE				1:25594515-25655519	1:25611903	rs186814057	A	G	G	0.04	ASW,CLM,FIN,GBR,IBS,JPT,LWK,MXL,YRI	RHD				minus	0.98
1:25688913-25751819	1:25734877	rs147140560	C	T	T	0.08	CLM,MXL,YRI	RHCE				1:25594515-25655519	1:25611546	rs675109	A	G	na	0.04	GBR,YRI	RHD				minus	0.98
1:25688913-25751819	1:25735039	rs675936	C	T	na	0.13	FIN,IBS,LWK,MXL,TSI	RHCE				1:25594515-25655519	1:25611385	rs45536231	A	G	G	0.05	ASW,YRI	RHD				minus	0.98
1:25688913-25751819	1:25736537	rs148682027	A	G	G	0.01	ASW,CEU,GBR,MXL,PUR,TSI	RHCE				1:25594515-25655519	1:25609890	rs28742253	C	T	na	0.01	ASW,LWK,YRI	RHD				minus	0.98
1:25688913-25751819	1:25738010	rs146768352	C	A	C	0.004	CEU,LWK,YRI	RHCE				1:25594515-25655519	1:25608324	rs138434130	G	T	G	0.02	ASW,CLM,LWK,PUR,YRI	RHD				minus	0.98
1:25688913-25751819	1:25738129	rs185876970	G	A	na	0.02	FIN,JPT,MXL	RHCE				1:25594515-25655519	1:25608205	rs628434	T	C	C	0.14	ASW,CHB,CHS,CLM,FIN,LWK,MXL,YRI	RHD				minus	0.98
1:25688913-25751819	1:25745305	rs28455152	G	A	G	0.07	ASW,LWK,PUR,TSI,YRI	RHCE				1:25594515-25655519	1:25601014	rs187912573	C	T	C	0.002	YRI	RHD				minus	0.98
1:25688913-25751819	1:25748060	rs146986468	C	T	T	0.02	CHB,CHS,FIN,JPT					1:25594515-25655519	1:25598256	rs190246820	A	G	na	0.03	JPT,MXL					minus	0.98
1:25688913-25751819	1:25748235	rs2375313	G	A	G	0.36	ASW,CEU,CHB,CHS,CLM,FIN,GBR,IBS,JPT,LWK,MXL,PUR,TSI,YRI					1:25594515-25655519	1:25598085	rs181817452	C	T	na	0.01	CLM,FIN,IBS,YRI					minus	0.98
1:25688913-25751819	1:25748357	rs4649082	T	C	C	0.51	ASW,CEU,CHB,CHS,CLM,FIN,GBR,IBS,JPT,LWK,MXL,PUR,TSI,YRI					1:25594515-25655519	1:25597963	rs189791095	A	G	na	0.04	ASW,CHS,CLM,FIN,GBR,IBS,LWK,MXL,PUR,YRI					minus	0.98
1:25688913-25751819	1:25749402	rs146217534	G	A	A	0.01	GBR					1:25594515-25655519	1:25596926	rs138779712	T	C	na	0.07	CHB,FIN,GBR,MXL,TSI,YRI					minus	0.98
1:39975198-39991540	1:39975480	rs58579331	T	C	na	0.06	ASW,CHB,FIN,GBR,IBS,JPT,LWK,MXL,TSI,YRI	BMP8A			chr1:39975464-39975487	1:40226020-40242350	1:40242069	rs1810966	G	A	G	0.07	ASW,CHB,CHS,CLM,FIN,GBR,IBS,JPT,LWK,MXL,PUR,YRI	BMP8B				minus	0.98
1:39975198-39991540	1:39976760	rs188953100	T	G	na	0.02	IBS,YRI	BMP8A				1:40226020-40242350	1:40240796	rs180678285	C	A	C	0.02	ASW,GBR,LWK,TSI	BMP8B				minus	0.98
1:39975198-39991540	1:39976974	rs202230393	C	T	na	0.1	CLM	BMP8A	BMP8A			1:40226020-40242350	1:40240582	rs200876716	G	A	G	0.04	CLM,LWK	BMP8B	BMP8B			minus	0.98
1:39975198-39991540	1:39981408	rs149076237	G	A	na	0.03	CEU,CHB,CHS,CLM,FIN,GBR,IBS,LWK,PUR,TSI	BMP8A		PGOHUM00000244680		1:40226020-40242350	1:40236128	rs112946539	T	C	na	0.02	CHB,CHS,FIN,JPT,LWK,YRI	BMP8B,OXCT2	OXCT2		chr1:40236124-40236128	minus	0.98
1:39975198-39991540	1:39988034	rs15733	C	T	na	0.33	ASW,CEU,CHB,CLM,FIN,GBR,IBS,JPT,LWK,MXL,PUR,TSI,YRI	BMP8A,PPIEL				1:40226020-40242350	1:40229504	rs200324756	A	G	G	0.04	ASW,CHB,CHS,GBR,MXL,PUR,TSI,YRI	BMP8B,PPIE				minus	0.98
1:39975198-39991540	1:39988170	rs61732885	C	T	na	0.005	GBR,IBS,JPT	BMP8A,PPIEL				1:40226020-40242350	1:40229368	rs2463260	A	G	G	0.36	ASW,CEU,CHB,CHS,CLM,FIN,GBR,IBS,JPT,LWK,MXL,TSI,YRI	BMP8B,PPIE	PPIE			minus	0.98
1:47304216-47366356	1:47321409	rs2485741	C	T	na	0.01	ASW,CLM,FIN,GBR,IBS,YRI	CYP4Z2P		PGOHUM00000244006		1:47532911-47588602	1:47575844	rs28451148	A	G	na	0.54	ASW,CEU,CHB,CLM,FIN,GBR,IBS,LWK,MXL,PUR,TSI,YRI	CYP4Z1				minus	0.95
1:47304216-47366356	1:47324310	rs182672366	G	A	na	0.002	ASW,LWK,YRI	CYP4Z2P		PGOHUM00000244006		1:47532911-47588602	1:47572945	rs7526674	C	T	C	0.57	ASW,CEU,CHB,CHS,CLM,FIN,GBR,IBS,JPT,LWK,MXL,PUR,TSI,YRI	CYP4Z1				minus	0.95
1:47304216-47366356	1:47325357	rs61741519	A	G	na	0.11	ASW,CEU,CHB,CHS,CLM,FIN,GBR,IBS,JPT,LWK,MXL,PUR,TSI,YRI	CYP4Z2P		PGOHUM00000244006	chr1:47325351-47325371	1:47532911-47588602	1:47571902	rs4926802	C	T	T	0.53	ASW,CEU,CHB,CHS,CLM,FIN,GBR,IBS,JPT,LWK,MXL,PUR,TSI,YRI	CYP4Z1	CYP4Z1		chr1:47571900-47571901	minus	0.95
1:47304216-47366356	1:47327514	rs188997137	C	T	na	0.01	ASW,LWK,YRI	CYP4Z2P		PGOHUM00000244006		1:47532911-47588602	1:47571016	rs141218599	G	A	G	0.01	ASW,LWK,YRI	CYP4Z1				minus	0.95
1:47304216-47366356	1:47328402	rs77791943	A	G	na	0.01	CHB,CHS,JPT,LWK	CYP4Z2P		PGOHUM00000244006		1:47532911-47588602	1:47570058	rs4926786	T	C	T	0.57	ASW,CEU,CHB,CHS,CLM,FIN,GBR,IBS,LWK,MXL,PUR,TSI,YRI	CYP4Z1				minus	0.95
1:47304216-47366356	1:47329476	rs151282535	C	T	na	0.01	LWK,YRI	CYP4Z2P		PGOHUM00000244006		1:47532911-47588602	1:47568945	rs139423011	G	A	G	0.002	IBS,TSI	CYP4Z1				minus	0.95
1:47304216-47366356	1:47331671	rs28882164	A	G	na	0.06	ASW,CEU,CLM,FIN,GBR,IBS,LWK,MXL,PUR,TSI	CYP4Z2P		PGOHUM00000244006		1:47532911-47588602	1:47566717	rs6669621	C	T	T	0.56	ASW,CEU,CHB,CHS,CLM,FIN,GBR,IBS,LWK,MXL,PUR,TSI,YRI	CYP4Z1				minus	0.95
1:47304216-47366356	1:47339433	rs148605334	G	A	na	0.04	ASW,CHB,CLM,LWK,MXL,PUR,YRI	CYP4Z2P		PGOHUM00000244006		1:47532911-47588602	1:47559838	rs188272513	C	T	C	0.001	YRI	CYP4Z1				minus	0.95
1:47304216-47366356	1:47339543	rs181530154	C	T	na	0.01	FIN	CYP4Z2P		PGOHUM00000244006		1:47532911-47588602	1:47559728	rs182119908	G	A	G	0.002	LWK	CYP4Z1				minus	0.95
1:47304216-47366356	1:47339705	rs183565935	T	A	na	0.001	ASW,LWK,YRI	CYP4Z2P		PGOHUM00000244006		1:47532911-47588602	1:47559565	rs150302770	A	T	A	0.01	ASW,LWK,YRI	CYP4Z1				minus	0.95
1:47304216-47366356	1:47341338	rs2758728	C	A	na	0.02	CHB,CLM,FIN,GBR,IBS,JPT,LWK,MXL	CYP4Z2P		PGOHUM00000244006		1:47532911-47588602	1:47557933	rs116504637	T	G	na	0.37	ASW,CEU,CHB,CHS,CLM,FIN,GBR,IBS,JPT,LWK,MXL,PUR,TSI,YRI	CYP4Z1				minus	0.95
1:47304216-47366356	1:47343511	rs71638019	C	G	na	0.42	ASW,CEU,CHB,CHS,CLM,FIN,GBR,IBS,JPT,LWK,MXL,PUR,TSI,YRI	CYP4Z2P		PGOHUM00000244006		1:47532911-47588602	1:47555759	rs6670571	G	C	G	0.44	ASW,CEU,CHB,CHS,CLM,FIN,GBR,IBS,JPT,LWK,MXL,PUR,TSI,YRI	CYP4Z1				minus	0.95
1:47304216-47366356	1:47344337	rs138875018	G	A	na	0.02	CHB,CHS,FIN,GBR,JPT,PUR,YRI	CYP4Z2P		PGOHUM00000244006		1:47532911-47588602	1:47554932	rs148478931	C	T	C	0.36	ASW,CEU,CHB,CHS,CLM,FIN,GBR,IBS,JPT,LWK,MXL,PUR,TSI,YRI	CYP4Z1				minus	0.95
1:47304216-47366356	1:47345071	rs182123150	C	A	na	0.01	PUR	CYP4Z2P		PGOHUM00000244006		1:47532911-47588602	1:47554196	rs77796599	G	T	G	0.18	ASW,CHB,CHS,CLM,FIN,GBR,JPT,LWK,MXL,PUR,YRI	CYP4Z1				minus	0.95
1:47304216-47366356	1:47345514	rs191158756	C	T	na	0.002	YRI	CYP4Z2P		PGOHUM00000244006		1:47532911-47588602	1:47553753	rs147352059	G	A	G	0.17	ASW,CEU,CHB,CHS,FIN,JPT,LWK,MXL,TSI,YRI	CYP4Z1				minus	0.95
1:47304216-47366356	1:47355931	rs147840803	C	T	C	0.11	CLM,FIN,MXL	CYP4Z2P		PGOHUM00000244006		1:47532911-47588602	1:47543329	rs189045504	G	A	na	0.01	ASW,CHB,CLM,IBS	CYP4Z1				minus	0.95
1:83598159-83647450	1:83600772	rs11163666	A	G	na	0.21	ASW,CEU,CHB,CLM,FIN,IBS,JPT,LWK,MXL,TSI,YRI					7:76182345-76231606	7:76228992	rs3972866	C	T	na	0.04	ASW,CHB,CLM,FIN,GBR,IBS,JPT,LWK	LOC100133091				minus	0.99
1:83598159-83647450	1:83602261	rs11809148	T	C	na	0.04	ASW,LWK,PUR,YRI					7:76182345-76231606	7:76227511	rs184156038	A	G	na	0.005	LWK	LOC100133091				minus	0.99
1:83598159-83647450	1:83607499	rs143374604	A	C	na	0.07	ASW,CHB,CHS,CLM,FIN,GBR,IBS,JPT,LWK,MXL,PUR,YRI					7:76182345-76231606	7:76222272	rs2528269	G	T	na	0.04	ASW,CHB,CHS,CLM,FIN,GBR,IBS,JPT,LWK,MXL,PUR,YRI	LOC100133091				minus	0.99
1:83598159-83647450	1:83607574	rs147137587	A	T	na	0.04	LWK					7:76182345-76231606	7:76222197	rs193187848	T	A	na	0.002	ASW,YRI	LOC100133091				minus	0.99
1:83598159-83647450	1:83607727	rs12410798	T	C	na	0.2	ASW,CEU,CHB,CHS,CLM,FIN,GBR,IBS,JPT,LWK,MXL,PUR,TSI,YRI					7:76182345-76231606	7:76222044	rs188728499	A	G	na	0.02	ASW,FIN,MXL,PUR,YRI	LOC100133091				minus	0.99
1:83598159-83647450	1:83608638	rs1639073	A	G	na	0.08	ASW,CHB,CLM,FIN,GBR,IBS,JPT,LWK,MXL,YRI					7:76182345-76231606	7:76221132	rs150390615	C	T	na	0.03	CHS,FIN,GBR,IBS,PUR,YRI	LOC100133091				minus	0.99
1:83598159-83647450	1:83613389	rs148707847	T	A	na	0.01	CHB,CLM,FIN,LWK,MXL					7:76182345-76231606	7:76216384	rs11505779	A	T	na	0.17	ASW,CEU,CHB,CHS,CLM,FIN,GBR,IBS,JPT,LWK,MXL,PUR,TSI,YRI	LOC100133091				minus	0.99
1:83598159-83647450	1:83614914	rs180862436	G	C	na	0.01	CHB,IBS					7:76182345-76231606	7:76214860	rs782494	C	G	na	0.08	CEU,CHB,CLM,IBS,JPT	LOC100133091				minus	0.99
1:83598159-83647450	1:83617073	rs138281906	C	G	na	0.06	CHS,CLM,FIN,PUR					7:76182345-76231606	7:76212724	rs138806804	C	G	na	0.04	CHS,FIN,GBR	LOC100133091				minus	0.99
1:83598159-83647450	1:83620489	rs142449513	C	A	C	0.04	ASW,CLM,LWK,YRI					7:76182345-76231606	7:76209288	rs182455624	G	T	G	0.002	ASW	LOC100133091				minus	0.99
1:83598159-83647450	1:83621019	rs323965	G	A	G	0.06	ASW,CLM,LWK,PUR,YRI					7:76182345-76231606	7:76208764	rs184151053	C	T	C	0.002	LWK	LOC100133091				minus	0.99
1:83598159-83647450	1:83621073	rs187866521	T	C	T	0.004	ASW,LWK,YRI				chr1:83621071-83621074	7:76182345-76231606	7:76208710	rs10274960	A	G	A	0.07	ASW,LWK,MXL,PUR,YRI	LOC100133091			chr7:76208708-76208711	minus	0.99
1:83598159-83647450	1:83621497	rs71209745	C	G	C	0.05	FIN,GBR					7:76182345-76231606	7:76208284	rs188921464	G	C	G	0.01	PUR	LOC100133091				minus	0.99
1:83598159-83647450	1:83621525	rs61788968	T	C	T	0.16	ASW,CEU,CHB,CHS,CLM,FIN,GBR,IBS,LWK,MXL,PUR,TSI,YRI					7:76182345-76231606	7:76208256	rs182817436	A	G	A	0.01	CLM,FIN,GBR,LWK,PUR	LOC100133091				minus	0.99
1:83598159-83647450	1:83623787	rs191676718	A	T	A	0.002	LWK					7:76182345-76231606	7:76205991	rs56970853	T	A	T	0.06	ASW,LWK,MXL,YRI	LOC100133091				minus	0.99
1:83598159-83647450	1:83629953	rs71207882	A	G	A	0.02	CHS,CLM,FIN,GBR,JPT,MXL,PUR,YRI				chr1:83629942-83629988	7:76182345-76231606	7:76199833	rs7807375	T	C	T	0.3	ASW,CEU,CHB,CHS,CLM,FIN,GBR,IBS,JPT,LWK,MXL,PUR,TSI,YRI	LOC100133091			chr7:76199795-76199843	minus	0.99
1:83598159-83647450	1:83630190	rs189925008	T	G	T	0.001	ASW					7:76182345-76231606	7:76199593	rs147959852	A	C	A	0.01	ASW,LWK,YRI	LOC100133091				minus	0.99
1:83598159-83647450	1:83630458	rs150475644	T	C	T	0.06	ASW,CEU,CHB,CHS,CLM,FIN,GBR,LWK,TSI,YRI					7:76182345-76231606	7:76199322	rs183132452	A	G	A	0.01	GBR,LWK,YRI	LOC100133091				minus	0.99
1:83598159-83647450	1:83641497	rs181907506	T	C	T	0.01	ASW,CHB,CLM,FIN,GBR,IBS,MXL					7:76182345-76231606	7:76188286	rs11762806	A	G	A	0.17	ASW,CEU,CHB,CLM,FIN,GBR,IBS,LWK,MXL,TSI,YRI	LOC100133091				minus	0.99
1:83598159-83647450	1:83642473	rs144925683	T	C	T	0.07	ASW,CHB,CHS,CLM,GBR,LWK,MXL,PUR,YRI					7:76182345-76231606	7:76187310	rs144072935	A	G	A	0.12	ASW,CEU,CHB,CHS,CLM,JPT,LWK,TSI,YRI	LOC100133091				minus	0.99
1:89509514-89543657	1:89514077	rs12087618	C	T	na	0.002	ASW,PUR,YRI					1:89864783-89902910	1:89896462	rs150226056	A	G	na	0.005	ASW,LWK,YRI					minus	0.93
1:93975157-93982275	1:93981951	rs187562146	A	G	A	0.002	CHS	FNBP1L				15:80036625-80043453	15:80036952	rs424710	T	C	T	0.003	ASW,LWK,YRI				chr15:80036832-80036971	minus	0.96
1:108755625-108790307	1:108760679	rs185342449	G	A	G	0.05	CHB,FIN					5:85574690-85602833	5:85597784	rs6873607	C	T	C	0.57	ASW,CEU,CHB,CHS,CLM,FIN,GBR,IBS,JPT,LWK,MXL,PUR,TSI,YRI					minus	0.98
1:108755625-108790307	1:108763557	rs11185303	C	T	C	0.4	ASW,CEU,CHB,CHS,CLM,FIN,GBR,IBS,JPT,LWK,MXL,PUR,TSI,YRI					5:85574690-85602833	5:85594915	rs146285364	G	A	G	0.04	ASW,CHB,CHS,CLM,FIN,GBR,IBS,JPT,LWK,MXL,PUR,YRI					minus	0.98
1:108755625-108790307	1:108763698	rs145464773	G	A	G	0.02	ASW,LWK,YRI					5:85574690-85602833	5:85594754	rs192211525	C	T	C	0.001	ASW					minus	0.98
1:108755625-108790307	1:108763757	rs140791589	A	G	A	0.002	LWK					5:85574690-85602833	5:85594695	rs4551110	T	C	T	0.05	ASW,CLM,FIN,GBR,LWK,PUR,TSI,YRI					minus	0.98
1:108755625-108790307	1:108765075	rs189741660	A	G	A	0.01	ASW,CHB,GBR,JPT					5:85574690-85602833	5:85593376	rs11746497	T	C	T	0.15	CEU,CHB,CHS,CLM,FIN,JPT,MXL,PUR,TSI					minus	0.98
1:108907914-108926328	1:108917481	rs28380392	A	G	na	0.21	LWK					1:108987252-109000789	1:108992046	rs79558880	A	G	G	0.41	GBR					plus	0.97
1:108907914-108926328	1:108921171	rs28633791	G	A	na	0.46	ASW,CEU,CHB,CHS,CLM,FIN,GBR,IBS,JPT,LWK,MXL,PUR,TSI,YRI			PGOHUM00000251119		1:108987252-109000789	1:108995632	rs4265454	A	G	na	0.24	ASW,CEU,CHB,CHS,CLM,JPT,LWK,MXL,PUR,YRI	NBPF6				plus	0.97
1:110216099-110234506	1:110218822	rs138966410	G	T	na	0.03	ASW,CEU,FIN,GBR,LWK,YRI	GSTM2				1:110234506-110258884	1:110237281	rs382566	T	G	na	0.05	ASW,CHB,CLM,LWK,MXL,YRI					plus	0.96
1:110216099-110234506	1:110227264	rs192741890	T	A	na	0.04	ASW,GBR,LWK,YRI					1:110234506-110258884	1:110245709	rs140261922	A	T	A	0.01	ASW,LWK,MXL,PUR,YRI					plus	0.96
1:110216099-110234506	1:110227311	rs6686056	A	T	na	0.86	ASW,CEU,CLM,FIN,GBR,LWK,MXL,PUR,YRI					1:110234506-110258884	1:110245756	rs149910345	T	A	T	0.01	IBS,TSI					plus	0.96
1:110216099-110234506	1:110228061	rs190300030	T	A	A	0.01	FIN					1:110234506-110258884	1:110252510	rs366349	A	T	na	0.003	ASW,CEU,IBS,LWK					plus	0.96
1:110216099-110234506	1:110229260	rs36209756	T	C	T	0.03	ASW,CEU,YRI					1:110234506-110258884	1:110253702	rs114184542	C	T	T	0.01	CEU,CLM,GBR,TSI					plus	0.96
1:110216099-110234506	1:110229787	rs36209093	C	T	C	0.42	ASW,CEU,CHB,CLM,FIN,GBR,JPT,LWK,MXL,PUR,TSI,YRI					1:110234506-110258884	1:110254227	rs414673	T	C	T	0.06	ASW,LWK,MXL,PUR,YRI					plus	0.96
1:110216099-110234506	1:110229971	rs140888421	C	T	C	0.09	ASW,CEU,GBR,JPT,LWK,TSI,YRI					1:110234506-110258884	1:110254411	rs1296954	C	T	C	0.31	CEU,CHB,CHS,CLM,FIN,GBR,JPT,MXL,PUR,TSI					plus	0.96
1:110216099-110234506	1:110230053	rs185411429	T	C	T	0.03	ASW,CEU,YRI					1:110234506-110258884	1:110254493	rs12756544	T	C	T	0.08	ASW,CEU,CHB,GBR,LWK,YRI					plus	0.96
1:110216099-110234506	1:110230098	rs4147561	C	T	C	0.09	ASW,CEU,CHB,CHS,GBR,JPT,LWK,MXL,PUR,TSI,YRI					1:110234506-110258884	1:110254538	rs116135843	T	C	na	0.21	CEU,CHB,CHS,JPT,LWK,MXL,TSI,YRI					plus	0.96
1:110216099-110234506	1:110233138	rs74837985	G	C	G	0.44	ASW,CEU,CHB,CHS,CLM,FIN,GBR,JPT,LWK,MXL,PUR,TSI,YRI	GSTM1	GSTM1			1:110234506-110258884	1:110257814	rs78955679	G	C	G	0.02	CHB,CHS,JPT	GSTM5	GSTM5			plus	0.96
1:117157620-117203444	1:117165089	rs180873762	A	T	A	0.01	ASW,CEU,CHS,CLM,JPT,YRI	IGSF3				22:21581963-21629817	22:21589445	rs183961391	A	T	A	0.18	ASW,CEU,CHB,CHS,CLM,FIN,GBR,IBS,JPT,LWK,MXL,PUR,TSI,YRI					plus	0.97
1:120845898-120936695	1:120905120	rs61804022	A	C	na	0.11	ASW,CEU,CHB,CHS,CLM,FIN,GBR,IBS,JPT,LWK,MXL,TSI,YRI				chr1:120905114-120905135	1:149368542-149459645	1:149400102	rs189054472	G	T	na	0.03	CHS,LWK				chr1:149400086-149400107	minus	0.99
1:120845898-120936695	1:120925500	rs184114218	G	A	G	0.07	CHB,CHS,FIN,GBR,YRI					1:149368542-149459645	1:149379780	rs79713217	C	T	C	0.14	CHB,TSI					minus	0.99
1:143351483-143417797	1:143395443	rs6604413	C	T	na	0.23	ASW,CEU,CHB,CHS,CLM,FIN,GBR,IBS,JPT,LWK,MXL,PUR,TSI,YRI					18:14194666-14268640	18:14246024	rs192697919	C	T	na	0.05	ASW,LWK,PUR,YRI					plus	0.93
1:143459324-143544525	1:143505964	rs193154101	T	G	na	0.01	ASW,CHB,CHS,CLM,GBR,JPT,LWK,MXL					3:75828974-75914554	3:75873225	rs62266859	T	G	na	0.01	ASW,CHB,CLM,FIN,GBR,MXL,TSI,YRI					plus	0.94
1:144551743-144620163	1:144594019	rs61806648	T	C	T	0.18	CEU,CHB,CHS,CLM,GBR,JPT,TSI,YRI	LOC100288142				1:148511358-148582607	1:148556326	rs61812047	T	C	T	0.36	ASW,CEU,CHS,FIN,GBR,LWK,PUR,TSI					plus	0.98
1:144811667-144877742	1:144873894	rs201992827	G	A	G	0.001	CHB	LOC100288142,NBPF9,PDE4DIP	PDE4DIP		chr1:144873892-144873906	1:149035965-149106186	1:149039828	rs144029715	C	T	na	0.005	ASW,LWK,MXL,YRI				chr1:149039822-149039829	minus	0.93
1:146399365-146439200	1:146403010	rs142574405	A	C	na	0.05	ASW,CHB,CHS,CLM,FIN,GBR,IBS,JPT,LWK,MXL,YRI	LOC100288142,NBPF10,NBPF12				1:146215196-146253299	1:146249660	rs188124605	G	T	na	0.06	CLM,FIN,GBR,LWK,MXL,YRI	LOC100288142,NBPF10				minus	0.97
1:146399365-146439200	1:146407117	rs190857530	T	G	na	0.24	ASW,CEU,CLM,GBR,JPT	LOC100288142,NBPF10,NBPF12				1:146215196-146253299	1:146245556	rs186407918	A	C	na	0.11	ASW,CEU,CHB,CLM,FIN,GBR,JPT,LWK,PUR,TSI,YRI	LOC100288142,NBPF10				minus	0.97
1:147912546-147998779	1:147994145	rs61812820	C	T	na	0.02	JPT,TSI	NBPF8			chr1:147994143-147994313	1:149509645-149595879	1:149514257	rs192842534	G	A	na	0.14	ASW,CEU,CHB,CHS,GBR,IBS,JPT,TSI					minus	0.99
1:147912546-147998779	1:147994207	rs187257916	G	C	na	0.04	CHB,CHS,FIN,GBR,LWK	NBPF8			chr1:147994143-147994313	1:149509645-149595879	1:149514196	rs2492698	G	C	na	0.22	CEU,CHB,CHS,CLM,GBR,IBS,JPT,MXL,TSI				chr1:149514093-149514231	minus	0.99
1:147912546-147992908	1:147934806	rs188992735	A	G	na	0.34	ASW,CEU,CHB,CHS,CLM,FIN,GBR,IBS,JPT,LWK,MXL,PUR,TSI,YRI	NBPF8				1:144321383-144401744	1:144343616	rs185467208	A	G	na	0.1	CLM,JPT,LWK,MXL,YRI	LOC100288142				plus	1
1:147931780-148016273	1:147994145	rs61812820	C	T	na	0.02	JPT,TSI	NBPF8			chr1:147994143-147994313	1:148176038-148263770	1:148241464	rs188650429	C	T	na	0.004	CHB	NBPF8				plus	0.98
1:149009965-149034192	1:149016868	rs192290744	G	A	na	0.001	CEU					7:61054888-61079023	7:61072245	rs184446959	C	T	na	0.001	PUR					minus	0.95
1:149016734-149029036	1:149022391	rs55921435	G	A	na	0.51	ASW,CEU,CHB,CHS,CLM,FIN,GBR,IBS,JPT,LWK,MXL,PUR,TSI,YRI					7:61833407-61845689	7:61839038	rs191830486	A	G	na	0.001	CHS					plus	0.95
1:149149012-149172737	1:149165542	rs192069496	G	A	na	0.005	IBS,MXL,PUR,TSI					1:147767814-147793615	1:147785361	rs146194018	A	G	A	0.001	ASW	NBPF8				plus	0.92
1:155573391-155587902	1:155574079	rs7549653	C	G	na	0.05	ASW,CLM,LWK,MXL,PUR,YRI					1:155711166-155723605	1:155712201	rs183741910	G	C	G	0.002	GBR					plus	0.92
1:161600000-161646894	1:161600477	rs61803024	G	C	na	0.96	ASW,FIN,LWK,YRI	FCGR3B				1:161518643-161565122	1:161519119	rs4656317	G	C	na	0.26	ASW,CEU,CHB,CHS,CLM,FIN,GBR,IBS,JPT,LWK,MXL,PUR,TSI,YRI	FCGR3A				plus	0.99
1:161600000-161646894	1:161601350	rs34182452	T	C	C	0.41	ASW,CEU,CHB,CHS,CLM,FIN,GBR,IBS,JPT,LWK,MXL,PUR,TSI,YRI	FCGR3B				1:161518643-161565122	1:161519991	rs485337	C	T	na	0.001	ASW	FCGR3A				plus	0.99
1:161600000-161646894	1:161603132	rs190835893	G	A	G	0.001	GBR					1:161518643-161565122	1:161521770	rs12071296	G	A	G	0.02	CHS,JPT,LWK,MXL,TSI					plus	0.99
1:161600000-161646894	1:161608201	rs56101643	A	C	A	0.46	ASW,CEU,FIN,GBR,IBS,LWK,MXL,TSI,YRI					1:161518643-161565122	1:161526851	rs61804324	A	C	A	0.01	CEU,GBR,JPT,MXL					plus	0.99
1:161600000-161646894	1:161612340	rs408849	C	T	na	0.25	ASW,CEU,CHB,CHS,CLM,FIN,GBR,IBS,JPT,LWK,MXL,PUR,TSI,YRI					1:161518643-161565122	1:161530995	rs61804330	C	T	na	0.45	ASW,CEU,CHB,CHS,CLM,FIN,GBR,IBS,JPT,LWK,MXL,PUR,TSI,YRI					plus	0.99
1:161600000-161646894	1:161612395	rs140222026	A	G	A	0.01	CEU,IBS,MXL,TSI					1:161518643-161565122	1:161531050	rs150744482	A	G	A	0.01	CEU,FIN,IBS,MXL					plus	0.99
1:161600000-161646894	1:161612666	rs60751059	A	C	na	0.51	ASW,CEU,CHB,CHS,CLM,FIN,GBR,IBS,JPT,LWK,MXL,PUR,TSI,YRI					1:161518643-161565122	1:161531321	rs116007620	A	C	na	0.01	ASW,YRI					plus	0.99
1:161600000-161646894	1:161614401	rs3843301	T	G	na	0.33	ASW,CEU,CHB,CHS,CLM,FIN,GBR,IBS,JPT,LWK,PUR,TSI,YRI					1:161518643-161565122	1:161533055	rs71632989	T	G	na	0.07	ASW,CEU,FIN,JPT,LWK,MXL,TSI,YRI					plus	0.99
1:161600000-161646894	1:161614969	rs138610133	G	A	G	0.02	CLM,LWK,YRI					1:161518643-161565122	1:161533623	rs186021905	G	A	G	0.01	ASW,YRI					plus	0.99
1:161600000-161646894	1:161616399	rs61803054	G	T	na	0.04	CEU,CHS,CLM,TSI					1:161518643-161565122	1:161535009	rs145775187	T	G	G	0.01	TSI					plus	0.99
1:161600000-161646894	1:161620315	rs489111	C	T	na	0.01	ASW,LWK,PUR					1:161518643-161565122	1:161538484	rs150022770	T	C	C	0.05	ASW,CEU,CHB,CHS,CLM,JPT,LWK,MXL,PUR,YRI					plus	0.99
1:161600000-161646894	1:161622101	rs4047511	A	C	C	0.01	GBR,YRI					1:161518643-161565122	1:161540253	rs12567357	C	A	na	0.003	ASW,CHB,PUR					plus	0.99
1:161600000-161646894	1:161622970	rs71519224	G	A	G	0.002	MXL					1:161518643-161565122	1:161541123	rs188672904	G	A	G	0.003	MXL					plus	0.99
1:161600000-161646894	1:161623025	rs61804164	G	C	C	0.05	ASW,CEU,CLM,GBR,IBS,MXL,PUR,TSI					1:161518643-161565122	1:161541178	rs579319	C	G	na	0.34	ASW,CEU,CHB,CHS,CLM,FIN,GBR,JPT,LWK,MXL,PUR,TSI,YRI					plus	0.99
1:161600000-161646894	1:161624045	rs148357884	A	G	A	0.14	ASW,CEU,CLM,FIN,LWK,MXL,TSI,YRI					1:161518643-161565122	1:161542198	rs72480268	A	G	A	0.14	ASW,CEU,CLM,LWK,YRI					plus	0.99
1:161600000-161646894	1:161624053	rs112081284	G	A	G	0.09	ASW,CEU,CLM,FIN,LWK,MXL,TSI,YRI					1:161518643-161565122	1:161542206	rs116453168	G	A	G	0.1	CLM,LWK,YRI					plus	0.99
1:161600000-161646894	1:161624079	rs2487447	C	T	T	0.01	CEU					1:161518643-161565122	1:161542232	rs79674063	T	C	na	0.32	CLM,FIN,GBR					plus	0.99
1:161600000-161646894	1:161645052	rs28651835	C	T	C	0.02	LWK,YRI	FCGR2B	FCGR2B			1:161518643-161565122	1:161563221	rs190818106	T	C	na	0.01	LWK,YRI	FCGR2C				plus	0.99
1:161600000-161646894	1:161646171	rs183914146	A	G	G	0.001	TSI	FCGR2B				1:161518643-161565122	1:161564307	rs74705362	A	G	na	0.03	IBS,TSI	FCGR2C				plus	0.99
1:161600000-161646894	1:161646256	rs187177670	C	T	C	0.001	LWK,YRI	FCGR2B				1:161518643-161565122	1:161564392	rs115987345	T	C	na	0.003	TSI	FCGR2C				plus	0.99
1:182834615-182848331	1:182841394	rs181846104	G	T	G	0.001	YRI	DHX9				11:50367082-50382538	11:50375157	rs181118974	G	T	na	0.001	LWK	LOC646813		PGOHUM00000242701		plus	0.92
1:196711704-196740354	1:196714917	rs36082199	C	T	na	0.01	ASW,LWK,MXL,YRI	CFH				1:196796319-196825045	1:196799600	rs186492664	T	C	na	0.001	CLM	CFHR1				plus	0.98
1:196711704-196740354	1:196715063	rs34247141	C	G	na	0.03	ASW,LWK,PUR,YRI	CFH	CFH			1:196796319-196825045	1:196799746	rs147253539	C	G	na	0.02	LWK,YRI	CFHR1	CFHR1			plus	0.98
1:196711704-196740354	1:196715268	rs145345083	T	C	na	0.01	MXL,PUR	CFH				1:196796319-196825045	1:196799951	rs73076053	T	C	na	0.02	ASW,CHB,CLM,JPT,LWK,YRI	CFHR1				plus	0.98
1:196711704-196740354	1:196716107	rs493367	C	T	na	0.03	ASW,CLM,LWK,MXL,YRI	CFH				1:196796319-196825045	1:196800793	rs191404360	T	C	na	0.01	CLM,LWK,YRI	CFHR1				plus	0.98
1:196711704-196740354	1:196716774	rs138540766	G	A	na	0.004	YRI					1:196796319-196825045	1:196801459	rs138014363	A	G	na	0.01	LWK,YRI					plus	0.98
1:196711704-196740354	1:196717867	rs461875	A	G	na	0.01	LWK					1:196796319-196825045	1:196802550	rs150030022	G	A	G	0.02	ASW,CHB,CLM,JPT,LWK					plus	0.98
1:196711704-196740354	1:196718214	rs402032	C	G	na	0.06	ASW,LWK,MXL,YRI					1:196796319-196825045	1:196802897	rs59586577	C	G	G	0.46	ASW,CEU,CHB,CHS,CLM,FIN,GBR,IBS,JPT,LWK,MXL,PUR,TSI,YRI					plus	0.98
1:196711704-196740354	1:196719980	rs1082883	T	C	na	0.03	ASW,CHB,FIN,JPT,LWK					1:196796319-196825045	1:196804666	rs452155	T	C	na	0.46	ASW,CEU,CHB,CHS,CLM,FIN,GBR,JPT,LWK,MXL,PUR,TSI,YRI					plus	0.98
1:196711704-196740354	1:196720926	rs1066423	T	C	na	0.18	GBR					1:196796319-196825045	1:196805608	rs144912194	T	C	T	0.23	GBR,JPT					plus	0.98
1:196711704-196740354	1:196728646	rs112962803	G	A	na	0.002	CEU,GBR					1:196796319-196825045	1:196813328	rs189518463	G	A	G	0.004	FIN,GBR					plus	0.98
1:196711704-196740354	1:196729035	rs1092801	G	C	na	0.1	ASW,CEU,CHB,CHS,CLM,FIN,IBS,LWK,PUR,TSI,YRI					1:196796319-196825045	1:196813716	rs412967	C	G	G	0.38	ASW,CEU,CHB,CHS,CLM,FIN,GBR,JPT,LWK,MXL,PUR,TSI,YRI					plus	0.98
1:196711704-196740354	1:196731034	rs11805258	T	C	na	0.4	CEU,CHB,CHS,FIN,GBR,JPT,LWK,TSI,YRI					1:196796319-196825045	1:196815711	rs71631868	T	C	na	0.2	ASW,CEU,CHB,CLM,FIN,GBR,IBS,JPT,LWK,MXL,PUR,TSI,YRI					plus	0.98
1:196711704-196740354	1:196731186	rs113632891	C	T	na	0.19	ASW,CLM,YRI					1:196796319-196825045	1:196815863	rs76258418	C	T	na	0.17	ASW,CEU,GBR,LWK,MXL,YRI					plus	0.98
1:196711704-196740354	1:196733090	rs149617716	G	C	na	0.19	CHB,CHS,GBR,JPT,LWK					1:196796319-196825045	1:196817767	rs12567409	G	C	na	0.36	CHB,CHS,CLM,FIN,GBR,LWK,MXL					plus	0.98
1:196711704-196740354	1:196739246	rs510755	G	T	na	0.65	ASW,CEU,CHB,CHS,CLM,FIN,GBR,JPT,LWK,MXL,PUR,TSI,YRI					1:196796319-196825045	1:196823936	rs190253582	G	T	na	0.002	ASW,LWK					plus	0.98
1:207849458-207884233	1:207859483	rs185082524	T	C	T	0.17	ASW,CEU,CHB,CHS,CLM,FIN,GBR,IBS,JPT,LWK,MXL,PUR,TSI,YRI	CR1L				1:207677973-207716029	1:207687111	rs186309827	T	C	T	0.12	ASW,CEU,CHS,CLM,GBR,JPT,LWK,TSI,YRI	CR1				plus	0.92
1:207849458-207884233	1:207866110	rs189982268	T	G	T	0.001	FIN	CR1L				1:207677973-207716029	1:207693902	rs115632000	T	G	T	0.01	CEU,CLM,FIN,GBR,MXL,TSI	CR1				plus	0.92
1:207849458-207884233	1:207866152	rs7525478	T	G	T	0.3	ASW,CEU,CHB,CHS,CLM,FIN,GBR,IBS,JPT,LWK,MXL,PUR,TSI,YRI	CR1L				1:207677973-207716029	1:207693944	rs149506352	G	T	T	0.01	ASW,CLM,YRI	CR1				plus	0.92
1:207849458-207884233	1:207869831	rs114383449	A	G	G	0.02	CEU,CHS,CLM,FIN,GBR,IBS,TSI	CR1L				1:207677973-207716029	1:207699078	rs56348435	G	A	G	0.01	CEU,FIN,PUR	CR1				plus	0.92
1:222642654-222694142	1:222687315	rs146632333	T	C	T	0.003	LWK				chr1:222687283-222687378	4:120324226-120372369	4:120365532	rs139174196	T	C	na	0.01	LWK,YRI				chr4:120365500-120365602	plus	0.98
1:222642654-222694142	1:222692358	rs61825488	T	C	T	0.18	ASW,CHB,FIN,GBR,JPT,LWK					4:120324226-120372369	4:120370581	rs9684655	T	C	T	0.18	ASW,CEU,CHB,CHS,CLM,FIN,GBR,IBS,JPT,LWK,PUR,TSI					plus	0.98
1:222646631-222694142	1:222653507	rs28521220	G	A	G	0.31	ASW,CEU,CHB,CHS,CLM,FIN,GBR,IBS,JPT,LWK,MXL,PUR,TSI,YRI					7:45812094-45850968	7:45844091	rs188962030	T	C	na	0.42	CEU,CHB,JPT,LWK,MXL,TSI,YRI					minus	0.97
1:222646631-222694142	1:222689467	rs147019099	T	C	T	0.13	CHB,CHS,JPT,PUR					7:45812094-45850968	7:45816790	rs117384042	G	A	na	0.12	ASW,CEU,CHB,CHS,CLM,FIN,GBR,JPT,LWK,MXL,PUR,TSI,YRI					minus	0.97
1:222646989-222694142	1:222692358	rs61825488	T	C	T	0.18	ASW,CHB,FIN,GBR,JPT,LWK					1:243216968-243261665	1:243259885	rs115413406	C	T	na	0.43	ASW,CHB,CHS,CLM,FIN,GBR,JPT,LWK,MXL,PUR	LOC731275				plus	0.97
1:222649585-222694142	1:222651465	rs113348027	A	G	na	0.09	ASW,CEU,CLM,FIN,GBR,PUR,TSI,YRI					10:38695488-38737649	10:38735774	rs185991825	T	C	T	0.04	ASW,CEU,CHB,CLM,FIN,GBR,IBS,LWK,MXL,TSI,YRI	LOC399744				minus	0.98
1:222649585-222694142	1:222676542	rs139820892	T	C	T	0.001	MXL					10:38695488-38737649	10:38713079	rs138880841	A	G	na	0.04	ASW,CEU,CLM,GBR,IBS,LWK,MXL,PUR,TSI					minus	0.98
1:224127516-224139533	1:224133206	rs148273979	G	T	na	0.001	CEU					1:228161605-228173643	1:228167956	rs4066955	A	C	na	0.03	ASW,CHB,FIN,LWK,YRI					minus	0.98
1:224130415-224139533	1:224130635	rs10916027	A	T	na	0.63	ASW,CEU,CHB,CHS,CLM,FIN,GBR,IBS,JPT,LWK,MXL,PUR,TSI,YRI					7:56425235-56434392	7:56425455	rs9800900	A	T	na	0.66	ASW,CEU,CHB,CHS,CLM,FIN,GBR,IBS,JPT,LWK,MXL,PUR,TSI,YRI				chr7:56425338-56425578	plus	0.96
1:242413204-242528828	1:242415075	rs148479931	T	C	T	0.11	ASW,CEU,CHB,CHS,CLM,FIN,GBR,IBS,JPT,LWK,MXL,PUR,TSI,YRI	PLD5				10:38520099-38637504	10:38635626	rs191872971	A	G	na	0.005	ASW,CLM,FIN,IBS,MXL,PUR,YRI					minus	0.98
1:242413204-242528828	1:242417744	rs7522778	G	A	G	0.46	ASW,CEU,CHB,CHS,CLM,FIN,GBR,IBS,JPT,LWK,MXL,PUR,TSI,YRI	PLD5				10:38520099-38637504	10:38632977	rs183767662	C	T	na	0.03	ASW,CEU,CHB,CHS,CLM,FIN,GBR,IBS,JPT,LWK,MXL,PUR,YRI					minus	0.98
1:242413204-242528828	1:242420014	rs11802387	C	G	C	0.06	ASW,CEU,CHB,CHS,CLM,FIN,GBR,JPT,LWK,MXL,PUR,TSI,YRI	PLD5				10:38520099-38637504	10:38630708	rs181852207	G	C	na	0.002	CHB,CHS,MXL					minus	0.98
1:242413204-242528828	1:242423398	rs182645177	C	T	C	0.01	FIN,YRI	PLD5				10:38520099-38637504	10:38627326	rs185578930	A	G	na	0.02	ASW,JPT,LWK					minus	0.98
1:242413204-242528828	1:242424774	rs190800757	C	T	C	0.01	MXL,YRI	PLD5				10:38520099-38637504	10:38625943	rs139240512	G	A	na	0.04	CEU,CLM,FIN,GBR,MXL,PUR,TSI					minus	0.98
1:242413204-242528828	1:242424943	rs188380706	A	G	A	0.004	FIN	PLD5				10:38520099-38637504	10:38625774	rs141451514	T	C	na	0.04	ASW,CEU,CLM,GBR,IBS,MXL,PUR,TSI					minus	0.98
1:242413204-242528828	1:242427950	rs186855574	C	T	C	0.01	ASW,YRI	PLD5				10:38520099-38637504	10:38622767	rs182058943	G	A	na	0.001	YRI					minus	0.98
1:242413204-242528828	1:242428234	rs181828553	C	T	C	0.001	GBR	PLD5				10:38520099-38637504	10:38622484	rs149134370	G	A	na	0.05	CHB,CHS,CLM,GBR,JPT,MXL,PUR,TSI					minus	0.98
1:242413204-242528828	1:242430012	rs71498826	C	G	C	0.002	ASW,CEU,LWK	PLD5				10:38520099-38637504	10:38620709	rs186611847	G	C	G	0.01	CHB,FIN,YRI					minus	0.98
1:242413204-242528828	1:242430226	rs1807222	C	T	C	0.3	ASW,CEU,CHB,CHS,CLM,FIN,GBR,JPT,LWK,MXL,TSI,YRI	PLD5				10:38520099-38637504	10:38620512	rs145362795	G	A	G	0.02	ASW,CHB,FIN,JPT,LWK,YRI					minus	0.98
1:242413204-242528828	1:242437969	rs10926673	T	A	T	0.38	ASW,CEU,CHB,CHS,CLM,FIN,GBR,IBS,JPT,LWK,MXL,PUR,TSI,YRI	PLD5				10:38520099-38637504	10:38612780	rs192084521	A	T	A	0.02	CHB,FIN,GBR,IBS,LWK,MXL,YRI					minus	0.98
1:242413204-242528828	1:242439867	rs191805057	G	A	G	0.001	CHB	PLD5				10:38520099-38637504	10:38610861	rs191851542	C	T	C	0.001	CHB					minus	0.98
1:242413204-242528828	1:242445094	rs12027394	A	G	A	0.17	ASW,CEU,CHB,CHS,CLM,FIN,GBR,IBS,JPT,LWK,MXL,PUR,TSI,YRI	PLD5				10:38520099-38637504	10:38605804	rs187134318	T	C	T	0.02	ASW,CHB,CLM,FIN,GBR,JPT,LWK,MXL,YRI					minus	0.98
1:242413204-242528828	1:242447891	rs189911456	T	C	T	0.002	CHB,JPT	PLD5				10:38520099-38637504	10:38602910	rs75569565	A	G	A	0.04	CHB,CHS,JPT,YRI					minus	0.98
1:242413204-242528828	1:242449770	rs183450343	A	G	A	0.001	LWK	PLD5				10:38520099-38637504	10:38601037	rs7078715	T	C	T	0.03	ASW,LWK,YRI					minus	0.98
1:242413204-242528828	1:242457020	rs145721419	G	T	na	0.01	CHB,CLM,IBS,LWK,MXL	PLD5				10:38520099-38637504	10:38593742	rs2804669	C	A	C	0.22	ASW,CEU,CHB,CHS,CLM,FIN,GBR,IBS,JPT,LWK,MXL,PUR,TSI,YRI					minus	0.98
1:242413204-242528828	1:242459201	rs150496664	A	G	A	0.06	CHB,CHS,JPT,YRI	PLD5				10:38520099-38637504	10:38591557	rs190111981	T	C	T	0.002	CHB					minus	0.98
1:242413204-242528828	1:242461455	rs187772082	G	A	G	0.01	GBR,MXL	PLD5				10:38520099-38637504	10:38589642	rs2804670	C	T	C	0.22	CEU,CHB,CHS,CLM,FIN,GBR,IBS,JPT,LWK,MXL,PUR,TSI,YRI					minus	0.98
1:242413204-242528828	1:242463125	rs78489128	G	A	G	0.03	CHB,CHS,CLM,JPT,MXL,PUR	PLD5				10:38520099-38637504	10:38587866	rs180677763	C	T	C	0.001	JPT					minus	0.98
1:242413204-242528828	1:242466285	rs190228142	C	A	C	0.001	ASW,IBS	PLD5				10:38520099-38637504	10:38584708	rs145080867	G	T	G	0.04	ASW,CEU,CLM,FIN,GBR,IBS,MXL,PUR,TSI					minus	0.98
1:242413204-242528828	1:242468825	rs187165355	T	C	T	0.05	ASW,CEU,CHB,CHS,FIN,GBR,IBS,JPT,MXL,PUR,TSI,YRI	PLD5				10:38520099-38637504	10:38582176	rs149379615	A	G	A	0.02	CHB,FIN,GBR,LWK,YRI					minus	0.98
1:242413204-242528828	1:242469935	rs191576949	G	A	G	0.003	CEU,GBR,YRI	PLD5				10:38520099-38637504	10:38581042	rs139231098	C	T	C	0.04	CEU,FIN,GBR,IBS,MXL,PUR,TSI					minus	0.98
1:242413204-242528828	1:242474205	rs4658806	T	G	G	0.92	ASW,CEU,CHB,CHS,CLM,FIN,GBR,IBS,JPT,LWK,MXL,PUR,TSI,YRI	PLD5				10:38520099-38637504	10:38576815	rs183741788	C	A	C	0.001	GBR					minus	0.98
1:242413204-242528828	1:242474719	rs190890175	A	G	A	0.001	JPT	PLD5				10:38520099-38637504	10:38576298	rs2800502	T	C	T	0.04	CEU,CLM,FIN,GBR,LWK,TSI					minus	0.98
1:242413204-242528828	1:242476043	rs2919017	T	C	T	0.04	ASW,CHB,GBR,IBS,MXL	PLD5				10:38520099-38637504	10:38574979	rs145346839	G	A	A	0.06	CEU,CLM,FIN,GBR,LWK,MXL,YRI					minus	0.98
1:242413204-242528828	1:242476577	rs181322850	A	G	A	0.001	ASW	PLD5				10:38520099-38637504	10:38574444	rs146983050	T	C	T	0.01	ASW,LWK,YRI					minus	0.98
1:242413204-242528828	1:242477207	rs186564533	C	A	C	0.004	MXL	PLD5				10:38520099-38637504	10:38573814	rs139719541	G	T	G	0.04	CEU,CLM,FIN,GBR,MXL,PUR,TSI					minus	0.98
1:242413204-242528828	1:242479339	rs184299979	C	T	C	0.002	CLM,FIN	PLD5				10:38520099-38637504	10:38571680	rs11817227	G	A	G	0.02	CEU,GBR,MXL,PUR,TSI					minus	0.98
1:242413204-242528828	1:242480256	rs145313620	T	C	T	0.02	CLM,FIN,GBR,IBS,LWK,MXL,PUR,YRI	PLD5				10:38520099-38637504	10:38570763	rs2997802	A	G	A	0.22	ASW,CEU,CHB,CHS,CLM,FIN,GBR,IBS,JPT,LWK,MXL,PUR,TSI,YRI					minus	0.98
1:242413204-242528828	1:242499002	rs185141867	T	C	T	0.002	YRI	PLD5				10:38520099-38637504	10:38549369	rs191005859	A	G	na	0.001	CHS					minus	0.98
1:242413204-242528828	1:242500807	rs181619209	C	T	C	0.02	CHB,GBR,JPT	PLD5				10:38520099-38637504	10:38547573	rs7099348	G	A	G	0.45	ASW,CEU,CHB,CHS,CLM,FIN,GBR,IBS,JPT,LWK,MXL,PUR,TSI,YRI					minus	0.98
1:242413204-242528828	1:242502971	rs191611820	T	C	T	0.001	CHB	PLD5				10:38520099-38637504	10:38545409	rs77002954	A	G	A	0.04	CHB,CHS,JPT					minus	0.98
1:242413204-242528828	1:242505879	rs10926692	G	A	A	0.93	ASW,CHB,CHS,CLM,FIN,GBR,IBS,JPT,LWK,MXL,PUR,YRI	PLD5				10:38520099-38637504	10:38542498	rs146403052	C	T	T	0.07	ASW,CEU,CHB,CHS,CLM,FIN,GBR,IBS,JPT,LWK,MXL,TSI,YRI					minus	0.98
1:242413204-242528828	1:242506212	rs186868473	T	C	T	0.001	ASW	PLD5				10:38520099-38637504	10:38542167	rs141679245	A	G	A	0.01	ASW,LWK,YRI					minus	0.98
1:242413204-242528828	1:242511252	rs185680232	A	C	A	0.001	MXL	PLD5				10:38520099-38637504	10:38537142	rs189249353	T	G	T	0.01	CLM,MXL,PUR					minus	0.98
1:242413204-242528828	1:242511695	rs12135285	C	T	C	0.05	CEU,CHB,CHS,GBR,JPT,MXL,PUR,TSI,YRI	PLD5				10:38520099-38637504	10:38536699	rs192596347	G	A	na	0.001	GBR					minus	0.98
1:242413204-242528828	1:242518697	rs187814191	G	A	G	0.001	MXL	PLD5				10:38520099-38637504	10:38530213	rs187042528	C	T	na	0.01	CLM					minus	0.98
1:242413204-242528828	1:242520090	rs79268618	C	A	C	0.81	YRI	PLD5				10:38520099-38637504	10:38528810	rs182638709	G	T	na	0.08	ASW,CHB,CLM,GBR,MXL,TSI,YRI					minus	0.98
1:242413204-242528828	1:242525957	rs146812504	T	C	T	0.05	CEU,CHS,GBR,JPT,MXL,TSI,YRI	PLD5				10:38520099-38637504	10:38522949	rs184888228	A	G	na	0.01	MXL					minus	0.98
1:242413204-242528828	1:242526910	rs149694510	T	C	T	0.03	CHB,JPT,LWK,MXL,PUR,YRI	PLD5				10:38520099-38637504	10:38521996	rs191541448	A	G	na	0.004	CLM					minus	0.98
1:243131262-243180518	1:243148809	rs3013414	C	A	na	0.72	ASW,CEU,CHB,CHS,CLM,FIN,GBR,IBS,JPT,LWK,MXL,PUR,TSI,YRI					4:119339187-119388530	4:119370952	rs187963190	G	T	na	0.01	ASW,CHS,CLM,FIN,GBR,JPT,LWK,MXL,PUR,YRI					minus	0.98
1:243131262-243180518	1:243151579	rs3013430	T	G	na	0.01	ASW,JPT,MXL					4:119339187-119388530	4:119368192	rs28576400	C	A	na	0.09	ASW,CEU,CHB,CHS,CLM,FIN,JPT,LWK,MXL,PUR,YRI					minus	0.98
1:243131262-243180518	1:243168710	rs184911746	G	C	na	0.001	YRI					4:119339187-119388530	4:119351037	rs147162545	C	G	na	0.01	ASW,YRI					minus	0.98
1:243131262-243180518	1:243173716	rs184265753	T	A	na	0.01	CHB					4:119339187-119388530	4:119346001	rs56370858	T	A	na	0.05	ASW,CEU,FIN,GBR,LWK,PUR,TSI,YRI					minus	0.98
1:248248021-248255606	1:248253775	rs12037761	T	C	T	0.11	ASW,CEU,CHB,CHS,CLM,FIN,GBR,IBS,JPT,LWK,MXL,PUR,TSI,YRI	OR2L13				1:248438433-248445917	1:248444091	rs139404257	T	C	na	0.01	ASW,LWK,PUR,YRI					plus	0.91
1:248623087-248682567	1:248623323	rs112366150	T	G	na	0.02	ASW,CLM,LWK,PUR,TSI,YRI					1:248692096-248751707	1:248751461	rs79020648	C	A	na	0.07	ASW,CLM,FIN,GBR,JPT,LWK,TSI,YRI					minus	0.99
1:248623087-248682567	1:248626731	rs140689234	C	A	na	0.001	LWK,YRI					1:248692096-248751707	1:248748029	rs28821329	G	T	na	0.06	ASW,CLM,LWK,TSI,YRI					minus	0.99
1:248623087-248682567	1:248626742	rs6669232	T	A	na	0.23	ASW,CEU,CHB,CHS,CLM,FIN,GBR,IBS,JPT,LWK,MXL,PUR,TSI,YRI					1:248692096-248751707	1:248748018	rs2802078	T	A	na	0.01	ASW,CHB,CHS,CLM,FIN,GBR,IBS,LWK,YRI					minus	0.99
1:248623087-248682567	1:248626767	rs192899406	C	A	na	0.01	CEU,FIN,GBR,PUR,TSI					1:248692096-248751707	1:248747993	rs2802077	T	G	na	0.07	ASW,CLM,LWK,PUR,TSI,YRI					minus	0.99
1:248623087-248682567	1:248629328	rs113867130	T	G	na	0.01	CLM,LWK,YRI					1:248692096-248751707	1:248745432	rs183036397	A	C	na	0.01	ASW,CLM,LWK,PUR,YRI					minus	0.99
1:248623087-248682567	1:248631227	rs28844943	G	A	na	0.11	ASW,CEU,CHB,CHS,CLM,FIN,GBR,JPT,LWK,MXL,PUR,TSI,YRI					1:248692096-248751707	1:248743545	rs192522582	C	T	na	0.01	FIN,GBR					minus	0.99
1:248623087-248682567	1:248632031	rs116215972	T	G	na	0.02	CEU,CLM,FIN,GBR,IBS,MXL,TSI					1:248692096-248751707	1:248742739	rs190889475	A	C	na	0.001	GBR					minus	0.99
1:248623087-248682567	1:248632753	rs187689345	A	C	na	0.003	LWK					1:248692096-248751707	1:248741984	rs187200045	T	G	na	0.004	ASW,CHS					minus	0.99
1:248623087-248682567	1:248633696	rs3121118	C	T	na	0.03	CEU,CHB,CHS,CLM,FIN,GBR,IBS,PUR					1:248692096-248751707	1:248741038	rs139091449	A	G	na	0.05	CHB,CHS,FIN,GBR,JPT,LWK,YRI					minus	0.99
1:248623087-248682567	1:248633719	rs28379589	A	G	na	0.28	ASW,CEU,CHB,CHS,CLM,FIN,GBR,JPT,LWK,MXL,PUR,TSI,YRI					1:248692096-248751707	1:248741015	rs150729359	T	C	na	0.02	CHS,LWK,MXL					minus	0.99
1:248623087-248682567	1:248633729	rs28584639	A	C	na	0.28	ASW,CEU,CHB,CHS,CLM,FIN,GBR,JPT,LWK,MXL,PUR,TSI,YRI					1:248692096-248751707	1:248741005	rs141155499	T	G	na	0.02	CHS,LWK,YRI					minus	0.99
1:248623087-248682567	1:248634076	rs28537970	G	T	na	0.19	ASW,CEU,CHB,CHS,CLM,FIN,GBR,IBS,JPT,LWK,MXL,PUR,TSI,YRI					1:248692096-248751707	1:248740649	rs116576996	A	C	na	0.02	ASW,CLM,FIN,GBR,LWK,TSI,YRI					minus	0.99
1:248623087-248682567	1:248634178	rs11485464	T	C	na	0.27	ASW,CEU,CHB,CHS,CLM,FIN,GBR,IBS,JPT,LWK,MXL,PUR,TSI,YRI					1:248692096-248751707	1:248740547	rs74154490	A	G	na	0.12	ASW,CEU,CHB,CLM,IBS,JPT,LWK,MXL,TSI,YRI					minus	0.99
1:248623087-248682567	1:248635419	rs12064828	C	T	na	0.11	ASW,CHB,CHS,CLM,LWK,MXL,PUR,TSI,YRI					1:248692096-248751707	1:248739289	rs142130807	G	A	na	0.07	ASW,CLM,LWK,YRI					minus	0.99
1:248623087-248682567	1:248635457	rs59598724	C	A	na	0.03	ASW,CHB,CHS,GBR,JPT,LWK,PUR,TSI,YRI					1:248692096-248751707	1:248739251	rs28396296	G	T	na	0.21	ASW,CEU,CHB,CHS,CLM,FIN,GBR,JPT,LWK,MXL,PUR,TSI,YRI					minus	0.99
1:248623087-248682567	1:248635460	rs12060699	G	C	na	0.06	ASW,CLM,LWK,MXL,PUR,TSI,YRI					1:248692096-248751707	1:248739248	rs191510894	C	G	na	0.01	LWK,YRI					minus	0.99
1:248623087-248682567	1:248635974	rs116232546	C	T	na	0.08	ASW,CHB,CHS,CLM,FIN,IBS,LWK,MXL,TSI,YRI					1:248692096-248751707	1:248738738	rs1782200	A	G	na	0.05	CHB,CHS,FIN,GBR,IBS,LWK,MXL,PUR,YRI					minus	0.99
1:248623087-248682567	1:248635976	rs60102023	C	G	na	0.03	ASW,LWK,YRI					1:248692096-248751707	1:248738736	rs186585462	G	C	na	0.01	LWK					minus	0.99
1:248623087-248682567	1:248636713	rs148805039	G	C	na	0.04	ASW,YRI	OR2T3	OR2T3		chr1:248636711-248636713	1:248692096-248751707	1:248737997	rs200823013	C	G	na	0.01	TSI	OR2T34	OR2T34			minus	0.99
1:248623087-248682567	1:248636934	rs148766825	G	T	na	0.05	YRI	OR2T3	OR2T3			1:248692096-248751707	1:248737776	rs141174715	C	A	na	0.02	ASW,JPT,YRI	OR2T34	OR2T34			minus	0.99
1:248623087-248682567	1:248637065	rs139758663	A	G	na	0.14	CHS	OR2T3	OR2T3			1:248692096-248751707	1:248737645	rs143071665	T	C	na	0.09	CEU,CHB,CHS,FIN,GBR,LWK,YRI	OR2T34	OR2T34			minus	0.99
1:248623087-248682567	1:248637115	rs139558207	T	C	na	0.36	LWK	OR2T3	OR2T3			1:248692096-248751707	1:248737595	rs150601708	A	G	na	0.28	CEU,YRI	OR2T34	OR2T34			minus	0.99
1:248623087-248682567	1:248638459	rs78392945	G	A	na	0.27	CLM,GBR,MXL					1:248692096-248751707	1:248736251	rs139226951	C	T	na	0.04	CHB,CLM,FIN					minus	0.99
1:248623087-248682567	1:248638500	rs77393539	G	T	na	0.18	ASW,CEU,CHB,CLM,GBR,JPT,LWK,MXL,TSI,YRI					1:248692096-248751707	1:248736210	rs192577943	C	A	na	0.15	ASW,CEU,CHB,CHS,CLM,FIN,GBR,IBS,JPT,LWK,MXL,PUR,TSI,YRI					minus	0.99
1:248623087-248682567	1:248638503	rs147614455	C	G	na	0.03	CHB,CLM,FIN,GBR,IBS,JPT,MXL					1:248692096-248751707	1:248736207	rs115742419	C	G	na	0.45	ASW,CEU,CHB,CHS,CLM,FIN,GBR,IBS,JPT,LWK,MXL,PUR,TSI,YRI					minus	0.99
1:248623087-248682567	1:248639835	rs9435932	T	C	na	0.03	ASW,LWK,YRI					1:248692096-248751707	1:248734871	rs184492499	A	G	na	0.002	YRI					minus	0.99
1:248623087-248682567	1:248640827	rs61834542	G	A	na	0.3	ASW,CEU,CHB,CHS,CLM,FIN,GBR,IBS,JPT,LWK,MXL,PUR,TSI,YRI					1:248692096-248751707	1:248733880	rs190744185	T	C	na	0.02	ASW,CHB,CLM,FIN,GBR					minus	0.99
1:248623087-248682567	1:248641393	rs148888505	A	G	na	0.11	CHB,GBR,JPT,YRI					1:248692096-248751707	1:248733318	rs150118183	T	C	na	0.05	ASW					minus	0.99
1:248623087-248682567	1:248641563	rs76656625	C	A	na	0.16	ASW,CHB,CHS,CLM,GBR,JPT,LWK,MXL,PUR,YRI					1:248692096-248751707	1:248733155	rs60885269	G	T	na	0.05	ASW,YRI					minus	0.99
1:248623087-248682567	1:248641577	rs61833361	C	T	na	0.12	ASW,CHB,CHS,CLM,FIN,GBR,JPT,LWK,TSI					1:248692096-248751707	1:248733141	rs143158454	G	A	na	0.08	GBR					minus	0.99
1:248623087-248682567	1:248642098	rs7533244	C	T	na	0.14	ASW,CEU,CHB,CHS,CLM,FIN,GBR,IBS,JPT,LWK,MXL,PUR,TSI,YRI					1:248692096-248751707	1:248732613	rs142957643	G	A	na	0.03	FIN,IBS,LWK					minus	0.99
1:248623087-248682567	1:248642155	rs73149414	T	C	na	0.12	ASW,CEU,CHB,CHS,CLM,FIN,GBR,IBS,JPT,LWK,MXL,PUR,TSI,YRI					1:248692096-248751707	1:248732556	rs180928972	A	G	na	0.04	CHS,GBR,IBS,LWK,YRI					minus	0.99
1:248623087-248682567	1:248642288	rs61833363	C	A	na	0.12	ASW,CEU,CHB,CHS,CLM,FIN,GBR,IBS,LWK,MXL,TSI,YRI					1:248692096-248751707	1:248732423	rs181494190	G	T	na	0.04	ASW,CHB,FIN,GBR,JPT,YRI					minus	0.99
1:248623087-248682567	1:248642451	rs141465741	T	C	na	0.06	CHB,LWK					1:248692096-248751707	1:248732260	rs1782289	G	A	na	0.12	ASW,CHB,CHS,FIN,GBR,JPT,YRI					minus	0.99
1:248623087-248682567	1:248642609	rs150858190	G	T	na	0.13	ASW,CEU,CHB,CHS,CLM,FIN,GBR,JPT,LWK,MXL,PUR,TSI,YRI					1:248692096-248751707	1:248732099	rs73149456	C	A	na	0.13	ASW,CEU,CHB,CHS,CLM,FIN,GBR,IBS,JPT,LWK,MXL,PUR,TSI,YRI					minus	0.99
1:248623087-248682567	1:248642638	rs149934866	T	G	na	0.13	CEU,CHS,CLM,GBR,LWK,MXL,TSI,YRI					1:248692096-248751707	1:248732070	rs140872257	A	C	na	0.1	ASW,CEU,CHB,CHS,CLM,FIN,GBR,JPT,LWK,MXL,YRI					minus	0.99
1:248623087-248682567	1:248642639	rs7541066	T	A	na	0.13	CEU,CLM,GBR,LWK,MXL,TSI,YRI					1:248692096-248751707	1:248732069	rs148047225	A	T	na	0.1	ASW,CEU,CHB,CHS,CLM,FIN,GBR,JPT,LWK,MXL,YRI					minus	0.99
1:248623087-248682567	1:248642661	rs7533860	C	T	na	0.15	CLM,MXL,YRI					1:248692096-248751707	1:248732047	rs143547398	G	A	na	0.09	ASW,FIN,JPT,LWK,MXL,YRI					minus	0.99
1:248623087-248682567	1:248644021	rs145554760	T	C	na	0.36	ASW,CEU,CHB,CHS,FIN,GBR,IBS,JPT,LWK,MXL,TSI,YRI					1:248692096-248751707	1:248730687	rs142732146	A	G	na	0.29	ASW,CHB,CHS,CLM,FIN,GBR,IBS,JPT,LWK,MXL,TSI,YRI					minus	0.99
1:248623087-248682567	1:248644426	rs189719662	T	G	na	0.003	CEU,FIN					1:248692096-248751707	1:248730279	rs187889815	A	C	na	0.002	FIN					minus	0.99
1:248623087-248682567	1:248644580	rs9435935	A	C	na	0.36	ASW,CHB,CHS,GBR,JPT,LWK,MXL,TSI,YRI					1:248692096-248751707	1:248730123	rs34869081	T	G	na	0.31	CEU,CHS,CLM,FIN,JPT,MXL,YRI					minus	0.99
1:248623087-248682567	1:248644607	rs28628058	T	A	na	0.19	ASW,CEU,CHB,CHS,CLM,FIN,GBR,JPT,LWK,MXL,PUR,TSI,YRI					1:248692096-248751707	1:248730096	rs35299790	A	T	na	0.1	CEU,MXL,YRI					minus	0.99
1:248623087-248682567	1:248644660	rs59926996	T	C	na	0.15	ASW,CEU,CHB,CHS,CLM,FIN,GBR,IBS,JPT,LWK,MXL,PUR,TSI,YRI					1:248692096-248751707	1:248730043	rs187410328	A	G	na	0.01	CHS,JPT,YRI					minus	0.99
1:248623087-248682567	1:248644825	rs59278194	C	A	na	0.16	TSI					1:248692096-248751707	1:248729884	rs143650557	G	T	na	0.06	CHS,FIN,LWK,TSI					minus	0.99
1:248623087-248682567	1:248644977	rs149062434	C	A	na	0.02	CHS,FIN,GBR,LWK					1:248692096-248751707	1:248729732	rs140934982	T	G	na	0.27	ASW,CEU,CHB,CHS,CLM,FIN,GBR,JPT,LWK,MXL,PUR,YRI					minus	0.99
1:248623087-248682567	1:248645458	rs6587480	A	G	na	0.29	ASW,CEU,CLM,FIN,JPT,LWK,MXL,YRI					1:248692096-248751707	1:248729251	rs28488165	T	C	na	0.23	ASW,CHB,CLM,IBS,JPT,LWK,MXL,TSI,YRI					minus	0.99
1:248623087-248682567	1:248646213	rs191393032	A	T	na	0.02	ASW,CHB,CHS,CLM,FIN,JPT,LWK,YRI					1:248692096-248751707	1:248728511	rs28597770	T	A	na	0.17	ASW,CEU,CHB,CHS,CLM,FIN,GBR,IBS,JPT,LWK,MXL,PUR,TSI,YRI					minus	0.99
1:248623087-248682567	1:248648698	rs145415765	G	C	na	0.07	CHB,FIN,IBS,JPT,YRI					1:248692096-248751707	1:248725988	rs56118445	G	C	na	0.06	CHB,CLM,FIN,GBR,LWK,YRI					minus	0.99
1:248623087-248682567	1:248658199	rs147912583	T	G	na	0.07	IBS					1:248692096-248751707	1:248716486	rs148206350	C	A	na	0.07	CHB,CLM,GBR,LWK					minus	0.99
1:248623087-248682567	1:248658480	rs112251959	A	G	na	0.06	ASW,CHB,CHS,CLM,FIN					1:248692096-248751707	1:248716205	rs138205974	C	T	na	0.07	CHB,CLM,FIN,IBS					minus	0.99
1:248623087-248682567	1:248658581	rs113251438	T	G	na	0.18	ASW,CHB,FIN,GBR,JPT,LWK,MXL,YRI					1:248692096-248751707	1:248716104	rs148880721	C	A	na	0.05	CHB,CHS,CLM,FIN,IBS,MXL					minus	0.99
1:248623087-248682567	1:248658656	rs111465919	C	G	na	0.13	CHB,CLM,GBR,IBS,LWK					1:248692096-248751707	1:248716029	rs145557398	C	G	na	0.05	IBS,JPT					minus	0.99
1:248623087-248682567	1:248663979	rs28624304	A	G	na	0.14	ASW,CEU,CHB,CHS,CLM,FIN,GBR,IBS,JPT,LWK,MXL,PUR,TSI,YRI					1:248692096-248751707	1:248710700	rs4468189	T	C	na	0.01	CLM,JPT,LWK,PUR					minus	0.99
1:248623087-248682567	1:248665047	rs184532485	T	C	na	0.01	ASW,LWK,YRI					1:248692096-248751707	1:248709619	rs145445206	A	G	na	0.07	ASW,CLM,LWK,YRI					minus	0.99
1:10000-20818	1:10583	rs58108140	G	A	na	0.14	ASW,CEU,CHB,CLM,FIN,GBR,IBS,JPT,MXL,PUR,TSI					12:84886-95696	12:95040	rs148811126	C	T	na	0.08	ASW,CEU,CHB,CHS,CLM,FIN,GBR,JPT,MXL,PUR,TSI,YRI					minus	0.98
1:18392-87112	1:66507	rs12401368	T	A	na	0.08	ASW,CEU,CLM,IBS,LWK,MXL					19:60000-128672	19:108090	rs182902214	T	A	na	0.002	ASW					plus	1
1:675182-719270	1:712871	rs4311830	T	C	na	0.03	ASW,CHB,CHS,CLM,GBR,LWK,MXL,YRI	LOC100288069				7:45803443-45847321	7:45809857	rs184213530	G	A	na	0.01	GBR,LWK,YRI					minus	0.97
1:675182-751608	1:713250	rs149143617	G	C	na	0.01	CHB,CHS,JPT	LOC100288069				1:224139760-224228809	1:224179524	rs186242054	G	C	na	0.01	GBR,IBS,MXL,PUR,YRI					plus	0.99
1:675182-751608	1:719511	rs181042612	A	G	na	0.01	JPT					1:224139760-224228809	1:224194757	rs191433286	A	G	na	0.004	FIN					plus	0.99
1:675182-751608	1:734338	rs184443961	G	C	na	0.01	YRI					1:224139760-224228809	1:224211563	rs147992970	G	C	na	0.003	ASW					plus	0.99
1:727046-752672	1:748141	rs2427893	G	A	na	0.08	CHS,FIN,GBR,LWK,YRI					8:374226-399944	8:378775	rs188202122	T	C	na	0.01	GBR,PUR	FBXO25				minus	0.98
1:727046-752672	1:748487	rs184255501	T	C	na	0.01	CEU					8:374226-399944	8:378425	rs192761312	A	G	na	0.001	IBS	FBXO25				minus	0.98
1:752747-756780	1:752894	rs3131971	T	C	na	0.74	ASW,CEU,CHB,CHS,CLM,FIN,GBR,IBS,JPT,LWK,MXL,PUR,TSI,YRI	FAM87B				8:324401-328397	8:328251	rs144179040	A	G	na	0.25	ASW,CEU,CHB,CHS,CLM,FIN,GBR,JPT,LWK,YRI	FAM87A				minus	0.94
1:752747-756780	1:753976	rs61768165	G	A	na	0.06	ASW,JPT,LWK,TSI,YRI	FAM87B				8:324401-328397	8:327172	rs55641028	C	T	na	0.27	ASW,CEU,CHB,CHS,CLM,FIN,GBR,IBS,JPT,LWK,MXL,PUR,YRI	FAM87A				minus	0.94
1:759039-764791	1:761610	rs186300092	T	C	na	0.02	ASW,CEU,CLM,FIN,GBR,MXL,TSI,YRI	LINC00115				8:180496-186239	8:183668	rs192589481	A	G	na	0.005	ASW,CEU,CLM,TSI	ZNF596				minus	0.99
1:759039-764791	1:762273	rs3115849	G	A	na	0.72	ASW,CEU,CHB,CHS,CLM,GBR,IBS,LWK,MXL,TSI,YRI	LINC00115				8:180496-186239	8:183006	rs186221577	T	C	na	0.01	ASW,FIN,LWK,YRI	ZNF596				minus	0.99
1:759039-764791	1:762330	rs74045217	G	T	na	0.05	LWK,YRI	LINC00115				8:180496-186239	8:182949	rs3008280	C	A	na	0.23	CEU,CHB,CHS,CLM,FIN,GBR,IBS,JPT,LWK,PUR,TSI,YRI	ZNF596				minus	0.99
1:759039-764791	1:762345	rs74045218	A	G	na	0.06	LWK,YRI	LINC00115				8:180496-186239	8:182934	rs75792622	T	C	na	0.23	CEU,CHB,CHS,CLM,FIN,GBR,IBS,JPT,LWK,PUR,TSI,YRI	ZNF596				minus	0.99
1:759039-764791	1:762485	rs148989274	C	A	na	0.11	CHB,CLM,FIN,GBR,LWK,PUR,TSI,YRI	LINC00115				8:180496-186239	8:182794	rs150067010	G	T	na	0.12	CEU,CHB,CHS,LWK,PUR,TSI,YRI	ZNF596				minus	0.99
1:759039-764791	1:762632	rs61768173	T	A	na	0.72	CHB,CHS,CLM,FIN,LWK,TSI	LINC00115				8:180496-186239	8:182647	rs76742365	A	T	na	0.07	FIN,LWK,TSI	ZNF596				minus	0.99
1:805635-807884	1:806467	rs150032744	C	A	na	0.01	JPT	FAM41C				12:34264898-34267113	12:34265691	rs113474803	C	A	C	0.01	ASW,LWK,YRI					plus	0.93
1:1379894-1384310	1:1380567	rs1153092	T	G	na	0.59	ASW,CEU,CLM,FIN,GBR,LWK,MXL,PUR,TSI,YRI					1:1431812-1437413	1:1432485	rs111691241	T	G	na	0.13	ASW,CEU,CHB,CHS,CLM,FIN,GBR,JPT,LWK,MXL,PUR,TSI,YRI			PGOHUM00000251105		plus	0.95
1:1586689-1596469	1:1592881	rs4648774	A	C	na	0.62	ASW,CEU,CHB,CHS,CLM,FIN,GBR,IBS,JPT,LWK,MXL,PUR,TSI,YRI	CDK11B				1:1652901-1662375	1:1658766	rs190481913	C	A	na	0.01	TSI	SLC35E2				plus	0.98
1:1586689-1596469	1:1594393	rs141732428	T	A	na	0.08	ASW,CHS,CLM,FIN,JPT,MXL,PUR	CDK11B,SLC35E2B				1:1652901-1662375	1:1660282	rs1061887	A	T	na	0.02	ASW,CEU,CHB,CHS,CLM,FIN,LWK,PUR,YRI	SLC35E2				plus	0.98
1:1586689-1596469	1:1594746	rs140002360	G	T	na	0.01	CHS,YRI	CDK11B,SLC35E2B				1:1652901-1662375	1:1660635	rs2377220	T	G	na	0.76	ASW,CEU,CHB,CHS,CLM,FIN,GBR,IBS,JPT,LWK,MXL,PUR,TSI,YRI	SLC35E2				plus	0.98
1:1617302-1631022	1:1620885	rs3737623	T	C	na	0.37	ASW,CEU,CHB,CHS,CLM,FIN,GBR,IBS,JPT,LWK,MXL,PUR,TSI,YRI	CDK11B,SLC35E2B				1:1672081-1683632	1:1674152	rs191622077	T	C	na	0.004	FIN,TSI	SLC35E2				plus	0.99
1:1617302-1631022	1:1620904	rs3737624	A	G	na	0.49	ASW,CEU,CHB,CHS,CLM,FIN,GBR,IBS,JPT,LWK,MXL,PUR,TSI,YRI	CDK11B,SLC35E2B				1:1672081-1683632	1:1674171	rs184051346	A	G	na	0.001	LWK	SLC35E2				plus	0.99
1:8670451-8674336	1:8670716	rs115215930	T	C	T	0.001	CEU	RERE				15:22578624-22582524	15:22582234	rs141187039	A	G	na	0.003	LWK,YRI					minus	0.96
1:8953260-8954650	1:8954008	rs184922181	A	G	A	0.001	ASW				chr1:8953642-8954044	17:40904752-40906061	17:40905383	rs9905939	T	C	T	0.39	ASW,CEU,CHB,CHS,CLM,FIN,GBR,IBS,JPT,LWK,MXL,PUR,TSI,YRI				chr17:40905353-40905732	minus	0.93
1:8953469-8954674	1:8954008	rs184922181	A	G	A	0.001	ASW				chr1:8953642-8954044	5:75537011-75538218	5:75537678	rs142372639	T	C	na	0.01	ASW,LWK,PUR,YRI	SV2C			chr5:75537648-75538015	minus	0.95
1:8953470-8954677	1:8954008	rs184922181	A	G	A	0.001	ASW				chr1:8953642-8954044	7:84505882-84507064	7:84506397	rs10265448	A	G	G	0.14	ASW,CEU,CHB,CHS,CLM,GBR,IBS,JPT,LWK,MXL,PUR,TSI,YRI				chr7:84505978-84506426	plus	0.9
1:12849014-12865638	1:12850829	rs138999821	G	A	na	0.08	ASW,CHB,FIN,GBR,LWK,MXL,YRI					1:12915177-12931607	1:12916205	rs187097991	G	A	na	0.01	ASW,CHB,GBR,JPT,LWK,PUR,YRI					plus	0.94
1:12849014-12865638	1:12851582	rs3904962	C	T	na	0.49	ASW,CEU,CHB,CHS,CLM,FIN,GBR,IBS,JPT,LWK,MXL,PUR,TSI,YRI	PRAMEF1				1:12915177-12931607	1:12916961	rs111811914	C	T	na	0.12	ASW,CEU,FIN,GBR,JPT,LWK,MXL,PUR,TSI,YRI	PRAMEF2				plus	0.94
1:12849014-12865638	1:12853403	rs1737157	A	C	na	0.35	ASW,CEU,CHB,CHS,CLM,FIN,GBR,IBS,JPT,LWK,MXL,PUR,TSI,YRI	PRAMEF1	PRAMEF1			1:12915177-12931607	1:12918891	rs77229081	A	C	na	0.1	ASW,CEU,CHB,CHS,CLM,FIN,GBR,IBS,JPT,LWK,MXL,PUR,TSI,YRI	PRAMEF2	PRAMEF2			plus	0.94
1:12849014-12865638	1:12858784	rs59874228	G	A	na	0.003	CHB,CLM,JPT,MXL					1:12915177-12931607	1:12924242	rs2266573	A	G	na	0.03	CHB,CHS,CLM,FIN,GBR,IBS,JPT,LWK,YRI					plus	0.94
1:12849014-12865638	1:12861646	rs74055689	C	T	na	0.003	ASW,LWK,YRI					1:12915177-12931607	1:12927109	rs2359474	T	C	na	0.11	ASW,CEU,CHB,CHS,CLM,FIN,GBR,IBS,JPT,LWK,MXL,PUR,TSI,YRI					plus	0.94
1:12873400-12906128	1:12883518	rs2486710	C	A	na	0.64	CEU,CHB,CHS,CLM,FIN,GBR,JPT,LWK,PUR,TSI,YRI					1:12927941-12960560	1:12938086	rs28547970	A	C	C	0.06	CHB,CHS,FIN,GBR,PUR					plus	0.95
1:12873400-12906128	1:12894892	rs11121995	C	T	na	0.54	ASW,CEU,CHB,CHS,CLM,FIN,GBR,IBS,JPT,LWK,MXL,PUR,TSI,YRI					1:12927941-12960560	1:12949650	rs71247647	C	T	na	0.02	ASW,CHB,CHS,CLM,FIN,GBR					plus	0.95
1:12873400-12906128	1:12895707	rs191910010	G	T	na	0.05	ASW,CLM,LWK,MXL,YRI					1:12927941-12960560	1:12950463	rs148883326	T	G	na	0.09	CEU,CHB,CHS,CLM,GBR,IBS,LWK,MXL,YRI					plus	0.95
1:12879628-12906128	1:12898677	rs146226584	G	A	na	0.07	CEU,CHB,CHS,CLM,FIN,GBR,JPT,PUR,TSI,YRI			PGOHUM00000243895		1:13406669-13433089	1:13414059	rs141192612	C	T	na	0.27	JPT			PGOHUM00000244609		minus	0.95
1:12899802-12906128	1:12900811	rs9660929	C	T	na	0.001	ASW			PGOHUM00000243895		1:13171720-13178079	1:13172729	rs140125334	T	C	na	0.03	CEU,CHB,CHS,CLM,FIN,JPT,MXL,TSI			PGOHUM00000243899		plus	0.98
1:12899802-12906128	1:12901159	rs5007452	G	T	na	0.001	PUR			PGOHUM00000243895		1:13171720-13178079	1:13173080	rs56115458	T	G	na	0.05	ASW,CEU,CHB,CHS,CLM,FIN,GBR,IBS,JPT,MXL,TSI,YRI			PGOHUM00000243899		plus	0.98
1:12899802-12906128	1:12905102	rs186416357	C	T	na	0.001	ASW					1:13171720-13178079	1:13177053	rs192718258	C	T	na	0.005	PUR,YRI					plus	0.98
1:13047629-13052998	1:13051357	rs71244448	G	C	na	0.08	CHB,CHS,LWK					1:13144727-13150117	1:13146371	rs149472480	G	C	na	0.12	IBS,MXL					minus	0.96
1:15780540-15798930	1:15789213	rs41307796	C	A	C	0.001	CEU,MXL	CELA2A				1:15799949-15818262	1:15808745	rs138336343	A	C	na	0.01	CHB,CHS,JPT,LWK,YRI	CELA2B				plus	0.91
1:15780540-15798930	1:15792150	rs191092122	A	T	A	0.001	LWK	CELA2A				1:15799949-15818262	1:15812023	rs139180605	A	T	A	0.01	LWK,YRI	CELA2B				plus	0.91
1:15780540-15798930	1:15798207	rs114787683	A	C	A	0.01	ASW,CEU,LWK,TSI,YRI	CELA2A				1:15799949-15818262	1:15817507	rs114738079	C	A	C	0.01	ASW,CEU,CLM,FIN,LWK,PUR,TSI,YRI	CELA2B				plus	0.91
1:16793709-16799995	1:16796633	rs72638062	T	C	T	0.02	CEU,CLM,FIN,GBR,LWK,PUR,TSI,YRI	CROCCP3				1:149163313-149169294	1:149166355	rs181413105	A	G	na	0.001	FIN					minus	0.9
1:16793709-16799995	1:16797724	rs144119642	C	T	C	0.001	TSI	CROCCP3				1:149163313-149169294	1:149165617	rs76190168	A	G	na	0.001	JPT					minus	0.9
1:16800937-16833369	1:16803482	rs113304812	T	C	na	0.03	ASW,LWK,MXL,YRI	CROCCP3		PGOHUM00000243914	chr1:16803464-16803481	1:17231952-17274871	1:17272044	rs2761550	A	G	G	0.12	ASW,CEU,CHB,CHS,CLM,GBR,LWK,MXL,PUR,TSI,YRI	CROCC	CROCC			minus	0.94
1:16800937-16833369	1:16806728	rs12093177	A	G	A	0.04	ASW,CHB,CHS,CLM,FIN,JPT,LWK,MXL,PUR,YRI	CROCCP3		PGOHUM00000243914		1:17231952-17274871	1:17269284	rs7519123	T	C	na	0.99	CEU,CLM,FIN,GBR,IBS,JPT,TSI	CROCC				minus	0.94
1:16800937-16833369	1:16809723	rs142465067	A	G	G	0.01	CHB,FIN,TSI	CROCCP3		PGOHUM00000243914		1:17231952-17274871	1:17266648	rs11203455	C	T	C	0.17	ASW,CEU,CHB,CHS,CLM,FIN,GBR,IBS,JPT,LWK,MXL,PUR,TSI,YRI	CROCC				minus	0.94
1:16800937-16833369	1:16809834	rs151243861	C	G	C	0.02	ASW,LWK,YRI	CROCCP3		PGOHUM00000243914	chr1:16809832-16809837	1:17231952-17274871	1:17266536	rs9435714	G	C	G	0.24	ASW,CEU,CHB,CHS,CLM,FIN,GBR,IBS,JPT,LWK,MXL,PUR,TSI,YRI	CROCC	CROCC		chr1:17266532-17266537	minus	0.94
1:16800937-16833369	1:16811414	rs34377457	T	G	T	0.002	ASW,YRI	CROCCP3		PGOHUM00000243914		1:17231952-17274871	1:17264882	rs182885118	A	C	C	0.001	ASW	CROCC				minus	0.94
1:16800937-16833369	1:16815212	rs2065759	C	T	C	0.55	ASW,CEU,CHB,CHS,CLM,FIN,GBR,IBS,JPT,LWK,MXL,PUR,TSI,YRI	CROCCP3		PGOHUM00000243914		1:17231952-17274871	1:17259142	rs111343071	G	A	G	0.02	ASW,CHB,CLM,FIN,GBR,IBS,JPT,LWK,MXL,PUR,TSI,YRI	CROCC			chr1:17259141-17259151	minus	0.94
1:16800937-16833369	1:16817143	rs156853	C	G	C	0.08	ASW,CEU,CHB,CHS,CLM,JPT,LWK,PUR,TSI,YRI	CROCCP3		PGOHUM00000243914	chr1:16817134-16817157	1:17231952-17274871	1:17257059	rs144639188	C	G	C	0.001	CLM,MXL	CROCC	CROCC		chr1:17257044-17257066	minus	0.94
1:16800937-16833369	1:16818225	rs156856	T	A	A	0.92	ASW,CEU,CHB,CHS,CLM,FIN,GBR,IBS,JPT,LWK,MXL,PUR,TSI,YRI	CROCCP3				1:17231952-17274871	1:17247920	rs182703510	A	T	A	0.01	ASW,CHB,CLM,FIN,GBR,JPT,TSI,YRI					minus	0.94
1:16800937-16833369	1:16820469	rs138141463	C	T	C	0.05	ASW,CHB,CHS,CLM,FIN,GBR,IBS,JPT,LWK,MXL,PUR,YRI					1:17231952-17274871	1:17245885	rs189448429	A	G	na	0.04	ASW,CHB,CHS,CLM,FIN,GBR,IBS,JPT,LWK,MXL,YRI				chr1:17245867-17245888	minus	0.94
1:16800937-16833369	1:16824010	rs150445300	T	G	T	0.02	ASW,CHB,CHS,CLM,FIN,GBR,IBS,JPT,LWK,MXL,PUR,YRI					1:17231952-17274871	1:17242356	rs190317567	C	A	C	0.01	ASW,CHS,CLM,FIN,GBR,IBS,JPT,LWK,MXL					minus	0.94
1:16800937-16833369	1:16824436	rs156859	G	A	G	0.1	ASW,CLM,LWK,MXL,PUR,YRI					1:17231952-17274871	1:17241951	rs147142832	C	T	C	0.005	ASW,LWK,PUR,YRI					minus	0.94
1:16800937-16833369	1:16824960	rs113244141	A	G	A	0.07	ASW,CEU,CHB,CHS,CLM,FIN,GBR,IBS,JPT,LWK,MXL,PUR,TSI,YRI					1:17231952-17274871	1:17241334	rs6421403	T	C	C	0.86	ASW,CEU,CHB,CHS,CLM,FIN,GBR,IBS,JPT,LWK,MXL,PUR,TSI,YRI					minus	0.94
1:16833539-16885287	1:16847395	rs193053944	A	G	na	0.003	CHS,JPT					1:17175658-17229675	1:17215933	rs28711566	C	T	na	0.04	ASW,CEU,CHB,CLM,FIN,GBR,IBS,LWK,MXL,TSI,YRI					minus	0.98
1:16833539-16885287	1:16848954	rs191030909	C	T	na	0.004	CLM,GBR,IBS					1:17175658-17229675	1:17214384	rs12124632	G	A	na	0.05	ASW,CEU,CLM,FIN,GBR,IBS,MXL,PUR,TSI					minus	0.98
1:16833539-16885287	1:16854366	rs28673857	C	T	na	0.05	ASW,CEU,CHB,CLM,FIN,GBR,IBS,JPT,MXL,PUR,TSI,YRI					1:17175658-17229675	1:17206532	rs181496328	A	G	na	0.03	ASW,CHS,CLM,FIN,GBR,JPT,LWK,MXL,YRI					minus	0.98
1:16833539-16885287	1:16876746	rs145765810	G	T	na	0.04	ASW,CEU,CHB,CHS,FIN,GBR,IBS,JPT,LWK,MXL,PUR,YRI			PGOHUM00000243915		1:17175658-17229675	1:17184185	rs139278424	A	C	na	0.06	ASW,CHB,CHS,CLM,FIN,GBR,IBS,JPT,LWK,MXL,PUR,YRI			PGOHUM00000244624		minus	0.98
1:16876798-16893863	1:16881495	rs3738610	A	G	na	0.03	ASW,CHB,FIN,GBR,IBS,JPT,LWK,MXL,PUR,YRI					1:21737596-21754466	1:21742252	rs186727147	G	A	na	0.01	CHB,CHS,JPT					plus	0.95
1:16913459-16925590	1:16917927	rs11260812	C	T	na	0.62	ASW,CHB,FIN,GBR,LWK,MXL,PUR,TSI,YRI	NBPF1				1:149101083-149113198	1:149105484	rs184839667	T	C	na	0.001	CHB			PGOHUM00000244259		plus	0.92
1:16913527-16925627	1:16916870	rs11260809	T	C	na	0.73	ASW,CEU,CHB,FIN,GBR,IBS,JPT,TSI,YRI	NBPF1				1:21788085-21800095	1:21796755	rs111430326	A	G	na	0.06	ASW,CEU,CHB,CHS,CLM,FIN,GBR,IBS,JPT,LWK,MXL,PUR,TSI,YRI	NBPF3				minus	0.95
1:16972126-17007158	1:16974745	rs28526603	G	A	na	0.18	CHS,GBR,PUR,YRI	MST1P2		PGOHUM00000243917,PGOHUM00000259553		1:17051487-17088345	1:17085712	rs3863803	C	T	na	0.31	CHB,YRI	MST1L				minus	0.99
1:17009585-17012121	1:17009812	rs4304578	A	C	na	0.42	CEU,CHB,GBR,LWK,PUR			PGOHUM00000243918	chr1:17009749-17009955	X:20143899-20146429	X:20144124	rs185256829	A	C	A	0.11	ASW,CHS,FIN,GBR,JPT,LWK,MXL,PUR	EIF1AX				plus	0.99
1:17083685-17088345	1:17085908	rs1805293	C	G	na	0.27	CHS,GBR,JPT,MXL,PUR,YRI	MST1L				3:49721419-49726077	3:49723639	rs141558578	C	G	C	0.09	ASW,CHS,CLM,FIN,LWK,TSI	MST1				plus	0.98
1:17088429-17125658	1:17106260	rs190657627	A	G	A	0.03	ASW,CEU,CLM,FIN,GBR,MXL,TSI					1:234919133-234956347	1:234938540	rs181360790	T	C	T	0.002	FIN,GBR					minus	0.99
1:17205274-17209988	1:17209121	rs149450408	G	A	na	0.01	MXL,YRI					1:149640537-149644948	1:149641399	rs139440022	T	C	na	0.2	LWK	LINC00869				minus	0.93
1:19592445-19600000	1:19593556	rs182735787	G	T	G	0.003	CHB,CHS,JPT	AKR7L				1:19605102-19614633	1:19608989	rs74870720	T	G	T	0.02	CEU,CHB,CHS,CLM,FIN,GBR,IBS,JPT,MXL,PUR,TSI					plus	0.93
1:19592445-19600000	1:19594635	rs187429188	G	A	G	0.001	LWK	AKR7L				1:19605102-19614633	1:19610066	rs115767274	A	G	na	0.03	CEU,CHB,CHS,FIN,GBR,IBS,JPT,MXL,PUR,TSI	AKR7A3				plus	0.93
1:19592445-19600000	1:19595760	rs76554243	A	G	G	0.03	CEU,CHB,CLM,FIN,GBR,IBS,JPT,MXL,PUR,TSI	AKR7L			chr1:19595759-19595776	1:19605102-19614633	1:19611174	rs201778359	G	A	na	0.001	CHS	AKR7A3				plus	0.93
1:19592445-19600000	1:19596377	rs115147895	G	A	na	0.02	ASW,LWK,MXL,PUR,YRI	AKR7L				1:19605102-19614633	1:19611814	rs183269081	A	G	na	0.001	MXL	AKR7A3				plus	0.93
1:19592445-19600000	1:19599167	rs140267479	G	A	G	0.001	JPT	AKR7L				1:19605102-19614633	1:19613777	rs193024750	G	A	na	0.001	ASW	AKR7A3				plus	0.93
1:20480449-20487084	1:20486451	rs10799610	C	T	C	0.23	ASW,CEU,CHB,CHS,CLM,FIN,GBR,IBS,JPT,LWK,MXL,PUR,TSI,YRI					2:65114564-65127169	2:65115252	rs143593952	G	A	G	0.01	ASW,LWK,YRI					minus	0.91
1:21740121-21754484	1:21744393	rs189830922	C	T	na	0.001	TSI					1:149078766-149093217	1:149083054	rs185936956	C	T	na	0.001	ASW				chr1:149083006-149083102	plus	0.92
1:21747920-21754486	1:21749839	rs2800942	T	G	na	0.02	IBS,JPT					1:21806506-21813075	1:21811154	rs190849739	C	A	na	0.5	ASW,CEU,CHB,CHS,CLM,FIN,GBR,IBS,MXL,PUR,YRI	NBPF3				minus	0.99
1:21747920-21754486	1:21750235	rs60803995	T	C	na	0.54	ASW,CEU,CHB,CHS,CLM,FIN,GBR,IBS,JPT,LWK,MXL,PUR,TSI,YRI					1:21806506-21813075	1:21810757	rs143325351	A	G	na	0.08	ASW,CEU,CHB,CHS,CLM,FIN,GBR,IBS,JPT,LWK,MXL,PUR,TSI,YRI	NBPF3				minus	0.99
1:21747920-21754486	1:21754119	rs2651401	T	C	na	0.01	ASW,CHB,CLM,FIN,GBR,IBS,JPT,LWK,MXL,YRI			PGOHUM00000243928		1:21806506-21813075	1:21806874	rs75056920	G	A	na	0.3	ASW,CEU,CHB,CHS,CLM,FIN,GBR,IBS,JPT,LWK,MXL,PUR,TSI,YRI	NBPF3				minus	0.99
1:21747920-21754486	1:21754201	rs2651402	A	G	na	0.02	FIN,IBS,JPT,LWK,MXL,YRI			PGOHUM00000243928	chr1:21754160-21754246	1:21806506-21813075	1:21806792	rs56286426	C	T	na	0.31	ASW,CEU,CHB,CHS,CLM,FIN,GBR,IBS,JPT,LWK,MXL,PUR,TSI,YRI	NBPF3				minus	0.99
1:21747920-21754486	1:21754242	rs190621323	G	A	na	0.01	IBS,JPT,MXL,YRI			PGOHUM00000243928	chr1:21754160-21754246	1:21806506-21813075	1:21806751	rs12083322	C	T	na	0.23	ASW,CEU,CHB,CHS,CLM,FIN,GBR,JPT,LWK,MXL,PUR,TSI,YRI	NBPF3				minus	0.99
1:21747920-21754486	1:21754283	rs6426689	A	C	na	0.89	ASW,CHB,CLM,FIN,GBR,JPT,LWK,YRI			PGOHUM00000243928		1:21806506-21813075	1:21806710	rs12034222	T	G	na	0.47	ASW,CEU,CHB,CHS,CLM,FIN,GBR,IBS,JPT,LWK,MXL,PUR,TSI,YRI	NBPF3	NBPF3			minus	0.99
1:21767041-21809779	1:21797972	rs190555489	G	A	na	0.001	CLM	NBPF3				1:149091498-149137680	1:149103250	rs142868170	C	T	na	0.001	CHB			PGOHUM00000244259		minus	0.91
1:21767041-21809779	1:21801477	rs72874205	A	G	na	0.01	LWK,PUR,YRI	NBPF3				1:149091498-149137680	1:149099769	rs180797771	T	C	na	0.001	ASW					minus	0.91
1:21767041-21809779	1:21805563	rs147291121	A	G	na	0.003	CHB,CHS,JPT	NBPF3				1:149091498-149137680	1:149095682	rs184294026	T	C	na	0.001	CEU					minus	0.91
1:21767041-21809779	1:21806571	rs41265989	A	G	na	0.02	CEU,FIN,GBR,MXL,PUR,TSI	NBPF3	NBPF3			1:149091498-149137680	1:149094680	rs184948512	C	T	na	0.12	ASW,CEU,CHB,CHS,CLM,FIN,GBR,IBS,JPT,LWK,MXL,PUR,TSI,YRI			PGOHUM00000259485		minus	0.91
1:21767041-21809779	1:21806751	rs12083322	C	T	na	0.23	ASW,CEU,CHB,CHS,CLM,FIN,GBR,JPT,LWK,MXL,PUR,TSI,YRI	NBPF3				1:149091498-149137680	1:149094500	rs145934663	G	A	na	0.001	TSI			PGOHUM00000259485		minus	0.91
1:21777585-21783047	1:21780046	rs181766761	C	T	na	0.002	CEU,GBR,LWK	NBPF3				1:120400043-120405448	1:120402989	rs113734973	G	A	G	0.003	MXL,TSI					minus	0.93
1:21777585-21779479	1:21779162	rs138607254	G	A	na	0.001	ASW	NBPF3				1:120370755-120372646	1:120372329	rs116374979	G	A	G	0.02	ASW,LWK,YRI					plus	0.9
1:21777585-21779479	1:21779243	rs147336220	C	T	na	0.004	CEU,IBS,TSI	NBPF3				1:120370755-120372646	1:120372410	rs140345363	C	T	C	0.001	LWK					plus	0.9
1:21783721-21800021	1:21799855	rs115522380	T	C	na	0.01	ASW,LWK,YRI	NBPF3				1:120381869-120398647	1:120382036	rs7538110	A	G	A	0.02	ASW,CLM,LWK,YRI	NBPF7				minus	0.91
1:22293983-22319507	1:22295337	rs142371620	G	A	na	0.01	CEU,LWK,TSI					1:22319648-22342693	1:22321001	rs140155659	A	G	na	0.01	GBR,LWK,YRI					plus	0.97
1:22293983-22319507	1:22295641	rs183195318	C	A	C	0.001	LWK					1:22319648-22342693	1:22321305	rs10917105	C	A	C	0.54	ASW,CEU,CHB,CHS,CLM,FIN,GBR,IBS,JPT,LWK,MXL,PUR,TSI,YRI					plus	0.97
1:22293983-22319507	1:22296375	rs10917081	A	G	G	0.76	ASW,CEU,CHB,CHS,CLM,JPT,LWK,MXL,PUR,TSI,YRI					1:22319648-22342693	1:22322051	rs142806778	A	G	G	0.05	ASW,CHS,JPT,LWK,PUR,TSI,YRI					plus	0.97
1:22293983-22319507	1:22303188	rs7554039	G	A	G	0.33	ASW,CEU,CHB,CHS,CLM,FIN,GBR,IBS,JPT,LWK,MXL,PUR,TSI,YRI					1:22319648-22342693	1:22327824	rs192113145	A	G	G	0.002	ASW,YRI					plus	0.97
1:22293983-22319507	1:22303593	rs116485626	G	C	G	0.02	ASW,CLM,LWK,MXL,PUR,YRI	CELA3B				1:22319648-22342693	1:22328228	rs59115023	C	G	G	0.1	ASW,CEU,CHB,CLM,FIN,GBR,JPT,LWK,MXL,PUR,TSI,YRI	CELA3A				plus	0.97
1:22293983-22319507	1:22303846	rs146929922	G	A	G	0.002	CHB,CLM,YRI	CELA3B				1:22319648-22342693	1:22328482	rs144070684	A	G	A	0.004	ASW,YRI	CELA3A				plus	0.97
1:22293983-22319507	1:22304272	rs57648880	G	T	G	0.45	ASW,CEU,CHB,CHS,CLM,FIN,GBR,IBS,JPT,LWK,MXL,PUR,TSI,YRI	CELA3B				1:22319648-22342693	1:22328906	rs139300305	G	T	G	0.03	ASW,CHB,CHS,JPT,LWK,MXL,TSI,YRI	CELA3A				plus	0.97
1:22293983-22319507	1:22306208	rs4520391	C	A	A	0.84	ASW,CHB,CHS,JPT	CELA3B				1:22319648-22342693	1:22330827	rs28501339	C	A	na	0.41	ASW,CEU,CHB,CHS,CLM,FIN,GBR,JPT,LWK,MXL,PUR,TSI,YRI	CELA3A				plus	0.97
1:22293983-22319507	1:22306949	rs12401894	G	A	G	0.24	ASW,CEU,CHB,CHS,CLM,FIN,GBR,IBS,JPT,MXL,PUR,TSI	CELA3B				1:22319648-22342693	1:22331569	rs113034895	G	A	G	0.02	CHB,CHS,FIN,GBR,PUR	CELA3A				plus	0.97
1:22293983-22319507	1:22308036	rs12072025	C	A	A	0.06	ASW,CHB,LWK,YRI	CELA3B				1:22319648-22342693	1:22332676	rs34380605	A	C	A	0.27	ASW,CEU,CHB,CHS,CLM,FIN,GBR,IBS,JPT,LWK,MXL,PUR,TSI,YRI	CELA3A				plus	0.97
1:22293983-22319507	1:22310933	rs12130164	C	G	na	0.83	ASW,CEU,CHB,CHS,CLM,FIN,GBR,JPT,LWK,PUR,YRI	CELA3B				1:22319648-22342693	1:22334117	rs35519693	C	G	na	0.25	ASW,CEU,CHB,CHS,CLM,FIN,GBR,IBS,JPT,MXL,PUR,TSI,YRI	CELA3A				plus	0.97
1:22293983-22319507	1:22312788	rs189942498	G	C	G	0.01	CHB,CHS,JPT	CELA3B				1:22319648-22342693	1:22335964	rs35025763	G	C	G	0.23	ASW,CEU,CHB,CHS,CLM,FIN,GBR,IBS,JPT,MXL,PUR,TSI	CELA3A				plus	0.97
1:22293983-22319507	1:22313103	rs114895362	C	G	C	0.02	ASW,CEU,CLM,FIN,GBR,IBS,LWK,PUR,TSI,YRI	CELA3B	CELA3B			1:22319648-22342693	1:22336277	rs3820285	C	G	G	0.89	ASW,CEU,CHB,CHS,CLM,FIN,GBR,JPT,LWK,MXL,PUR,TSI,YRI	CELA3A	CELA3A			plus	0.97
1:22293983-22319507	1:22313469	rs3806296	G	C	G	0.48	ASW,CEU,CHB,CHS,CLM,FIN,GBR,JPT,LWK,MXL,PUR,TSI,YRI	CELA3B				1:22319648-22342693	1:22336643	rs60189068	G	C	G	0.15	ASW,CEU,CHB,CHS,CLM,FIN,GBR,JPT,LWK,PUR,TSI,YRI	CELA3A				plus	0.97
1:22293983-22319507	1:22314102	rs12133345	C	A	A	0.02	ASW,JPT,LWK	CELA3B				1:22319648-22342693	1:22337271	rs10917111	A	C	na	0.33	ASW,CEU,CHB,CHS,CLM,FIN,GBR,IBS,JPT,LWK,MXL,PUR,TSI,YRI	CELA3A				plus	0.97
1:22293983-22319507	1:22315318	rs111414053	G	C	G	0.08	ASW,CEU,CHB,CHS,CLM,FIN,GBR,JPT,LWK,MXL,PUR,TSI,YRI	CELA3B				1:22319648-22342693	1:22338481	rs116482722	G	C	G	0.04	ASW,CEU,CLM,FIN,GBR,IBS,MXL,PUR,TSI	CELA3A				plus	0.97
1:22293983-22319507	1:22316350	rs138223317	A	G	G	0.01	LWK					1:22319648-22342693	1:22339537	rs2473311	G	A	G	0.004	ASW,YRI					plus	0.97
1:22293983-22319507	1:22317915	rs148048303	G	A	G	0.01	LWK					1:22319648-22342693	1:22341103	rs192177744	G	A	na	0.01	ASW,YRI					plus	0.97
1:25167648-25168748	1:25168518	rs76330923	G	T	G	0.004	CHB,JPT	CLIC4				9:22746507-22747699	9:22746734	rs842845	C	A	C	0.21	ASW,CEU,CHB,CHS,CLM,FIN,GBR,IBS,JPT,LWK,MXL,PUR,YRI	FLJ35282				minus	0.93
1:25585373-25594516	1:25585671	rs28581716	G	A	na	0.01	PUR,YRI					1:25655516-25664845	1:25655822	rs181063822	A	G	na	0.002	YRI	RHD				plus	0.99
1:25585373-25594516	1:25587519	rs183908294	C	A	na	0.001	LWK					1:25655516-25664845	1:25657685	rs147546272	C	A	na	0.02	ASW,LWK,YRI					plus	0.99
1:26964369-26968745	1:26966640	rs149661583	C	T	na	0.06	ASW,CHB,CHS,CLM,FIN,GBR,JPT,LWK,MXL,YRI					1:26972645-26977159	1:26974402	rs75074085	A	G	na	0.06	ASW,CHB,CHS,CLM,FIN,GBR,LWK,MXL,PUR,YRI				chr1:26974363-26974409	minus	0.94
1:26964369-26968745	1:26967671	rs6686249	T	C	na	0.79	CEU,CHB,CHS,CLM,FIN,GBR,IBS,JPT,LWK,MXL,PUR,TSI,YRI					1:26972645-26977159	1:26973371	rs144447983	A	G	G	0.06	CHB,CHS,JPT					minus	0.94
1:27311818-27312834	1:27312470	rs141487880	A	G	A	0.001	FIN			PGOHUM00000243945	chr1:27312427-27312606	6:159262148-159263205	6:159262835	rs114013767	A	G	na	0.01	ASW,LWK,PUR,YRI	OSTCP1		PGOHUM00000243434	chr6:159262792-159263031	plus	0.92
1:27533325-27535237	1:27533759	rs187203397	A	G	A	0.001	LWK,YRI			PGOHUM00000244647	chr1:27533723-27533775	12:9847884-9849159	12:9848317	rs144423966	A	G	A	0.005	LWK,PUR,YRI	CLEC2D			chr12:9848276-9848370	plus	0.95
1:27651855-27653009	1:27652361	rs189564914	A	G	A	0.002	FIN	LOC644961,TMEM222			chr1:27652343-27652431	5:15451505-15452665	5:15452017	rs114811920	G	A	G	0.01	ASW,LWK,YRI				chr5:15451995-15452089	plus	0.9
1:28288256-28295294	1:28289243	rs6683984	C	T	C	0.23	ASW,CEU,CHB,CHS,CLM,FIN,GBR,IBS,JPT,LWK,MXL,PUR,TSI,YRI	XKR8				7:5031510-5038478	7:5032490	rs145204977	C	T	C	0.001	LWK	RNF216P1				plus	0.94
1:28288256-28295294	1:28295034	rs140557203	C	G	C	0.004	ASW,LWK,PUR,YRI					7:5031510-5038478	7:5038219	rs189650383	C	G	C	0.001	PUR					plus	0.94
1:28542051-28543331	1:28543082	rs184312332	G	A	G	0.001	GBR	DNAJC8				1:28544609-28546205	1:28545645	rs191483639	G	A	G	0.001	LWK,YRI	DNAJC8				plus	0.95
1:29654892-29657844	1:29656928	rs150268794	A	G	A	0.01	ASW,LWK,YRI					1:30921786-30924722	1:30922714	rs148783486	T	C	T	0.001	YRI					minus	0.91
1:29875627-29878082	1:29876003	rs35751097	C	T	na	0.62	ASW,CEU,CHB,CHS,CLM,FIN,GBR,IBS,JPT,LWK,MXL,PUR,TSI,YRI					1:31129341-31131869	1:31131493	rs138318937	G	A	na	0.01	LWK,MXL					minus	0.93
1:30227517-30229275	1:30228907	rs28392725	G	T	T	0.03	ASW,LWK,PUR,YRI					1:30834031-30835794	1:30834403	rs587760	C	A	C	0.16	ASW,CEU,CHB,CHS,CLM,FIN,GBR,IBS,JPT,LWK,MXL,PUR,TSI,YRI					minus	0.94
1:32372021-32374561	1:32372502	rs147187548	G	A	G	0.01	ASW,LWK,YRI	PTP4A2				11:133991382-133993827	11:133991855	rs11827327	G	A	G	0.01	ASW,CLM,LWK,PUR,YRI	JAM3				plus	0.94
1:33086436-33087551	1:33086739	rs184460115	T	C	T	0.005	CLM,LWK,YRI					2:232297645-232298722	2:232297948	rs7582408	T	C	na	0.47	ASW,CEU,CHB,CHS,CLM,FIN,GBR,IBS,JPT,LWK,MXL,PUR,TSI,YRI					plus	0.95
1:33086436-33087551	1:33086809	rs3737997	A	G	A	0.1	ASW,CEU,CHB,CHS,CLM,FIN,GBR,JPT,LWK,MXL,PUR,TSI,YRI					2:232297645-232298722	2:232298018	rs7594795	A	G	na	0.31	ASW,CEU,CHB,CHS,CLM,FIN,GBR,JPT,LWK,MXL,PUR,TSI,YRI					plus	0.95
1:33086436-33087551	1:33086944	rs6674004	A	G	A	0.01	ASW,CHB,CLM,JPT,LWK,MXL,TSI,YRI					2:232297645-232298722	2:232298153	rs12467364	A	G	A	0.08	ASW,CEU,CHB,CLM,FIN,GBR,IBS,LWK,MXL,PUR,TSI,YRI					plus	0.95
1:33869135-33870474	1:33869296	rs150231355	T	C	T	0.02	ASW,CEU,CLM,GBR,JPT,LWK,MXL,PUR,TSI,YRI					3:45110148-45111508	3:45111348	rs192988766	A	G	A	0.001	LWK					minus	0.93
1:36769395-36770935	1:36769852	rs77858929	T	C	T	0.01	ASW,CEU,CLM,FIN,GBR,PUR,TSI,YRI	THRAP3				3:31497167-31498720	3:31497619	rs55808532	T	C	T	0.08	CEU,CHB,CHS,CLM,FIN,GBR,IBS,JPT,MXL,PUR,TSI					plus	0.93
1:39174516-39176909	1:39174987	rs140356465	T	C	T	0.002	LWK,PUR,YRI			PGOHUM00000244679	chr1:39174940-39175152	4:165109451-165111829	4:165109924	rs140719873	T	C	T	0.001	YRI	2015-03-01		PGOHUM00000246127	chr4:165109908-165110026	plus	0.91
1:39955805-39962397	1:39958095	rs150228838	A	G	na	0.05	CEU,CHB,LWK,TSI,YRI	BMP8A				1:40249739-40255903	1:40253726	rs230328	C	T	na	0.42	ASW,CEU,CHB,CHS,CLM,FIN,GBR,IBS,JPT,LWK,MXL,PUR,TSI,YRI	BMP8B				minus	0.95
1:39963276-39965268	1:39964912	rs60069508	G	C	na	0.17	ASW,CEU,CHB,CLM,FIN,GBR,IBS,JPT,MXL,PUR,TSI,YRI	BMP8A				1:40243205-40245219	1:40243562	rs1810963	C	G	C	0.34	ASW,CEU,CHB,CHS,CLM,FIN,GBR,LWK,MXL,TSI,YRI	BMP8B				minus	0.96
1:40537172-40538320	1:40537565	rs61781911	C	T	C	0.01	ASW,CHB,CHS,JPT,MXL	CAP1				4:98965502-98966642	4:98965894	rs188942445	C	T	C	0.001	GBR	STPG2				plus	0.95
1:40537172-40538320	1:40537999	rs150609211	C	T	C	0.001	CEU	CAP1			chr1:40537988-40538003	4:98965502-98966642	4:98966329	rs190674813	C	T	C	0.001	FIN,TSI	STPG2				plus	0.95
1:43356587-43358034	1:43357718	rs138012842	C	T	C	0.001	YRI			PGOHUM00000243987	chr1:43357662-43357749	12:88176717-88178165	12:88177848	rs111924441	C	T	C	0.01	ASW,LWK,YRI	MKRN9P		PGOHUM00000239537	chr12:88177833-88177898	plus	0.9
1:47387403-47410263	1:47391167	rs147997615	C	T	C	0.002	CHB,JPT					1:47600000-47622817	1:47619086	rs79452174	G	A	na	0.13	ASW,CEU,CHB,CHS,CLM,FIN,GBR,IBS,JPT,LWK,MXL,PUR,TSI,YRI					minus	0.96
1:47387403-47410263	1:47394158	rs148469349	C	T	C	0.02	ASW,CHB,CHS,FIN,GBR,IBS,LWK,MXL,PUR,YRI					1:47600000-47622817	1:47616095	rs182353283	A	G	na	0.01	CHB,CLM,FIN,GBR,IBS,MXL,YRI					minus	0.96
1:47387403-47410263	1:47395131	rs143827915	G	T	G	0.01	ASW,LWK	CYP4A11				1:47600000-47622817	1:47615128	rs188994292	C	A	na	0.001	YRI					minus	0.96
1:47387403-47410263	1:47395224	rs76535385	G	C	G	0.14	ASW,CEU,CHB,CHS,CLM,FIN,GBR,JPT,LWK,MXL,PUR,YRI	CYP4A11				1:47600000-47622817	1:47615032	rs181715404	C	G	na	0.01	CHB,CLM,JPT					minus	0.96
1:47387403-47410263	1:47395264	rs12402176	C	T	C	0.43	ASW,CEU,CHB,CHS,CLM,FIN,GBR,IBS,JPT,LWK,MXL,PUR,TSI,YRI	CYP4A11				1:47600000-47622817	1:47614992	rs71645851	A	G	na	0.14	ASW,CEU,CHB,CHS,CLM,FIN,JPT,LWK,MXL,PUR,TSI,YRI					minus	0.96
1:47387403-47410263	1:47395338	rs12735775	G	C	C	0.21	ASW,CEU,CHB,CHS,CLM,FIN,GBR,IBS,JPT,MXL,PUR,TSI,YRI	CYP4A11				1:47600000-47622817	1:47614918	rs3176979	G	C	na	0.14	CEU,CHB,CHS,CLM,FIN,GBR,JPT,LWK,PUR,TSI,YRI					minus	0.96
1:47387403-47410263	1:47395347	rs11211405	T	C	C	0.55	ASW,CEU,CHB,CHS,CLM,FIN,GBR,IBS,JPT,LWK,MXL,PUR,TSI,YRI	CYP4A11				1:47600000-47622817	1:47614909	rs9333040	G	A	na	0.01	CLM,LWK,TSI					minus	0.96
1:47387403-47410263	1:47395513	rs4660363	C	T	C	0.81	ASW,CEU,CHB,CHS,CLM,FIN,GBR,JPT,LWK,MXL,PUR,TSI,YRI	CYP4A11				1:47600000-47622817	1:47614743	rs114643922	A	G	na	0.08	CEU,CHB,CHS,FIN,LWK,MXL,PUR					minus	0.96
1:47387403-47410263	1:47395617	rs59465754	G	T	na	0.02	CEU,CHB,FIN,JPT,LWK,TSI	CYP4A11				1:47600000-47622817	1:47614639	rs147169587	C	A	na	0.004	LWK					minus	0.96
1:47387403-47410263	1:47395822	rs149532035	G	A	G	0.02	CEU,CHB,CLM,JPT	CYP4A11	CYP4A11			1:47600000-47622817	1:47614434	rs4926600	C	T	na	0.13	ASW,CEU,CHB,CHS,CLM,GBR,JPT,MXL,TSI,YRI	CYP4A22	CYP4A22		chr1:47614425-47614435	minus	0.96
1:47387403-47410263	1:47397089	rs4660979	C	T	na	0.17	ASW,CEU,CHB,CHS,CLM,FIN,GBR,IBS,JPT,LWK,MXL,PUR,TSI,YRI	CYP4A11				1:47600000-47622817	1:47613165	rs139596101	G	A	na	0.01	ASW,CLM,GBR,IBS,JPT,MXL,PUR	CYP4A22				minus	0.96
1:47387403-47410263	1:47398659	rs150667037	G	A	na	0.001	IBS,LWK	CYP4A11	CYP4A11		chr1:47398651-47398663	1:47600000-47622817	1:47611598	rs2405599	T	C	na	0.31	ASW,CEU,CHB,CHS,CLM,FIN,GBR,IBS,JPT,LWK,MXL,PUR,TSI,YRI	CYP4A22	CYP4A22		chr1:47611596-47611604	minus	0.96
1:47387403-47410263	1:47398913	rs3890010	C	T	na	0.15	ASW,CEU,CHB,CHS,CLM,FIN,GBR,IBS,JPT,LWK,MXL,PUR,TSI,YRI	CYP4A11				1:47600000-47622817	1:47611344	rs35353875	G	A	na	0.01	ASW,CHB,CLM,JPT,YRI	CYP4A22				minus	0.96
1:47387403-47410263	1:47399413	rs189731227	A	T	na	0.001	ASW	CYP4A11				1:47600000-47622817	1:47610844	rs138871387	T	A	na	0.01	ASW,LWK,YRI	CYP4A22				minus	0.96
1:47387403-47410263	1:47399670	rs145599381	G	T	na	0.02	CEU,FIN,GBR,IBS	CYP4A11	CYP4A11			1:47600000-47622817	1:47610590	rs2405593	A	C	na	0.09	CEU,CHB,CLM,FIN,GBR,JPT,LWK,MXL,PUR	CYP4A22	CYP4A22			minus	0.96
1:47387403-47410263	1:47400195	rs41300339	T	G	na	0.01	TSI	CYP4A11	CYP4A11			1:47600000-47622817	1:47610065	rs149718343	A	C	na	0.12	CEU,CHB,CHS,CLM,FIN,GBR,JPT,MXL,PUR,TSI	CYP4A22	CYP4A22			minus	0.96
1:47387403-47410263	1:47401169	rs200852244	C	T	na	0.02	CHB,TSI	CYP4A11				1:47600000-47622817	1:47609091	rs146396590	G	A	na	0.2	ASW,CHB,CHS,FIN,GBR,JPT,LWK,PUR,TSI,YRI	CYP4A22				minus	0.96
1:47387403-47410263	1:47402838	rs9333002	T	C	na	0.02	ASW,CLM,LWK,MXL,YRI	CYP4A11				1:47600000-47622817	1:47607423	rs146679912	A	G	na	0.001	CEU	CYP4A22				minus	0.96
1:47387403-47410263	1:47407417	rs180990734	A	C	na	0.001	CEU,LWK					1:47600000-47622817	1:47602846	rs150835728	T	G	na	0.01	CEU,CLM,TSI,YRI					minus	0.96
1:47410382-47416027	1:47413786	rs11211406	C	A	na	0.59	ASW,CEU,CHB,CHS,CLM,FIN,GBR,IBS,JPT,LWK,MXL,PUR,TSI,YRI					1:47593224-47598846	1:47595448	rs180865729	T	G	na	0.004	CHS,LWK					minus	0.95
1:47410382-47416027	1:47414851	rs7556052	A	T	na	0.75	ASW,CEU,CHB,CHS,CLM,FIN,GBR,IBS,JPT,LWK,MXL,PUR,TSI,YRI					1:47593224-47598846	1:47594389	rs28462300	T	A	na	0.56	ASW,CEU,CHB,CHS,CLM,FIN,GBR,IBS,LWK,MXL,PUR,TSI,YRI					minus	0.95
1:50307961-50312161	1:50308872	rs183875914	C	T	C	0.001	YRI	AGBL4		PGOHUM00000256878		19:58574811-58579918	19:58576635	rs117745357	C	T	C	0.001	JPT	ZNF135				plus	0.93
1:50307961-50312161	1:50310011	rs12082546	C	T	C	0.003	YRI	AGBL4		PGOHUM00000256878		19:58574811-58579918	19:58577762	rs8103853	T	C	C	0.67	ASW,CEU,CHB,CHS,CLM,FIN,GBR,IBS,JPT,LWK,MXL,PUR,TSI,YRI	ZNF135				plus	0.93
1:55002442-55003749	1:55003393	rs141975872	A	G	A	0.004	ASW,LWK,YRI			PGOHUM00000244730		1:58513523-58514989	1:58513885	rs186062489	T	C	T	0.001	TSI	DAB1				minus	0.91
1:56707720-56712766	1:56711465	rs145719803	A	G	A	0.004	ASW,CHB,YRI					18:33560321-33562763	18:33561457	rs190515925	A	G	A	0.001	CHS					plus	0.92
1:58513513-58515024	1:58514399	rs182754451	A	G	A	0.001	LWK	DAB1		PGOHUM00000261287		1:202880878-202882197	1:202881507	rs117657495	C	T	C	0.01	CHS,JPT,MXL	KLHL12		PGOHUM00000261316	chr1:202881487-202881513	minus	0.92
1:58513524-58515024	1:58514691	rs182857397	C	G	C	0.001	MXL	DAB1		PGOHUM00000261287		7:84612810-84614147	7:84613146	rs61996291	G	C	G	0.002	ASW,YRI			PGOHUM00000233459	chr7:84613145-84613157	minus	0.93
1:58513551-58515034	1:58514640	rs112742904	A	G	A	0.003	ASW,LWK,YRI	DAB1		PGOHUM00000261287	chr1:58514636-58514656	12:93277478-93278780	12:93277875	rs139657441	T	C	T	0.003	ASW,LWK,PUR,YRI	EEA1		PGOHUM00000239891	chr12:93277855-93277878	minus	0.92
1:60748729-60750560	1:60749741	rs187090779	A	G	A	0.003	CLM,FIN,TSI					18:25654667-25656482	18:25655471	rs76978686	T	C	T	0.01	ASW,CLM,LWK,YRI	CDH2				minus	0.95
1:62675534-62677970	1:62676062	rs190573555	C	T	C	0.001	MXL	L1TD1	L1TD1			13:102668955-102671138	13:102670594	rs113989573	A	G	G	0.02	ASW,CEU,CLM,LWK,PUR,YRI	FGF14		PGOHUM00000248488		minus	0.92
1:66147177-66149302	1:66147657	rs189468003	G	T	G	0.001	CHS,JPT					1:66347872-66350004	1:66348345	rs34868502	G	T	G	0.15	ASW,CEU,CHB,CHS,CLM,FIN,GBR,IBS,JPT,LWK,MXL,PUR,TSI,YRI	PDE4B				plus	0.96
1:67743733-67745385	1:67743924	rs116600028	A	G	A	0.01	ASW,LWK,YRI			PGOHUM00000244747	chr1:67743922-67743927	11:127810210-127811551	11:127811357	rs186335587	T	C	na	0.001	CEU			PGOHUM00000242534	chr11:127811351-127811358	minus	0.91
1:70715634-70717684	1:70716090	rs149443649	T	C	T	0.001	YRI	SRSF11	SRSF11		chr1:70716048-70716104	12:19460759-19462926	12:19460889	rs146759143	T	C	T	0.002	CLM,YRI	PLEKHA5		PGOHUM00000239698		plus	0.91
1:71518806-71520058	1:71519387	rs182840609	G	A	G	0.001	MXL	ZRANB2-AS1				12:58639289-58640544	12:58639966	rs12312984	T	C	C	0.17	ASW,CEU,CHB,CHS,CLM,FIN,GBR,IBS,JPT,LWK,MXL,PUR,TSI,YRI					minus	0.91
1:79519606-79521791	1:79520692	rs193193408	T	C	T	0.001	YRI			PGOHUM00000244078		8:50651755-50653932	8:50652838	rs191075483	T	C	T	0.001	CHB			PGOHUM00000260401		plus	0.91
1:79785348-79788476	1:79786247	rs111834558	T	A	T	0.01	ASW,LWK,YRI					1:79814218-79817181	1:79815121	rs6686410	T	A	T	0.04	ASW,CEU,CHB,CHS,CLM,FIN,GBR,IBS,JPT,LWK,MXL,PUR,TSI,YRI					plus	0.97
1:79785348-79788476	1:79786891	rs12059026	A	C	A	0.57	ASW,CEU,CHB,CHS,CLM,FIN,GBR,IBS,JPT,LWK,MXL,PUR,TSI,YRI					1:79814218-79817181	1:79815610	rs142370549	A	C	A	0.01	ASW,JPT,LWK,MXL,PUR,YRI					plus	0.97
1:79986761-79988153	1:79987855	rs3000103	G	A	G	0.003	ASW,LWK,YRI			PGOHUM00000244768	chr1:79987817-79987873	6:66546564-66547950	6:66546862	rs6906215	C	T	C	0.08	ASW,CHB,CHS,CLM,FIN,JPT,LWK,MXL,PUR,YRI				chr6:66546847-66546900	minus	0.92
1:90746199-90756205	1:90753818	rs181011377	G	A	G	0.001	GBR					9:66333760-66340629	9:66336180	rs79042900	T	C	C	0.73	ASW,CEU,CHB,CHS,CLM,FIN,GBR,JPT,LWK,MXL,PUR,TSI,YRI					minus	0.93
1:90751055-90764052	1:90754460	rs182995814	T	C	T	0.001	ASW					13:19278130-19291273	13:19287779	rs4387456	A	G	A	0.05	ASW,CHB,CHS,CLM,FIN,JPT,LWK,MXL,PUR,TSI,YRI					minus	0.93
1:96912641-96914155	1:96913326	rs184661443	G	C	G	0.001	CEU			PGOHUM00000244804	chr1:96913271-96913327	12:44053673-44055220	12:44054357	rs74920724	G	C	G	0.003	ASW,CEU,GBR			PGOHUM00000239752	chr12:44054302-44054382	plus	0.92
1:102251811-102252855	1:102252426	rs144664502	C	T	na	0.004	CEU,GBR,TSI				chr1:102252342-102252689	6:28699714-28700761	6:28700147	rs114784833	G	A	G	0.06	ASW,CEU,CHB,CHS,CLM,FIN,GBR,IBS,JPT,LWK,MXL,PUR,TSI,YRI			PGOHUM00000243546	chr6:28700096-28700167	minus	0.91
1:106239374-106240648	1:106240449	rs142872354	C	A	C	0.01	ASW,LWK,PUR,YRI					2:242292157-242293439	2:242292364	rs138925679	G	T	G	0.01	ASW,YRI	2015-09-02				minus	0.96
1:108900941-108920347	1:108907025	rs113007715	A	G	na	0.05	ASW,CEU,FIN,GBR,LWK,MXL,PUR,TSI,YRI					5:85560352-85580190	5:85566943	rs181312264	A	G	na	0.001	LWK					plus	0.98
1:108900941-108920347	1:108914354	rs9660692	C	T	na	0.05	CEU,MXL,YRI					5:85560352-85580190	5:85574308	rs150737810	C	T	na	0.01	LWK					plus	0.98
1:108989309-109015286	1:109013530	rs146163296	A	G	na	0.02	CHB,CLM					5:85574690-85594208	5:85592395	rs71580745	A	G	G	0.85	ASW,CHB,CHS,CLM,FIN,YRI	NBPF22P				plus	0.97
1:116399250-116400465	1:116399835	rs2811577	C	T	C	0.26	ASW,CEU,CHB,CHS,CLM,FIN,GBR,IBS,JPT,LWK,MXL,PUR,TSI,YRI			PGOHUM00000244154		13:53216602-53217858	13:53217235	rs183579645	G	A	na	0.001	FIN	HNRNPA1L2	HNRNPA1L2			minus	0.93
1:116399253-116400425	1:116400033	rs60542759	A	G	A	0.03	ASW,CEU,CLM,LWK,PUR,TSI,YRI			PGOHUM00000244154	chr1:116400031-116400043	9:91025182-91026362	9:91025968	rs149061821	A	G	A	0.001	TSI	SPIN1		PGOHUM00000236250	chr9:91025966-91025978	plus	0.92
1:119318257-119320034	1:119318875	rs115754975	G	A	na	0.003	ASW,YRI					4:41383027-41384825	4:41383656	rs57603370	G	A	G	0.01	LWK,YRI	LIMCH1				plus	0.91
1:120098576-120130855	1:120107288	rs141900523	G	A	G	0.004	ASW,CLM,LWK	HSD3BP4		PGOHUM00000244873		1:120135992-120161850	1:120144576	rs189058296	G	A	G	0.001	CHS			PGOHUM00000244874		plus	0.93
1:120098576-120130855	1:120112792	rs415630	G	A	G	0.07	ASW,CEU,CLM,FIN,GBR,IBS,JPT,LWK,MXL,PUR,TSI	HSD3BP4		PGOHUM00000244873		1:120135992-120161850	1:120149953	rs192232394	A	G	A	0.003	JPT,PUR,TSI			PGOHUM00000244874		plus	0.93
1:120098576-120130855	1:120113963	rs115021163	A	G	A	0.01	ASW,LWK,YRI	HSD3BP4		PGOHUM00000244873	chr1:120113958-120113972	1:120135992-120161850	1:120151136	rs183738985	A	G	A	0.001	CHS			PGOHUM00000244874	chr1:120151131-120151144	plus	0.93
1:120098576-120130855	1:120115321	rs146449859	T	C	T	0.001	LWK					1:120135992-120161850	1:120152830	rs140612629	T	C	T	0.002	ASW,LWK					plus	0.93
1:120098576-120130855	1:120123801	rs401992	T	C	T	0.21	ASW,CEU,CHB,CHS,CLM,FIN,GBR,IBS,JPT,LWK,MXL,PUR,TSI,YRI					1:120135992-120161850	1:120154798	rs10802122	C	T	na	0.19	ASW,CEU,CHB,CLM,FIN,GBR,IBS,JPT,LWK,MXL,PUR,TSI,YRI					plus	0.93
1:120098576-120130855	1:120124053	rs35548541	A	G	G	0.87	CEU,CHB,CHS,IBS,LWK,MXL,TSI,YRI					1:120135992-120161850	1:120155037	rs4659213	A	G	G	0.4	ASW,CHB,FIN,GBR,JPT,LWK,MXL,PUR,TSI,YRI					plus	0.93
1:120098576-120130855	1:120124096	rs10923866	T	C	T	0.49	ASW,CEU,CHB,CHS,CLM,FIN,GBR,IBS,JPT,LWK,MXL,PUR,TSI,YRI					1:120135992-120161850	1:120155080	rs147728036	T	C	T	0.18	ASW,CHB,CHS,FIN,GBR,JPT,PUR,TSI					plus	0.93
1:120098576-120130855	1:120126604	rs187765598	A	T	A	0.01	ASW,CLM,LWK,PUR,YRI					1:120135992-120161850	1:120157522	rs417112	T	A	na	0.01	CEU,CLM,GBR,PUR,TSI					plus	0.93
1:120098576-120130855	1:120127818	rs10923867	T	C	T	0.28	ASW,CEU,CHB,CHS,CLM,FIN,GBR,IBS,JPT,LWK,MXL,PUR,TSI,YRI					1:120135992-120161850	1:120158796	rs77139023	C	T	C	0.01	ASW,LWK,YRI					plus	0.93
1:120098576-120130855	1:120128601	rs149997015	G	A	G	0.02	ASW,CLM,LWK,PUR,YRI					1:120135992-120161850	1:120159581	rs138659696	A	G	G	0.003	LWK					plus	0.93
1:121138760-121149321	1:121146724	rs190828727	A	G	na	0.15	CEU,CHB,CHS,CLM,FIN,GBR,JPT,LWK,PUR,TSI,YRI					10:42635458-42645170	10:42638060	rs150544125	C	T	na	0.01	CEU,GBR					minus	0.92
1:121149400-121160281	1:121150406	rs147128373	G	A	na	0.001	MXL				chr1:121150402-121150410	5:49846299-49856976	5:49855988	rs34002233	C	T	C	0.07	ASW,CEU,CLM,FIN,GBR,IBS,LWK,MXL,PUR,TSI,YRI					minus	0.96
1:121149400-121160281	1:121151618	rs140050626	A	G	na	0.004	ASW,LWK,YRI					5:49846299-49856976	5:49854783	rs180847846	T	C	T	0.003	LWK,YRI					minus	0.96
1:121160482-121222841	1:121164572	rs183337706	G	T	na	0.001	MXL					5:49763357-49836373	5:49832895	rs9292038	C	A	C	0.04	ASW,CHB,CHS,CLM,JPT,LWK,MXL,PUR,TSI,YRI					minus	0.95
1:121160482-121222841	1:121193088	rs192015533	T	G	na	0.001	LWK					5:49763357-49836373	5:49805182	rs191909781	A	C	A	0.002	LWK,YRI					minus	0.95
1:121160482-121222841	1:121196676	rs144428471	T	C	na	0.001	TSI					5:49763357-49836373	5:49801583	rs114694937	A	G	A	0.01	ASW,LWK,MXL,YRI					minus	0.95
1:121160482-121222841	1:121214988	rs181866092	G	T	na	0.04	ASW,LWK,YRI					5:49763357-49836373	5:49771174	rs140550105	C	A	C	0.02	ASW,LWK,YRI					minus	0.95
1:121160482-121222841	1:121216074	rs144304000	A	T	na	0.03	CHB,FIN,JPT,LWK					5:49763357-49836373	5:49770031	rs185856896	T	A	T	0.001	CHB					minus	0.95
1:121160482-121222841	1:121221072	rs181943930	T	C	na	0.003	IBS,TSI					5:49763357-49836373	5:49765092	rs185452104	A	G	na	0.001	CLM					minus	0.95
1:121280228-121351595	1:121309114	rs140659346	T	C	na	0.01	ASW,LWK,YRI	EMBP1				5:49657128-49723928	5:49696580	rs183328388	A	G	A	0.001	YRI	EMB				minus	0.95
1:121280228-121351595	1:121309884	rs182049496	T	G	na	0.002	ASW,MXL	EMBP1				5:49657128-49723928	5:49695808	rs145221279	A	C	A	0.04	ASW,CEU,CHB,CHS,JPT,LWK,MXL,TSI,YRI	EMB				minus	0.95
1:121280228-121351595	1:121313404	rs114139674	G	A	na	0.001	CEU	EMBP1				5:49657128-49723928	5:49692318	rs138387505	C	T	C	0.02	CHB,CHS,CLM,FIN,GBR,IBS,JPT,LWK,TSI,YRI	EMB				minus	0.95
1:121280228-121351595	1:121325172	rs182599835	G	C	na	0.003	LWK,PUR					5:49657128-49723928	5:49686759	rs189515510	C	G	C	0.001	CHS					minus	0.95
1:142623664-142647228	1:142646316	rs192336025	G	A	na	0.004	JPT					3:75808432-75826719	3:75809340	rs7626704	T	C	na	0.27	ASW,CEU,CHB,CHS,CLM,FIN,GBR,IBS,JPT,LWK,MXL,PUR,TSI,YRI	ZNF717				minus	0.95
1:142670957-142731022	1:142684030	rs4241056	T	C	na	0.06	CHB,FIN,GBR,JPT,YRI					21:15221662-15327525	21:15273817	rs35477491	C	T	na	0.17	ASW,CEU,CHB,CHS,CLM,FIN,GBR,IBS,JPT,LWK,MXL,PUR,TSI,YRI					plus	0.94
1:142670957-142731022	1:142708571	rs147920542	G	A	na	0.02	CEU,CLM,FIN,GBR,IBS,MXL,PUR,TSI	ANKRD20A12P				21:15221662-15327525	21:15301831	rs2822263	G	A	na	0.13	ASW,CEU,CHB,CHS,CLM,FIN,GBR,IBS,JPT,LWK,MXL,PUR,TSI,YRI					plus	0.94
1:142670968-142686253	1:142683182	rs4437895	T	A	na	0.06	CHB,CHS,FIN,GBR,IBS,LWK					13:19318468-19343623	13:19340471	rs191096876	T	A	na	0.003	LWK					plus	0.91
1:142670968-142686253	1:142684025	rs187948015	T	C	na	0.001	CHB					13:19318468-19343623	13:19341287	rs150246017	T	C	na	0.01	ASW,LWK,PUR,YRI					plus	0.91
1:142670968-142686253	1:142684030	rs4241056	T	C	na	0.06	CHB,FIN,GBR,JPT,YRI					13:19318468-19343623	13:19341292	rs181882434	C	T	na	0.003	LWK,YRI					plus	0.91
1:142671064-142731003	1:142706374	rs139586530	G	A	na	0.01	FIN,GBR	ANKRD20A12P				2:95427798-95498871	2:95470818	rs188627842	G	A	na	0.001	ASW	ANKRD20A8P		PGOHUM00000259744		plus	0.92
1:142673415-142731022	1:142728936	rs3001577	A	C	na	0.62	ASW,CEU,CHB,CHS,CLM,FIN,GBR,IBS,JPT,LWK,MXL,PUR,TSI,YRI					13:19365870-19430053	13:19427951	rs7989701	A	C	na	0.13	ASW,CEU,CLM,FIN,GBR,LWK,MXL,PUR,TSI,YRI	ANKRD20A9P		PGOHUM00000248293		plus	0.94
1:142673680-142731022	1:142692573	rs1055536	C	T	na	0.52	ASW,CEU,CHB,CHS,CLM,FIN,GBR,IBS,JPT,LWK,MXL,PUR,TSI,YRI					18:14204092-14268640	18:14249870	rs150591946	G	A	na	0.001	LWK					minus	0.94
1:142697701-142720870	1:142716395	rs180899542	C	A	na	0.02	ASW,CHS,CLM,FIN,GBR,PUR,YRI			PGOHUM00000244178		4:49488941-49512110	4:49507643	rs191992967	C	A	na	0.03	CHB,CLM,FIN,JPT,YRI			PGOHUM00000245523		plus	0.99
1:142850810-142855152	1:142854315	rs113700189	G	A	na	0.01	LWK,YRI					1:143288458-143292816	1:143291979	rs142991689	A	G	na	0.44	ASW,CEU,CHB,CHS,CLM,FIN,GBR,IBS,JPT,LWK,PUR,TSI,YRI					plus	0.96
1:143167519-143199956	1:143188631	rs76346122	A	G	na	0.28	ASW,CEU,CHB,CHS,CLM,FIN,GBR,JPT,LWK,PUR,TSI					2:95427798-95467924	2:95456037	rs181921355	G	A	na	0.001	JPT	ANKRD20A8P				plus	0.91
1:143194170-143217331	1:143199744	rs183171147	C	T	na	0.03	ASW,CHB,CLM,FIN,GBR,IBS,LWK,YRI					4:49488941-49512110	4:49494534	rs55906855	C	T	na	0.06	ASW,CHB,GBR,IBS,LWK,MXL,YRI					plus	0.98
1:143194170-143217331	1:143212680	rs80068907	G	T	na	0.03	ASW,CHB,CHS,FIN,IBS,JPT,PUR			PGOHUM00000244187		4:49488941-49512110	4:49507463	rs4232916	G	T	na	0.05	CHB,CHS,FIN,GBR,IBS,JPT,PUR,YRI			PGOHUM00000245523		plus	0.98
1:143405569-143420537	1:143408681	rs141164355	T	G	na	0.08	ASW,CHB,CHS,FIN,JPT,LWK					13:19318468-19343623	13:19340430	rs77518488	A	C	na	0.14	ASW,CEU,CHB,CHS,CLM,FIN,GBR,JPT,LWK,MXL,PUR,TSI,YRI					minus	0.91
1:143746629-143753702	1:143753176	rs186308566	A	G	na	0.001	LWK					5:49942327-49949425	5:49942851	rs138518055	T	C	T	0.001	JPT					minus	0.96
1:143755922-143770960	1:143757705	rs145253005	A	C	na	0.002	ASW,LWK					5:49925910-49940831	5:49939051	rs116535437	T	G	T	0.04	ASW,CLM,LWK,PUR,YRI					minus	0.96
1:144823314-144830836	1:144828292	rs12030678	G	A	na	0.11	CHB,CHS,GBR,IBS,JPT,LWK,TSI	LOC100288142,NBPF8,NBPF9				1:148249825-148257366	1:148252366	rs186950454	C	T	na	0.001	ASW	NBPF14,NBPF8,NBPF9				minus	0.98
1:144883529-144916462	1:144908388	rs147254118	C	T	C	0.11	ASW,CHB,CHS,CLM,FIN,IBS,JPT,MXL,PUR	LOC100288142,NBPF9,PDE4DIP				1:146496571-146528980	1:146518228	rs506631	C	T	na	0.59	ASW,CEU,CHB,CHS,CLM,FIN,GBR,IBS,JPT,LWK,MXL,PUR,TSI,YRI			PGOHUM00000258076		plus	0.96
1:144883529-144916462	1:144909149	rs3855554	A	G	A	0.02	CHB,CLM,FIN,IBS,LWK,MXL,PUR,TSI,YRI	LOC100288142,NBPF9,PDE4DIP				1:146496571-146528980	1:146518991	rs189970781	G	A	na	0.001	YRI			PGOHUM00000258076		plus	0.96
1:146377444-146400371	1:146382889	rs142238263	T	C	na	0.21	ASW,CEU,CHB,CLM	LOC100288142,NBPF10,NBPF12				1:148559689-148582607	1:148565176	rs147597718	T	C	na	0.04	ASW,FIN,JPT,YRI	NBPF15				plus	0.96
1:146377444-146400371	1:146390112	rs143991801	G	A	na	0.26	ASW,CEU,CHB,CHS,CLM,FIN,GBR,IBS,JPT,LWK,MXL,PUR,TSI,YRI	LOC100288142,NBPF10,NBPF12				1:148559689-148582607	1:148572295	rs12407986	G	A	na	0.16	CEU,CHB,CHS,CLM,FIN,GBR,LWK,MXL,PUR,YRI	NBPF15				plus	0.96
1:146394748-146400387	1:146395784	rs71271430	T	C	na	0.17	ASW,CEU,CHB,CHS,CLM,FIN,GBR,IBS,JPT,LWK,MXL,PUR,TSI,YRI	LOC100288142,NBPF10,NBPF12				1:149101083-149106673	1:149105630	rs61787804	A	G	na	0.02	ASW,CEU,CLM,FIN,GBR,IBS,MXL,PUR,TSI			PGOHUM00000244259		minus	0.91
1:146394748-146400387	1:146397564	rs145498878	G	A	na	0.02	CLM,LWK,YRI	LOC100288142,NBPF10,NBPF12				1:149101083-149106673	1:149103892	rs143518803	C	T	na	0.004	CHB,CHS,JPT			PGOHUM00000244259		minus	0.91
1:146460594-146496575	1:146493165	rs146819328	C	A	na	0.01	CHS	LOC728989				1:149062121-149095238	1:149065521	rs1812747	T	G	na	0.19	ASW,CEU,CHB,CHS,CLM,FIN,GBR,IBS,JPT,LWK,MXL,PUR,TSI,YRI					minus	0.92
1:146522307-146525819	1:146524094	rs61838901	C	T	na	0.31	ASW,CEU,CHB,CHS,CLM,FIN,GBR,IBS,JPT,LWK,MXL,PUR,TSI,YRI			PGOHUM00000258076		12:42680642-42684136	12:42682413	rs112457323	C	T	C	0.16	ASW,CEU,CHB,CHS,CLM,FIN,GBR,IBS,JPT,LWK,MXL,PUR,TSI					plus	0.93
1:146556316-146557965	1:146557155	rs1867140	G	A	G	0.2	ASW,CEU,CHB,CHS,CLM,FIN,GBR,IBS,JPT,LWK,MXL,PUR,TSI,YRI					1:147734520-147735737	1:147735329	rs180965828	C	T	na	0.01	CHB,CHS,JPT	NBPF8				minus	0.9
1:147732073-147750226	1:147733564	rs35328119	C	G	na	0.09	ASW,CEU,CHB,CHS,CLM,FIN,GBR,IBS,JPT,LWK,MXL,PUR,TSI,YRI	NBPF8				1:147792307-147811109	1:147809516	rs147014747	C	G	C	0.01	FIN,JPT,LWK,YRI	NBPF8				minus	0.93
1:147732073-147750226	1:147738606	rs187231899	G	A	na	0.001	ASW	NBPF8				1:147792307-147811109	1:147799556	rs114418216	C	T	na	0.005	CEU,GBR,MXL,TSI	NBPF8				minus	0.93
1:147732073-147750226	1:147739128	rs518185	T	C	na	0.01	CHS,FIN,LWK,PUR,TSI,YRI	NBPF8				1:147792307-147811109	1:147799033	rs11485977	G	A	na	0.01	PUR,YRI	NBPF8				minus	0.93
1:147732073-147750226	1:147739391	rs138061850	G	A	na	0.02	ASW,CLM,LWK,PUR,YRI	NBPF8				1:147792307-147811109	1:147798763	rs188951428	C	T	na	0.001	CEU,GBR	NBPF8				minus	0.93
1:147737032-147746456	1:147738393	rs184052928	G	A	na	0.02	ASW,CHB,CHS,CLM,FIN,GBR,IBS,JPT,MXL,PUR,YRI	NBPF8				1:149176440-149186549	1:149185023	rs182067440	T	C	na	0.001	TSI					minus	0.92
1:147737032-147746456	1:147740882	rs186497766	T	C	na	0.001	ASW	NBPF8				1:149176440-149186549	1:149182666	rs34677512	A	G	na	0.14	ASW,CEU,CHS,CLM,FIN,GBR,IBS,JPT,LWK,MXL,PUR,TSI,YRI					minus	0.92
1:147737032-147746456	1:147743508	rs1814655	T	C	na	0.78	ASW,CEU,CHB,CHS,CLM,FIN,GBR,IBS,JPT,LWK,MXL,PUR,TSI,YRI	NBPF8				1:149176440-149186549	1:149179690	rs141050747	G	A	na	0.001	LWK					minus	0.92
1:147750230-147761044	1:147759595	rs148325145	T	C	na	0.03	ASW,CHB,CHS,FIN,GBR,IBS,JPT,LWK,MXL,YRI	NBPF8				1:149148561-149159025	1:149150008	rs191684483	G	A	na	0.001	CEU,GBR	NBPF23				minus	0.92
1:147793465-147806075	1:147803325	rs113070179	G	A	na	0.02	ASW,LWK,MXL,PUR,YRI	NBPF8				1:149180531-149191819	1:149188476	rs186304267	G	A	na	0.001	LWK					plus	0.91
1:148823084-148837585	1:148823617	rs74124146	C	G	na	0.03	ASW,CLM,LWK,PUR,YRI					7:61064658-61079023	7:61065190	rs151216896	C	G	na	0.01	CHB,CHS,JPT					plus	0.95
1:150876359-150877516	1:150877174	rs181156946	A	G	A	0.001	CEU					7:121038495-121039942	7:121039322	rs181244285	A	G	na	0.001	LWK					plus	0.93
1:152050412-152054698	1:152051550	rs116533286	G	T	na	0.11	ASW,CEU,CLM,FIN,GBR,IBS,JPT,LWK,MXL,PUR,TSI,YRI					13:78233532-78238176	13:78234988	rs2096404	T	G	na	0.88	ASW,CEU,CHB,CHS,CLM,FIN,GBR,IBS,JPT,LWK,MXL,PUR,TSI,YRI					plus	0.95
1:152190651-152192046	1:152191526	rs186602563	C	G	C	0.001	CHS,CLM	HRNR	HRNR			1:152192049-152193456	1:152192927	rs147288664	C	G	C	0.002	FIN	HRNR	HRNR			plus	0.92
1:152275831-152280646	1:152276889	rs3126067	A	G	na	0.44	ASW,CEU,CHB,CHS,CLM,FIN,GBR,IBS,JPT,LWK,MXL,PUR,TSI,YRI	FLG	FLG			1:152280691-152286484	1:152281752	rs72477393	A	G	na	0.003	CHB	FLG	FLG			plus	0.93
1:152275831-152280646	1:152278689	rs57672167	C	A	A	0.37	ASW,YRI	FLG	FLG			1:152280691-152286484	1:152284524	rs149967165	A	C	na	0.002	PUR	FLG	FLG			plus	0.93
1:152275831-152280646	1:152279489	rs142914878	G	T	G	0.01	LWK,YRI	FLG	FLG			1:152280691-152286484	1:152285327	rs113685999	T	G	na	0.004	LWK,YRI	FLG	FLG			plus	0.93
1:152275831-152280646	1:152280202	rs146237930	C	T	C	0.02	YRI	FLG	FLG			1:152280691-152286484	1:152286040	rs76955400	C	T	na	0.03	ASW,LWK,MXL,PUR,YRI	FLG	FLG			plus	0.93
1:152538125-152539361	1:152538663	rs201426932	T	G	na	0.001	GBR	LCE3E	LCE3E		chr1:152538633-152538685	1:152551855-152553096	1:152552391	rs141162662	G	T	G	0.001	CHB	LCE3D	LCE3D		chr1:152552361-152552412	plus	0.9
1:152759684-152760771	1:152760050	rs117043436	G	A	G	0.05	ASW,CEU,CHB,CHS,CLM,GBR,IBS,JPT,LWK,MXL,PUR,TSI,YRI	LCE1E	LCE1E			1:152770179-152771253	1:152770533	rs41268494	G	A	G	0.2	ASW,CEU,CHB,CHS,CLM,FIN,GBR,IBS,JPT,LWK,MXL,PUR,TSI,YRI	LCE1D	LCE1D		chr1:152770531-152770536	plus	0.97
1:153374874-153401122	1:153388295	rs115427591	G	A	na	0.005	PUR,YRI					1:153417139-153440911	1:153433819	rs114687402	C	T	na	0.004	ASW,YRI					minus	0.93
1:153374874-153401122	1:153389421	rs188313152	C	A	na	0.001	LWK	S100A7A				1:153417139-153440911	1:153432711	rs78240518	G	T	na	0.003	LWK,YRI	S100A7				minus	0.93
1:153374874-153401122	1:153390642	rs35867643	G	C	na	0.03	CHB,CLM,GBR,IBS,JPT,MXL,PUR	S100A7A	S100A7A			1:153417139-153440911	1:153431406	rs3014837	C	G	na	0.98	ASW,CEU,CLM,FIN,GBR,IBS,LWK,PUR,TSI,YRI	S100A7	S100A7			minus	0.93
1:153374874-153401122	1:153396616	rs3006418	G	A	na	0.02	ASW,CLM,LWK,PUR,YRI					1:153417139-153440911	1:153423605	rs183100751	C	T	na	0.001	ASW					minus	0.93
1:154282933-154286388	1:154285052	rs11265530	G	A	G	0.25	ASW,CEU,CHB,CHS,CLM,FIN,GBR,IBS,JPT,LWK,MXL,PUR,TSI,YRI			PGOHUM00000245010		1:154292150-154295379	1:154293746	rs185303215	A	G	G	0.003	FIN	AQP10			chr1:154293743-154293745	plus	0.93
1:155402948-155404280	1:155403495	rs147337601	T	C	T	0.01	ASW,LWK,YRI	ASH1L,POU5F1P4		PGOHUM00000245013	chr1:155403490-155403537	12:8286139-8287469	12:8286926	rs190024572	A	G	A	0.001	ASW	CLEC4A,POU5F1P3		PGOHUM00000239313		minus	0.97
1:156711902-156713672	1:156712405	rs138665143	C	T	C	0.001	JPT	HDGF			chr1:156712402-156712415	X:130780666-130782246	X:130781738	rs182219340	G	A	na	0.001	CEU					minus	0.93
1:157042970-157044696	1:157043491	rs11264609	A	G	G	0.46	ASW,CEU,CHB,CHS,CLM,FIN,GBR,IBS,JPT,LWK,MXL,PUR,TSI,YRI			PGOHUM00000261312		15:71150973-71152702	15:71151497	rs143591981	G	A	G	0.001	YRI			PGOHUM00000261191	chr15:71151496-71151506	plus	0.9
1:157195471-157199199	1:157198581	rs10430451	A	G	na	0.43	ASW,CEU,CHB,CHS,CLM,FIN,GBR,IBS,JPT,LWK,MXL,PUR,TSI,YRI					1:157433335-157437424	1:157433955	rs79403703	C	T	C	0.01	ASW,LWK,MXL,YRI					minus	0.9
1:158424900-158426046	1:158425376	rs190692950	C	T	na	0.001	CEU,FIN,GBR					11:125453415-125454577	11:125453890	rs7094	C	T	C	0.04	ASW,CEU,CHS,CLM,FIN,GBR,IBS,MXL,PUR,TSI	EI24			chr11:125453882-125453899	plus	0.93
1:158493405-158496280	1:158493890	rs7525362	G	C	na	0.6	ASW,CEU,CHB,CHS,CLM,FIN,GBR,IBS,JPT,LWK,MXL,PUR,TSI,YRI			PGOHUM00000245028	chr1:158493812-158493895	11:27909709-27912636	11:27912152	rs144693558	C	G	C	0.02	ASW,LWK,PUR,YRI			PGOHUM00000258562	chr11:27912146-27912400	minus	0.92
1:159012015-159016171	1:159014224	rs148714124	G	C	na	0.04	ASW,CEU,CHB,CHS,CLM,FIN,GBR,IBS,JPT,MXL,TSI	IFI16				1:159016171-159020297	1:159018359	rs2852699	G	C	G	0.63	ASW,CEU,CHB,CHS,CLM,FIN,GBR,IBS,JPT,LWK,MXL,PUR,TSI	IFI16				plus	0.96
1:159777787-159779456	1:159778074	rs190423836	C	T	C	0.001	TSI	FCRL6	FCRL6			1:159942353-159944033	1:159943748	rs186020714	G	A	G	0.001	CHB	LOC100505633		PGOHUM00000244306	chr1:159943746-159943752	minus	0.92
1:159777787-159779456	1:159778363	rs111529495	C	A	C	0.09	ASW,CEU,CHB,CHS,CLM,FIN,GBR,JPT,LWK,MXL,PUR,TSI,YRI	FCRL6				1:159942353-159944033	1:159943459	rs60537025	T	G	G	0.02	ASW,CEU,CHB,CHS,JPT,LWK,TSI,YRI	LOC100505633		PGOHUM00000244306		minus	0.92
1:160864676-160866348	1:160866014	rs11803659	C	T	na	0.004	ASW,PUR,TSI				chr1:160865893-160866166	6:71317461-71319130	6:71317792	rs184265209	G	A	G	0.003	LWK,YRI				chr6:71317616-71317827	minus	0.96
1:162752707-162791163	1:162757853	rs1828378	C	T	C	0.79	ASW,CEU,CHB,CLM,GBR,IBS,JPT,LWK,MXL,PUR,YRI					10:38637505-38675970	10:38642648	rs7083213	T	C	T	0.04	JPT,MXL,YRI					plus	0.98
1:168338736-168341564	1:168341267	rs2284759	A	C	A	0.17	ASW,CEU,CHB,CHS,CLM,FIN,GBR,IBS,JPT,LWK,MXL,PUR,TSI,YRI					16:23678362-23681182	16:23680887	rs138647966	A	C	A	0.001	YRI	DCTN5				plus	0.93
1:168509716-168515794	1:168511224	rs201016321	G	A	na	0.01	ASW,GBR,IBS,LWK	XCL2				1:168543280-168550931	1:168549422	rs6427130	C	T	T	0.44	ASW,CEU,CHB,CHS,CLM,FIN,GBR,IBS,JPT,LWK,MXL,PUR,TSI,YRI	XCL1			chr1:168549413-168549421	minus	0.98
1:168509716-168515794	1:168511321	rs4501820	C	T	T	0.26	ASW,CEU,CHB,CHS,CLM,FIN,GBR,IBS,JPT,LWK,MXL,PUR,TSI,YRI	XCL2	XCL2			1:168543280-168550931	1:168549325	rs61546281	A	G	A	0.02	ASW,LWK,MXL,TSI,YRI	XCL1	XCL1			minus	0.98
1:168509716-168515794	1:168511325	rs4301615	G	C	na	0.26	ASW,CEU,CHB,CHS,CLM,FIN,GBR,IBS,JPT,LWK,MXL,PUR,TSI,YRI	XCL2	XCL2			1:168543280-168550931	1:168549321	rs56148248	G	C	G	0.02	ASW,CLM,LWK,TSI,YRI	XCL1	XCL1			minus	0.98
1:168509716-168515794	1:168511349	rs4478789	A	G	G	0.28	ASW,CEU,CHB,CHS,CLM,FIN,GBR,IBS,JPT,LWK,MXL,PUR,TSI,YRI	XCL2				1:168543280-168550931	1:168549297	rs150625986	C	T	C	0.01	ASW,CEU,LWK,TSI	XCL1				minus	0.98
1:168509716-168515794	1:168512422	rs61801326	C	G	C	0.13	CEU,CHB,CHS,CLM,FIN,GBR,JPT,LWK	XCL2		PGOHUM00000245075	chr1:168512410-168512551	1:168543280-168550931	1:168548224	rs149177787	C	G	G	0.001	LWK	XCL1		PGOHUM00000244327	chr1:168548183-168548627	minus	0.98
1:168509716-168515794	1:168513062	rs191361709	A	T	A	0.003	CLM,GBR,TSI	XCL2				1:168543280-168550931	1:168546016	rs138163442	A	T	C	0.01	CLM,JPT,LWK,TSI,YRI	XCL1				minus	0.98
1:168509716-168515794	1:168513129	rs3820405	C	T	C	0.4	ASW,CEU,CHB,CLM,FIN,GBR,IBS,JPT,LWK,MXL,PUR,TSI,YRI	XCL2				1:168543280-168550931	1:168545949	rs34933908	G	A	G	0.56	ASW,CEU,CHB,CHS,CLM,FIN,GBR,IBS,JPT,LWK,MXL,TSI,YRI	XCL1				minus	0.98
1:168509716-168515794	1:168513228	rs3820407	G	A	na	0.09	ASW,CEU,CLM,FIN,GBR,IBS,LWK,MXL,PUR,TSI,YRI	XCL2				1:168543280-168550931	1:168545850	rs35070208	T	C	T	0.04	ASW,CEU,GBR,LWK,TSI,YRI	XCL1				minus	0.98
1:168509716-168515794	1:168513257	rs3820409	T	C	C	0.004	GBR,LWK,TSI					1:168543280-168550931	1:168545821	rs61079363	G	A	G	0.13	ASW,CEU,CLM,FIN,GBR,IBS,JPT,LWK,MXL,PUR,TSI,YRI	XCL1				minus	0.98
1:168509716-168515794	1:168513320	rs474414	A	G	G	0.13	ASW,CEU,CHB,CHS,CLM,FIN,GBR,IBS,JPT,LWK,MXL,PUR,TSI,YRI					1:168543280-168550931	1:168545758	rs28433337	C	T	C	0.38	ASW,CEU,CHB,CHS,CLM,FIN,GBR,IBS,JPT,LWK,MXL,PUR,TSI,YRI	XCL1				minus	0.98
1:168509716-168515794	1:168513346	rs3820411	A	T	A	0.33	ASW,CEU,CHB,CHS,CLM,FIN,GBR,IBS,JPT,LWK,MXL,PUR,TSI,YRI					1:168543280-168550931	1:168545732	rs140982466	T	A	T	0.02	CHB,CHS,CLM,FIN,GBR,JPT,YRI	XCL1				minus	0.98
1:168509716-168515794	1:168514006	rs192532385	T	C	T	0.06	ASW,CHB,GBR,JPT,LWK,YRI					1:168543280-168550931	1:168545066	rs10918927	A	G	A	0.49	ASW,CEU,CHB,CHS,CLM,FIN,GBR,JPT,LWK,MXL,PUR,TSI,YRI					minus	0.98
1:168509716-168515794	1:168514490	rs181639005	C	G	C	0.01	FIN,GBR,PUR					1:168543280-168550931	1:168544582	rs7541693	C	G	G	0.56	ASW,CEU,CHB,CHS,CLM,FIN,GBR,IBS,JPT,LWK,MXL,PUR,TSI,YRI					minus	0.98
1:168509716-168515794	1:168514601	rs61801338	G	A	na	0.09	CEU,CHB,CHS,CLM,FIN,GBR,IBS,JPT,LWK,MXL,TSI,YRI					1:168543280-168550931	1:168544471	rs7541604	C	T	na	0.53	ASW,CEU,CHB,CHS,CLM,FIN,GBR,IBS,JPT,LWK,MXL,PUR,TSI,YRI					minus	0.98
1:168509716-168515794	1:168514633	rs144533421	T	C	T	0.01	GBR					1:168543280-168550931	1:168544439	rs112685349	A	G	A	0.09	ASW,CEU,CLM,FIN,GBR,LWK,MXL,PUR,TSI,YRI					minus	0.98
1:168509716-168515794	1:168515629	rs61801340	C	T	T	0.17	ASW,CEU,CHS,CLM,FIN,GBR,IBS,JPT,LWK,MXL,PUR,TSI,YRI					1:168543280-168550931	1:168543445	rs4233342	A	G	A	0.5	ASW,CEU,CHB,CHS,CLM,FIN,GBR,IBS,JPT,LWK,MXL,PUR,TSI,YRI					minus	0.98
1:168509716-168515794	1:168515640	rs3982407	A	C	A	0.37	ASW,CEU,CHB,CHS,CLM,FIN,GBR,IBS,JPT,LWK,MXL,PUR,TSI,YRI					1:168543280-168550931	1:168543434	rs61007544	G	T	T	0.12	ASW,CEU,CLM,FIN,GBR,LWK,MXL,PUR,TSI,YRI					minus	0.98
1:168509716-168515794	1:168515645	rs3982408	A	G	A	0.37	ASW,CEU,CHB,CHS,CLM,FIN,GBR,IBS,JPT,LWK,MXL,PUR,TSI,YRI					1:168543280-168550931	1:168543429	rs78644273	C	T	T	0.13	ASW,CEU,CLM,FIN,GBR,LWK,MXL,PUR,TSI,YRI					minus	0.98
1:171652205-171653587	1:171652675	rs115565507	G	C	G	0.01	ASW,CLM,LWK,TSI,YRI			PGOHUM00000244334	chr1:171652647-171653171	9:7476952-7478329	9:7477422	rs147323887	G	C	G	0.004	CHB,CHS,JPT			PGOHUM00000235960	chr9:7477395-7477603	plus	0.91
1:176647579-176649440	1:176647912	rs139607693	G	T	G	0.002	ASW,YRI	PAPPA2				13:54479208-54481066	13:54480735	rs182106977	C	A	na	0.004	ASW,YRI					minus	0.98
1:179425027-179426528	1:179425169	rs193049758	T	C	na	0.001	PUR	AXDND1			chr1:179425013-179425194	6:5609130-5610491	6:5609272	rs6597149	T	C	T	0.55	ASW,CEU,CHB,CHS,CLM,FIN,GBR,IBS,JPT,LWK,MXL,PUR,TSI,YRI	FARS2			chr6:5609271-5609296	plus	0.92
1:179425027-179426529	1:179425459	rs113061326	A	C	C	0.03	ASW,CEU,CLM,FIN,GBR,LWK,PUR,YRI	AXDND1				2:201927750-201929103	2:201928671	rs192277889	G	T	G	0.01	ASW,LWK,YRI	FAM126B		PGOHUM00000241062	chr2:201928668-201928689	minus	0.93
1:179425028-179426509	1:179426268	rs73036735	A	G	A	0.1	ASW,CEU,CHB,CHS,CLM,FIN,GBR,JPT,LWK,MXL,PUR,TSI,YRI	AXDND1		PGOHUM00000261292	chr1:179426267-179426272	3:42930811-42932123	3:42931055	rs182038630	T	C	T	0.001	JPT			PGOHUM00000238011	chr3:42931050-42931055	minus	0.91
1:179425031-179426528	1:179426347	rs12736300	A	G	A	0.2	ASW,CEU,CHB,CHS,CLM,FIN,GBR,IBS,JPT,LWK,MXL,PUR,TSI,YRI	AXDND1		PGOHUM00000261292	chr1:179426346-179426348	13:21522100-21523798	13:21523617	rs61954249	A	G	G	0.94	ASW,CEU,CHB,CLM,LWK,MXL,PUR,TSI,YRI			PGOHUM00000261150	chr13:21523604-21523618	plus	0.91
1:180403904-180405948	1:180405478	rs74132847	G	A	G	0.01	ASW,LWK,YRI	ACBD6			chr1:180405471-180405502	12:55195657-55197401	12:55196123	rs182448685	C	T	C	0.001	CEU,GBR				chr12:55196103-55196128	minus	0.92
1:180403919-180405942	1:180405431	rs187949609	C	A	C	0.003	CLM,PUR,TSI	ACBD6				X:80184983-80186711	X:80186202	rs192856467	C	A	na	0.001	CHS,JPT				chrX:80186199-80186211	plus	0.93
1:180933055-180935602	1:180933602	rs182484466	C	T	na	0.002	FIN					1:181017774-181020275	1:181018138	rs10910853	T	C	T	0.01	LWK,TSI,YRI	MR1				plus	0.93
1:196756101-196796319	1:196757912	rs61737521	T	C	T	0.02	ASW,CHB,CLM,JPT,LWK,YRI	CFHR3				1:196880626-196920352	1:196882436	rs7525447	T	C	T	0.17	ASW,CEU,CLM,FIN,GBR,IBS,LWK,MXL,PUR,TSI,YRI	CFHR4		PGOHUM00000245142		plus	0.97
1:196756101-196796319	1:196759347	rs149352569	A	T	A	0.33	ASW,CEU,CHB,CHS,CLM,FIN,GBR,JPT,LWK,MXL,TSI,YRI	CFHR3	CFHR3			1:196880626-196920352	1:196884258	rs150845796	A	T	A	0.1	CHB,CLM,JPT,LWK,TSI	CFHR4	CFHR4			plus	0.97
1:196756101-196796319	1:196762290	rs182565051	T	G	na	0.02	CLM,LWK,YRI	CFHR3				1:196880626-196920352	1:196887181	rs1971579	T	G	na	0.35	ASW,CEU,CHB,CHS,CLM,FIN,GBR,IBS,JPT,LWK,MXL,PUR,TSI,YRI	CFHR4				plus	0.97
1:196756101-196796319	1:196763886	rs141484222	C	G	na	0.004	CHB					1:196880626-196920352	1:196888771	rs4086381	G	C	C	0.05	ASW,CLM,JPT,LWK,PUR,YRI					plus	0.97
1:196756101-196796319	1:196769201	rs378078	C	T	T	0.23	ASW,CHB,CHS,FIN,GBR,IBS,JPT,LWK,MXL,PUR					1:196880626-196920352	1:196894115	rs141403541	T	C	na	0.01	ASW,LWK					plus	0.97
1:196756101-196796319	1:196769552	rs11590934	G	T	na	0.34	ASW,CEU,CHB,CHS,CLM,FIN,GBR,IBS,JPT,LWK,MXL,TSI,YRI					1:196880626-196920352	1:196894465	rs4044682	G	T	na	0.72	ASW,CEU,CHS,CLM,FIN,GBR,JPT,LWK,MXL,PUR,TSI,YRI					plus	0.97
1:196756101-196796319	1:196769817	rs141624614	T	C	T	0.02	LWK					1:196880626-196920352	1:196894730	rs140444687	T	C	T	0.003	ASW,YRI					plus	0.97
1:196756101-196796319	1:196771186	rs190860983	C	T	C	0.003	ASW					1:196880626-196920352	1:196896098	rs187538272	C	T	C	0.01	ASW,LWK					plus	0.97
1:196756101-196796319	1:196773346	rs141731635	T	C	T	0.61	CEU,CHB,CHS,FIN,GBR,PUR,TSI					1:196880626-196920352	1:196898226	rs143396383	T	C	T	0.7	CHB,CHS,CLM,FIN,GBR,PUR,TSI					plus	0.97
1:196756101-196796319	1:196774718	rs365299	C	T	T	0.48	ASW,CEU,CHB,CHS,CLM,FIN,GBR,JPT,LWK,MXL,PUR,TSI,YRI					1:196880626-196920352	1:196899598	rs112729441	T	C	na	0.01	ASW,LWK,MXL,YRI					plus	0.97
1:196756101-196796319	1:196774745	rs61822230	G	A	na	0.26	CHB,CHS,CLM,FIN,GBR,MXL,PUR,TSI					1:196880626-196920352	1:196899625	rs1819267	A	G	G	0.42	ASW,CEU,CHB,CHS,CLM,FIN,GBR,IBS,JPT,LWK,MXL,PUR,TSI,YRI					plus	0.97
1:196756101-196796319	1:196782494	rs183307843	G	T	G	0.02	YRI					1:196880626-196920352	1:196904392	rs144880892	G	T	G	0.02	LWK					plus	0.97
1:196756101-196796319	1:196782497	rs146979505	G	A	G	0.02	YRI					1:196880626-196920352	1:196904395	rs138780938	G	A	G	0.02	LWK					plus	0.97
1:196756101-196796319	1:196782835	rs76810781	A	T	A	0.01	CHB,CHS,JPT					1:196880626-196920352	1:196904732	rs141476121	A	T	A	0.01	CHB,CHS,FIN,JPT					plus	0.97
1:196756101-196796319	1:196784085	rs145478311	C	A	C	0.39	ASW,CEU,CHB,CHS,CLM,FIN,GBR,IBS,JPT,LWK,MXL,PUR,TSI					1:196880626-196920352	1:196905982	rs148833787	C	A	C	0.15	CEU,CHB,CHS,CLM,FIN,GBR,JPT,MXL,PUR,TSI					plus	0.97
1:196756101-196796319	1:196787229	rs193181162	A	G	A	0.02	YRI					1:196880626-196920352	1:196911258	rs184127130	A	G	A	0.01	ASW,CLM,LWK,YRI					plus	0.97
1:196756101-196796319	1:196787974	rs146557780	T	G	G	0.02	ASW,CHB,CLM,JPT,YRI					1:196880626-196920352	1:196912012	rs115698922	G	T	na	0.17	ASW,CEU,CHB,CHS,CLM,FIN,GBR,IBS,JPT,LWK,MXL,PUR,TSI,YRI					plus	0.97
1:196756101-196796319	1:196795291	rs408442	G	A	na	0.47	ASW,CEU,CHB,CHS,CLM,FIN,GBR,IBS,JPT,LWK,MXL,PUR,TSI,YRI	CFHR1				1:196880626-196920352	1:196919268	rs114691381	A	G	na	0.03	ASW,LWK,MXL,YRI	CFHR2				plus	0.97
1:202152250-202168390	1:202165625	rs3010092	T	C	C	0.83	ASW,CEU,CHB,CHS,CLM,FIN,GBR,IBS,JPT,LWK,MXL,PUR,TSI,YRI	LGR6				9:94889727-94909026	9:94906232	rs186318022	C	T	C	0.001	LWK	LINC00475				plus	0.95
1:202880904-202882187	1:202881051	rs141385656	T	C	T	0.001	YRI	KLHL12		PGOHUM00000261316	chr1:202881038-202881055	9:128357914-128359237	9:128358054	rs187906960	T	C	T	0.001	ASW	MAPKAP1		PGOHUM00000236772	chr9:128358041-128358058	plus	0.91
1:202880929-202882190	1:202881507	rs117657495	C	T	C	0.01	CHS,JPT,MXL	KLHL12		PGOHUM00000261316	chr1:202881487-202881513	11:74065477-74067100	11:74066057	rs115125670	C	T	C	0.01	ASW,LWK,YRI	PGM2L1		PGOHUM00000242802		plus	0.93
1:205815497-205817274	1:205815749	rs138064776	T	C	T	0.01	CHB,GBR,TSI	PM20D1				1:205822737-205824510	1:205824259	rs34668185	A	G	A	0.17	ASW,CEU,CHB,CHS,CLM,FIN,GBR,IBS,JPT,LWK,PUR,TSI,YRI					minus	0.98
1:207794621-207801471	1:207799856	rs147231760	C	T	C	0.001	CLM,TSI	CR1				1:207895990-207903653	1:207902069	rs112887537	T	C	T	0.01	ASW,LWK,MXL,YRI					plus	0.92
1:207794621-207801471	1:207799874	rs10863420	A	C	C	0.79	ASW,CEU,CHB,CHS,CLM,FIN,GBR,IBS,JPT,LWK,MXL,PUR,TSI,YRI	CR1				1:207895990-207903653	1:207902087	rs112313124	A	C	na	0.01	ASW,LWK,MXL,YRI					plus	0.92
1:210438744-210440636	1:210439367	rs845455	A	G	A	0.17	ASW,CEU,CHB,CHS,CLM,FIN,GBR,JPT,MXL,PUR,TSI			PGOHUM00000244408	chr1:210439346-210439384	2:188690018-188691411	2:188690792	rs115750627	T	C	T	0.02	ASW,CLM,LWK,YRI			PGOHUM00000241043	chr2:188690774-188690812	minus	0.91
1:215581562-215590596	1:215589529	rs60404320	A	C	A	0.02	ASW,JPT,LWK,YRI					1:215620759-215624456	1:215621823	rs150292127	T	G	T	0.01	CLM,JPT					minus	0.96
1:219762000-219786790	1:219766247	rs142375268	A	C	A	0.04	ASW,CEU,CHB,CHS,CLM,FIN,GBR,IBS,JPT,LWK,MXL,PUR,YRI					6:66011025-66035846	6:66031655	rs1039471	T	G	na	0.59	ASW,CEU,CHB,CHS,CLM,FIN,GBR,IBS,JPT,LWK,MXL,PUR,TSI,YRI	EYS				minus	0.99
1:219762000-219786790	1:219769141	rs113522281	C	T	C	0.38	ASW,CEU,CHB,CLM,FIN,GBR,IBS,JPT,LWK,MXL,PUR,TSI,YRI					6:66011025-66035846	6:66028745	rs182111542	G	A	na	0.01	CHB,IBS,MXL	EYS				minus	0.99
1:219762000-219786790	1:219769233	rs145347567	C	T	C	0.04	ASW,CHB,CLM,FIN,GBR,IBS,JPT,LWK,MXL,YRI					6:66011025-66035846	6:66028653	rs28845468	A	G	na	0.04	ASW,CEU,CHB,CLM,FIN,IBS,JPT,LWK,MXL,YRI	EYS				minus	0.99
1:219762000-219786790	1:219770467	rs138021563	T	C	T	0.04	GBR					6:66011025-66035846	6:66027380	rs192186392	A	G	na	0.01	YRI	EYS				minus	0.99
1:219762000-219786790	1:219774248	rs189161513	G	A	G	0.003	FIN					6:66011025-66035846	6:66023599	rs138831054	C	T	na	0.04	ASW,CEU,CLM	EYS				minus	0.99
1:219762000-219786790	1:219774421	rs181777180	G	T	G	0.001	ASW,LWK					6:66011025-66035846	6:66023426	rs9354221	A	C	na	0.91	ASW,CLM,LWK,MXL,YRI	EYS				minus	0.99
1:219762000-219786790	1:219776432	rs150605181	A	C	A	0.05	CHS,FIN,PUR					6:66011025-66035846	6:66021416	rs6937429	T	G	T	0.61	ASW,CHS,CLM,FIN,GBR	EYS				minus	0.99
1:219762000-219786790	1:219777444	rs142462091	A	C	na	0.01	CHB,FIN,MXL					6:66011025-66035846	6:66020404	rs182615751	G	T	T	0.04	ASW,CHB,CHS,CLM,FIN,GBR,IBS,JPT,LWK,MXL,PUR,YRI	EYS				minus	0.99
1:222641448-222645707	1:222641826	rs140250811	G	T	na	0.09	ASW,CEU,CHB,CHS,CLM,FIN,GBR,IBS,LWK,MXL,PUR,TSI,YRI			PGOHUM00000245214	chr1:222641819-222641825	1:224135302-224139533	1:224135680	rs61825418	G	T	na	0.28	ASW,CEU,CLM,FIN,GBR,JPT,LWK,PUR,TSI,YRI			PGOHUM00000245217	chr1:224135650-224135679	plus	0.98
1:222645797-222670478	1:222664170	rs140462741	G	A	G	0.02	YRI					7:56892881-56924075	7:56917710	rs140935005	G	A	na	0.06	CEU,CLM,GBR,TSI					plus	0.91
1:222645797-222670854	1:222663584	rs4124107	A	G	na	0.27	ASW,CEU,CHB,CHS,CLM,FIN,GBR,IBS,JPT,LWK,MXL,PUR,TSI,YRI					7:51455589-51478449	7:51471191	rs188126044	G	A	na	0.004	JPT,LWK,YRI					plus	0.95
1:222646631-222686988	1:222681789	rs190517118	G	C	G	0.002	ASW,YRI					7:56442541-56479927	7:56474647	rs148156249	G	C	na	0.001	JPT					plus	0.95
1:224134881-224139533	1:224138421	rs3991979	A	G	na	0.91	JPT,LWK			PGOHUM00000245217		7:56872629-56877281	7:56876142	rs181075837	G	A	na	0.04	ASW,JPT,MXL					plus	0.95
1:224139180-224169955	1:224159488	rs10799377	G	T	na	0.89	ASW,CEU,CHB,CLM,GBR,IBS,JPT,LWK,MXL,PUR,YRI					7:39801903-39832152	7:39811820	rs144326800	A	C	A	0.01	CLM,LWK,YRI	LINC00265				minus	0.95
1:224139590-224194467	1:224166256	rs61826596	C	T	na	0.27	CLM,GBR,JPT,LWK,MXL					10:38677792-38737145	10:38710275	rs192168568	G	A	na	0.001	FIN,GBR					minus	0.98
1:224139590-224194711	1:224159339	rs12041605	T	C	na	0.02	CHB,CHS,JPT,LWK					4:120330890-120386347	4:120350638	rs192808630	C	T	na	0.04	ASW,FIN,YRI					plus	0.98
1:224139590-224194711	1:224170979	rs149563787	C	T	na	0.01	LWK,YRI				chr1:224170879-224170993	4:120330890-120386347	4:120362201	rs187576480	C	T	na	0.01	YRI				chr4:120362105-120362216	plus	0.98
1:224182609-224185160	1:224183608	rs11825	T	C	na	0.27	CEU,CHB,CHS,CLM,GBR,IBS,JPT,LWK,MXL,PUR,TSI,YRI				chr1:224183594-224183707	7:62707104-62709653	7:62708669	rs186653979	A	G	na	0.005	ASW,LWK			PGOHUM00000232781	chr7:62708567-62708690	minus	0.93
1:224204272-224228809	1:224216138	rs2995565	T	C	na	0.63	ASW,CEU,CHB,CHS,CLM,FIN,GBR,IBS,JPT,LWK,MXL,PUR,TSI,YRI					8:375296-399949	8:387976	rs189344828	G	A	G	0.02	ASW,CHB,CHS,FIN,GBR,IBS,JPT,MXL,PUR	FBXO25				minus	0.98
1:225989888-225991154	1:225990507	rs7526526	C	T	C	0.22	ASW,CEU,CHB,CHS,CLM,FIN,GBR,IBS,JPT,LWK,MXL,PUR,TSI,YRI					1:226125198-226126343	1:226125852	rs184091696	A	G	na	0.02	CHB,CHS,CLM,JPT	LEFTY2				minus	0.93
1:227673690-227686910	1:227680868	rs28734771	T	C	na	0.62	ASW,CEU,CHB,CHS,CLM,FIN,GBR,IBS,JPT,LWK,MXL,PUR,TSI,YRI			PGOHUM00000251097	chr1:227680866-227680922	1:227689814-227700791	1:227695855	rs746061	A	G	A	0.49	ASW,CEU,CHB,CHS,CLM,FIN,GBR,IBS,JPT,LWK,MXL,PUR,TSI,YRI			PGOHUM00000245232	chr1:227695800-227695862	minus	0.92
1:227673690-227686910	1:227681213	rs149623349	T	C	na	0.59	ASW,CEU,CLM,FIN,GBR,JPT,LWK,MXL,PUR,TSI,YRI			PGOHUM00000251097	chr1:227681198-227681215	1:227689814-227700791	1:227695510	rs145524205	A	G	A	0.49	CHB,CHS,GBR,LWK,PUR			PGOHUM00000245232	chr1:227695507-227695524	minus	0.92
1:227673690-227686910	1:227681589	rs2814071	C	T	na	0.02	ASW,GBR			PGOHUM00000251097	chr1:227681587-227681595	1:227689814-227700791	1:227695137	rs192849458	A	G	G	0.25	ASW,TSI			PGOHUM00000245232	chr1:227695130-227695138	minus	0.92
1:227673690-227686910	1:227683923	rs139855136	T	G	na	0.05	CHB,CLM,GBR,MXL					1:227689814-227700791	1:227692803	rs147778896	C	A	A	0.07	ASW,CLM,FIN,IBS,LWK,YRI					minus	0.92
1:227673690-227686910	1:227683956	rs141569198	T	C	na	0.05	CEU,CHS,GBR					1:227689814-227700791	1:227692770	rs150110235	G	A	A	0.07	CLM,FIN,GBR,JPT,LWK,PUR,YRI					minus	0.92
1:227722971-227728086	1:227723588	rs143724852	C	T	C	0.001	JPT					2:132561542-132570302	2:132564778	rs12998175	G	A	na	0.21	ASW,CEU,CHB,CHS,CLM,FIN,GBR,IBS,JPT,LWK,MXL,PUR,TSI,YRI					minus	0.91
1:227816239-227819691	1:227819390	rs185751444	A	G	na	0.001	CHS	ZNF678				12:7334933-7338464	12:7335277	rs184335543	T	C	T	0.001	CLM					minus	0.92
1:228152605-228165994	1:228158679	rs186379962	C	T	na	0.01	CHB,JPT			PGOHUM00000245235		7:55804342-55817975	7:55812368	rs58625047	G	A	na	0.23	ASW,CEU,CHB,CHS,CLM,FIN,GBR,IBS,JPT,LWK,MXL,PUR,TSI,YRI			PGOHUM00000232705		minus	0.95
1:228153298-228156151	1:228155249	rs72472996	C	A	na	0.06	IBS,LWK					10:38734816-38737649	10:38736750	rs189161804	C	A	C	0.001	CLM	LOC399744		PGOHUM00000261093		plus	0.98
1:228161047-228166283	1:228161500	rs187285535	A	G	na	0.002	LWK			PGOHUM00000262428		7:63226343-63231849	7:63226959	rs4717149	A	G	na	0.83	ASW,CEU,CHB,CHS,FIN,GBR,IBS,JPT,LWK,PUR,TSI,YRI			PGOHUM00000233339		plus	0.95
1:240919129-240925600	1:240920011	rs112052477	T	C	T	0.01	ASW,LWK,YRI				chr1:240919903-240920013	15:41590238-41596688	15:41595808	rs148139363	A	G	A	0.002	CEU,CHB,GBR,MXL				chr15:41595777-41595908	minus	0.95
1:240919129-240925600	1:240921730	rs184796903	C	T	C	0.003	ASW,LWK,YRI					15:41590238-41596688	15:41594081	rs74791964	G	A	G	0.01	ASW,YRI					minus	0.95
1:241082928-241084252	1:241083416	rs184308105	A	G	A	0.001	CHB	RGS7		PGOHUM00000261321	chr1:241083405-241083419	15:67920164-67921807	15:67920972	rs187424417	A	G	A	0.001	YRI	MAP2K5		PGOHUM00000247151	chr15:67920958-67920975	plus	0.91
1:241082928-241084621	1:241083847	rs180799783	T	C	T	0.002	ASW,YRI	RGS7		PGOHUM00000261321		6:5608758-5610455	6:5609525	rs192760889	A	G	A	0.001	CHS	FARS2				minus	0.92
1:241082928-241084635	1:241083488	rs190264485	C	T	C	0.001	TSI	RGS7		PGOHUM00000261321	chr1:241083465-241083488	5:79654182-79655883	5:79655320	rs34151840	G	A	G	0.04	CEU,CLM,FIN,GBR,IBS,MXL,PUR,TSI			PGOHUM00000261399	chr5:79655313-79655324	minus	0.93
1:241082932-241084627	1:241084023	rs181407619	C	T	C	0.002	FIN,LWK	RGS7			chr1:241083906-241084048	3:39376446-39378140	3:39377541	rs180872370	C	T	C	0.001	LWK				chr3:39377513-39377566	plus	0.91
1:241082982-241084639	1:241083847	rs180799783	T	C	T	0.002	ASW,YRI	RGS7		PGOHUM00000261321		9:4943951-4945873	9:4944735	rs139004453	G	A	G	0.001	CHB					minus	0.91
1:242935875-242938625	1:242938266	rs151017135	A	G	A	0.002	LWK					8:102573385-102574763	8:102573735	rs190134721	T	C	T	0.001	CLM	GRHL2				minus	0.91
1:243180521-243217742	1:243183500	rs190130461	C	G	na	0.001	ASW					4:119555223-119592562	4:119589559	rs4104028	C	G	na	0.02	CHB,CLM,FIN					minus	0.98
1:243185514-243218157	1:243186190	rs188837834	T	C	na	0.002	LWK					10:38739609-38772341	10:38771668	rs149370487	A	G	na	0.01	LWK					minus	0.98
1:243185514-243218157	1:243208422	rs185790925	T	A	na	0.02	ASW,CLM,LWK,YRI					10:38739609-38772341	10:38749372	rs187375750	A	T	na	0.01	LWK			PGOHUM00000258517	chr10:38749310-38749503	minus	0.98
1:243188128-243208180	1:243189570	rs141261620	G	A	na	0.005	LWK					4:165180747-165200819	4:165182186	rs10034630	A	G	G	0.12	ASW,CLM,FIN,GBR,IBS,LWK,PUR,TSI,YRI	2015-03-01				plus	0.97
1:243188128-243208180	1:243195707	rs192661556	C	T	na	0.01	ASW,IBS,JPT					4:165180747-165200819	4:165188505	rs190273753	C	T	C	0.01	ASW,CHB,FIN,GBR,LWK,MXL	2015-03-01				plus	0.97
1:243208203-243218165	1:243214038	rs4037876	A	G	na	0.04	ASW,LWK,YRI			PGOHUM00000245285		7:56425235-56435303	7:56431109	rs58991658	A	G	na	0.36	ASW,CEU,CHB,CHS,CLM,FIN,GBR,JPT,LWK,MXL,PUR,TSI,YRI			PGOHUM00000233252		plus	0.96
1:243214286-243265155	1:243253774	rs115406015	T	C	na	0.04	ASW,CEU,CLM,FIN,GBR,LWK,MXL,PUR,TSI,YRI	LOC731275				4:120324226-120375902	4:120364460	rs9759838	C	T	na	0.21	ASW,CEU,CHB,CHS,CLM,FIN,GBR,IBS,JPT,LWK,MXL,PUR,TSI,YRI					plus	0.97
1:243214286-243265155	1:243259885	rs115413406	C	T	na	0.43	ASW,CHB,CHS,CLM,FIN,GBR,JPT,LWK,MXL,PUR	LOC731275				4:120324226-120375902	4:120370581	rs9684655	T	C	T	0.18	ASW,CEU,CHB,CHS,CLM,FIN,GBR,IBS,JPT,LWK,PUR,TSI					plus	0.97
1:243217424-243234998	1:243218412	rs143748485	G	C	na	0.01	CLM,LWK			PGOHUM00000244518,PGOHUM00000259620		7:55810412-55830729	7:55811776	rs7383985	G	C	na	0.22	ASW,CEU,CHB,CHS,CLM,FIN,GBR,JPT,MXL,PUR,TSI,YRI			PGOHUM00000232705		plus	0.95
1:243219535-243246338	1:243228949	rs12144345	T	C	T	0.02	CEU,GBR,TSI	LOC731275				7:65277768-65305619	7:65294198	rs186265977	A	G	A	0.001	ASW					minus	0.9
1:246724197-246726894	1:246725535	rs191152457	T	C	T	0.001	CLM	TFB2M				22:38751626-38754317	22:38752977	rs189183003	A	G	na	0.001	CHS	LOC400927				minus	0.97
1:246768710-246770760	1:246768930	rs181384713	C	T	C	0.02	JPT,MXL	CNST				1:246798017-246799885	1:246798237	rs184706863	C	T	C	0.02	ASW,MXL	CNST				plus	0.98
1:247393166-247395405	1:247393655	rs6693807	T	C	na	0.29	ASW,CEU,CHB,CHS,CLM,FIN,GBR,IBS,JPT,LWK,MXL,PUR,TSI,YRI			PGOHUM00000259622	chr1:247393641-247393658	3:137599061-137601295	3:137599555	rs6794514	T	C	C	0.82	ASW,CEU,CHB,CHS,CLM,FIN,GBR,IBS,JPT,LWK,MXL,PUR,TSI,YRI			PGOHUM00000238209	chr3:137599541-137599600	plus	0.91
1:247660687-247673153	1:247667368	rs77944413	T	G	T	0.03	ASW,CEU,CLM,FIN,GBR,IBS,MXL,PUR,TSI					12:34297188-34310737	12:34303970	rs187533327	A	C	A	0.001	ASW,CEU,CHB,CHS,CLM,FIN,GBR,IBS,JPT,LWK,MXL,PUR,TSI,YRI					minus	0.9
1:247660687-247673153	1:247668042	rs4925676	T	C	T	0.94	ASW,CLM,IBS,LWK,MXL,YRI					12:34297188-34310737	12:34303285	rs146865394	A	G	A	0.02	ASW,CLM,FIN,GBR,IBS,MXL,PUR,TSI					minus	0.9
1:247660687-247673153	1:247670308	rs145650639	T	C	T	0.001	YRI					12:34297188-34310737	12:34300703	rs188514474	A	G	A	0.001	CHB,CHS					minus	0.9
1:247660687-247673153	1:247672538	rs139062755	G	A	G	0.003	GBR,PUR					12:34297188-34310737	12:34297805	rs150714544	T	C	T	0.002	LWK,PUR					minus	0.9
1:248237326-248247966	1:248247638	rs137986441	T	C	T	0.07	ASW,CHB,CHS,CLM,GBR,MXL,PUR,TSI,YRI	OR2L13		PGOHUM00000244545		1:248449838-248458948	1:248458621	rs149759122	T	C	na	0.03	TSI	OR2T12	OR2T12			plus	0.92
1:248237326-248247966	1:248247706	rs113076705	G	A	G	0.12	ASW,CEU,CHB,CHS,CLM,FIN,GBR,JPT,LWK,MXL,PUR,TSI,YRI	OR2L13		PGOHUM00000244545		1:248449838-248458948	1:248458689	rs6674940	A	G	na	0.71	JPT,TSI,YRI	OR2T12	OR2T12			plus	0.92
1:248237326-248247966	1:248247778	rs181837732	A	C	na	0.01	CEU,FIN,MXL,PUR,TSI	OR2L13		PGOHUM00000244545		1:248449838-248458948	1:248458760	rs12135684	C	A	na	0.24	ASW,CEU,CHB,CHS,CLM,FIN,GBR,IBS,JPT,LWK,MXL,PUR,TSI,YRI	OR2T12	OR2T12			plus	0.92
1:248244715-248247966	1:248247586	rs10788754	T	G	T	0.8	CEU,CHB,FIN,GBR,JPT,LWK,PUR,TSI,YRI	OR2L13		PGOHUM00000244545		1:248434445-248437184	1:248436805	rs28399248	T	G	na	0.76	ASW,CEU,CLM,JPT,LWK,MXL,TSI	OR2T33	OR2T33			plus	0.94
1:248244715-248247966	1:248247638	rs137986441	T	C	T	0.07	ASW,CHB,CHS,CLM,GBR,MXL,PUR,TSI,YRI	OR2L13		PGOHUM00000244545		1:248434445-248437184	1:248436857	rs137984104	C	T	na	0.13	ASW,YRI	OR2T33	OR2T33			plus	0.94
1:248244715-248247966	1:248247706	rs113076705	G	A	G	0.12	ASW,CEU,CHB,CHS,CLM,FIN,GBR,JPT,LWK,MXL,PUR,TSI,YRI	OR2L13		PGOHUM00000244545		1:248434445-248437184	1:248436925	rs146015658	A	G	na	0.05	ASW,CEU,CHB,YRI	OR2T33	OR2T33			plus	0.94
1:248300119-248306388	1:248300760	rs141562257	G	A	na	0.003	CHS,CLM,JPT,MXL					1:248463615-248469805	1:248469180	rs10888357	C	T	C	0.19	ASW,CEU,CHB,CHS,CLM,FIN,GBR,IBS,JPT,LWK,MXL,PUR,TSI				chr1:248469135-248469333	minus	0.9
1:248300119-248306388	1:248300851	rs149916643	C	T	na	0.05	ASW,CLM,LWK,MXL,YRI				chr1:248300790-248300913	1:248463615-248469805	1:248469089	rs138059707	A	G	G	0.02	ASW,CEU,CHB,CHS,FIN,GBR,LWK,PUR				chr1:248468483-248469129	minus	0.9
1:248584239-248623089	1:248587066	rs183207934	T	C	na	0.003	FIN,GBR,LWK,YRI					1:248795555-248834181	1:248831348	rs61834309	A	G	na	0.13	ASW,CEU,CHB,CHS,CLM,FIN,GBR,IBS,JPT,LWK,MXL,PUR,TSI,YRI					minus	0.98
1:248584239-248623089	1:248591162	rs138292587	A	G	na	0.004	JPT					1:248795555-248834181	1:248827439	rs145796402	T	C	na	0.01	ASW,LWK,YRI					minus	0.98
1:248584239-248623089	1:248591436	rs149731725	T	G	na	0.02	ASW,CLM,LWK,YRI					1:248795555-248834181	1:248827166	rs140662389	A	C	na	0.01	LWK,YRI					minus	0.98
1:248584239-248623089	1:248591439	rs147425598	A	G	na	0.06	ASW,CHS,CLM,FIN,GBR,LWK,YRI					1:248795555-248834181	1:248827163	rs1782264	C	T	na	0.23	ASW,CEU,CHB,CHS,CLM,FIN,GBR,JPT,LWK,MXL,TSI,YRI					minus	0.98
1:248584239-248623089	1:248592590	rs143732692	C	A	na	0.02	YRI					1:248795555-248834181	1:248826029	rs59146220	G	T	na	0.11	CEU,CHS,CLM,FIN,GBR,JPT,LWK,MXL,PUR,TSI					minus	0.98
1:248584239-248623089	1:248594810	rs146467170	T	C	na	0.001	CHB					1:248795555-248834181	1:248823819	rs183396374	A	G	na	0.002	GBR,TSI					minus	0.98
1:248584239-248623089	1:248595147	rs28454274	C	G	na	0.11	ASW,CEU,CHB,CHS,CLM,FIN,GBR,IBS,JPT,LWK,MXL,PUR,YRI					1:248795555-248834181	1:248823482	rs4002353	C	G	na	0.38	ASW,CEU,CHB,CHS,CLM,FIN,GBR,JPT,LWK,MXL,PUR,TSI,YRI					minus	0.98
1:248584239-248623089	1:248595150	rs28478079	G	A	na	0.11	ASW,CEU,CHB,CHS,CLM,FIN,GBR,IBS,JPT,LWK,MXL,PUR,YRI					1:248795555-248834181	1:248823479	rs2387776	T	C	na	0.38	ASW,CEU,CHB,CHS,CLM,FIN,GBR,JPT,LWK,MXL,PUR,TSI,YRI					minus	0.98
1:248584239-248623089	1:248595362	rs115449952	T	G	na	0.01	LWK,YRI					1:248795555-248834181	1:248823267	rs139576734	A	C	na	0.004	LWK					minus	0.98
1:248584239-248623089	1:248595497	rs182723582	G	A	na	0.001	ASW					1:248795555-248834181	1:248823132	rs116123294	C	T	na	0.001	LWK,YRI					minus	0.98
1:248584239-248623089	1:248596373	rs4916102	T	C	na	0.48	ASW,CEU,CHB,CHS,CLM,FIN,GBR,IBS,JPT,LWK,MXL,PUR,TSI,YRI					1:248795555-248834181	1:248822255	rs28454157	A	G	na	0.87	ASW,CEU,CHB,CHS,CLM,FIN,GBR,IBS,JPT,LWK,MXL,PUR,TSI,YRI					minus	0.98
1:248584239-248623089	1:248596675	rs142337512	G	A	na	0.1	CHB,CHS,CLM,FIN,JPT,MXL,YRI					1:248795555-248834181	1:248822000	rs61834297	T	C	na	0.53	ASW,CEU,CHB,CHS,CLM,FIN,GBR,IBS,JPT,LWK,MXL,PUR,TSI,YRI					minus	0.98
1:248584239-248623089	1:248596833	rs74154425	A	G	na	0.09	PUR					1:248795555-248834181	1:248821842	rs111714188	T	C	na	0.08	ASW,CLM,LWK,YRI					minus	0.98
1:248584239-248623089	1:248597835	rs116250126	C	G	na	0.41	CHB,CHS,CLM,FIN,GBR,JPT,LWK,MXL,PUR,TSI,YRI					1:248795555-248834181	1:248820836	rs1782254	C	G	na	0.1	ASW,CHB,IBS,MXL,TSI,YRI					minus	0.98
1:248584239-248623089	1:248598042	rs28681442	G	A	na	0.23	ASW,CHB,CLM,FIN,GBR,IBS,JPT,MXL,PUR,TSI,YRI					1:248795555-248834181	1:248820628	rs143280111	C	T	na	0.11	CEU,CHB,CHS,CLM,FIN,GBR,JPT,PUR,TSI					minus	0.98
1:248584239-248623089	1:248598519	rs28610327	T	C	na	0.2	ASW,CEU,CHB,CLM,FIN,GBR,IBS,JPT,LWK,MXL,PUR,TSI,YRI					1:248795555-248834181	1:248820151	rs28544192	A	G	na	0.41	ASW,CEU,CHB,CHS,CLM,FIN,GBR,IBS,JPT,LWK,MXL,TSI,YRI					minus	0.98
1:248584239-248623089	1:248598903	rs143462475	A	G	na	0.05	CEU,CLM,FIN,GBR,JPT					1:248795555-248834181	1:248819770	rs149613266	T	C	na	0.09	ASW,CEU,CHS,CLM,FIN,GBR,LWK,TSI					minus	0.98
1:248584239-248623089	1:248599989	rs1782249	A	C	na	0.04	CLM,LWK,YRI					1:248795555-248834181	1:248818685	rs116280993	G	T	na	0.85	ASW,CEU,LWK,MXL,PUR,YRI					minus	0.98
1:248584239-248623089	1:248602603	rs139141299	A	G	na	0.02	CHB,CHS,CLM,GBR,JPT,TSI					1:248795555-248834181	1:248816069	rs140974088	T	C	na	0.09	CHS,FIN					minus	0.98
1:248584239-248623089	1:248602781	rs112196696	C	T	na	0.01	ASW					1:248795555-248834181	1:248815890	rs149017970	G	A	na	0.05	ASW,LWK,YRI					minus	0.98
1:248584239-248623089	1:248602891	rs3121112	T	C	na	0.29	ASW,CEU,CHB,CHS,CLM,FIN,GBR,IBS,JPT,LWK,MXL,PUR,TSI,YRI					1:248795555-248834181	1:248815780	rs146878000	G	A	na	0.05	ASW,CHB,CHS,CLM,FIN,GBR,IBS,JPT,LWK,MXL,PUR					minus	0.98
1:248584239-248623089	1:248603093	rs190335376	T	C	na	0.002	ASW					1:248795555-248834181	1:248815579	rs73142456	A	G	na	0.04	ASW,CLM,LWK,YRI					minus	0.98
1:248584239-248623089	1:248603260	rs76470605	A	T	na	0.13	ASW,CEU,CHB,CHS,CLM,FIN,GBR,IBS,JPT,LWK,MXL,PUR,TSI,YRI					1:248795555-248834181	1:248815410	rs142855114	A	T	na	0.01	ASW,CHB,CLM,IBS,JPT,LWK,YRI					minus	0.98
1:248584239-248623089	1:248603717	rs954306	C	G	na	0.03	ASW,CHB,CHS,CLM,FIN,GBR,JPT,LWK,PUR,YRI					1:248795555-248834181	1:248814956	rs79533811	C	G	na	0.52	ASW,CHB,CLM,FIN,GBR,IBS,JPT,LWK,MXL,PUR,YRI					minus	0.98
1:248584239-248623089	1:248603769	rs954305	T	C	na	0.04	ASW,CHB,CHS,CLM,FIN,GBR,JPT,LWK,MXL,TSI,YRI					1:248795555-248834181	1:248814904	rs78128518	G	A	na	0.5	ASW,CHB,CHS,CLM,FIN,GBR,IBS,JPT,LWK,PUR,YRI					minus	0.98
1:248584239-248623089	1:248604586	rs185327693	G	T	na	0.002	LWK			PGOHUM00000245307		1:248795555-248834181	1:248814080	rs1782242	A	C	na	0.95	ASW,CLM,LWK,PUR,TSI,YRI	OR2T27	OR2T27			minus	0.98
1:248584239-248623089	1:248605119	rs141610727	G	C	na	0.01	CHS			PGOHUM00000245307		1:248795555-248834181	1:248813547	rs201161767	G	C	na	0.67	CEU,CHB,CLM,FIN,GBR,JPT,YRI	OR2T27	OR2T27			minus	0.98
1:248584239-248623089	1:248605193	rs146225281	T	G	na	0.02	ASW,YRI			PGOHUM00000245307		1:248795555-248834181	1:248813473	rs78776291	A	C	na	0.05	LWK	OR2T27	OR2T27			minus	0.98
1:248584239-248623089	1:248605314	rs115542894	C	T	na	0.05	ASW,LWK,YRI			PGOHUM00000245307	chr1:248605311-248605313	1:248795555-248834181	1:248813352	rs147773385	G	A	na	0.03	YRI	OR2T27	OR2T27		chr1:248813349-248813354	minus	0.98
1:248584239-248623089	1:248605316	rs116098680	C	G	na	0.05	ASW,LWK,YRI			PGOHUM00000245307		1:248795555-248834181	1:248813350	rs144194611	G	C	na	0.03	YRI	OR2T27	OR2T27		chr1:248813349-248813354	minus	0.98
1:248584239-248623089	1:248605527	rs116770443	G	C	na	0.06	ASW,CEU,CLM,GBR,IBS,LWK,PUR,TSI,YRI					1:248795555-248834181	1:248813139	rs146075383	C	G	na	0.04	ASW,LWK,YRI					minus	0.98
1:248584239-248623089	1:248605935	rs142980582	T	C	na	0.16	ASW,CEU,CHB,CHS,CLM,FIN,GBR,LWK,MXL,PUR,TSI,YRI					1:248795555-248834181	1:248812726	rs145570420	A	G	na	0.03	CHB,CHS,FIN,GBR,IBS,LWK					minus	0.98
1:248584239-248623089	1:248606182	rs146366236	A	G	na	0.04	ASW,CLM,LWK,PUR,YRI					1:248795555-248834181	1:248812475	rs143371454	T	C	na	0.01	ASW,LWK,YRI					minus	0.98
1:248584239-248623089	1:248606221	rs190111352	C	G	na	0.03	ASW,LWK,YRI					1:248795555-248834181	1:248812436	rs189870474	G	C	na	0.01	ASW,YRI					minus	0.98
1:248584239-248623089	1:248606458	rs186698546	C	T	na	0.05	ASW,CHB,CHS,CLM,GBR,JPT,LWK,MXL,PUR,TSI,YRI					1:248795555-248834181	1:248812199	rs185402200	G	A	na	0.05	ASW,CEU,CHB,CHS,CLM,GBR,JPT,LWK,MXL,PUR,YRI					minus	0.98
1:248584239-248623089	1:248606459	rs150059282	A	G	na	0.09	ASW,CHB,CHS,CLM,GBR,JPT,LWK,MXL,PUR,TSI,YRI					1:248795555-248834181	1:248812198	rs181283106	T	C	na	0.05	ASW,CEU,CHB,CHS,CLM,GBR,JPT,LWK,MXL,PUR,YRI					minus	0.98
1:248584239-248623089	1:248606480	rs4916088	C	T	na	0.03	ASW,JPT,LWK,MXL,YRI					1:248795555-248834181	1:248812177	rs28654590	G	A	na	0.18	ASW,CEU,CHB,CHS,CLM,FIN,GBR,JPT,LWK,MXL,PUR,TSI,YRI					minus	0.98
1:248584239-248623089	1:248606547	rs191406502	G	A	na	0.003	FIN,GBR					1:248795555-248834181	1:248812110	rs139264269	C	T	na	0.09	CEU,CHB,CHS,CLM,FIN,JPT,MXL,TSI					minus	0.98
1:248584239-248623089	1:248606764	rs184244696	C	A	na	0.001	CHS					1:248795555-248834181	1:248811891	rs186838300	G	T	na	0.001	CHB					minus	0.98
1:248584239-248623089	1:248606808	rs111994854	G	A	na	0.03	ASW,CLM,GBR,JPT,LWK,YRI					1:248795555-248834181	1:248811848	rs181754342	C	T	na	0.16	ASW,CEU,CHB,CHS,CLM,FIN,GBR,IBS,JPT,LWK,MXL,PUR,TSI,YRI					minus	0.98
1:248584239-248623089	1:248606978	rs146971275	C	T	na	0.001	YRI					1:248795555-248834181	1:248811681	rs184091372	G	A	na	0.001	YRI					minus	0.98
1:248584239-248623089	1:248607022	rs74154435	A	G	na	0.03	ASW,LWK,YRI					1:248795555-248834181	1:248811634	rs111822906	T	C	na	0.04	ASW,LWK,YRI					minus	0.98
1:248584239-248623089	1:248607212	rs74888952	T	C	na	0.07	ASW,CEU,CHB,CHS,CLM,FIN,GBR,JPT,MXL,PUR,TSI					1:248795555-248834181	1:248811444	rs185087535	A	G	na	0.05	CEU,CHB,CHS,FIN,IBS,JPT,MXL,PUR,TSI					minus	0.98
1:248584239-248623089	1:248607562	rs113773328	A	G	na	0.05	ASW,CLM,LWK,MXL,YRI					1:248795555-248834181	1:248811101	rs189627773	T	C	na	0.01	ASW,LWK,YRI					minus	0.98
1:248584239-248623089	1:248607586	rs142469560	C	T	na	0.02	ASW,CLM,LWK,YRI					1:248795555-248834181	1:248811077	rs150286837	G	A	na	0.02	ASW,LWK,PUR,YRI					minus	0.98
1:248584239-248623089	1:248607681	rs111495299	T	C	na	0.14	ASW,CEU,CHB,CHS,CLM,FIN,GBR,JPT,LWK,MXL,PUR,TSI,YRI					1:248795555-248834181	1:248810979	rs28562508	A	G	na	0.07	ASW,CEU,CHB,CHS,CLM,FIN,GBR,JPT,LWK,MXL,PUR,TSI,YRI					minus	0.98
1:248584239-248623089	1:248608008	rs187045859	C	T	na	0.001	PUR,YRI					1:248795555-248834181	1:248810658	rs141025546	G	A	na	0.005	ASW,YRI					minus	0.98
1:248584239-248623089	1:248608495	rs112000968	A	G	na	0.08	CEU,CHB,CHS,CLM,FIN,GBR,IBS,JPT,LWK,PUR,YRI					1:248795555-248834181	1:248810180	rs4323746	T	C	na	0.11	ASW,CHB,CHS,CLM,FIN,GBR,JPT,LWK,PUR,TSI,YRI					minus	0.98
1:248584239-248623089	1:248608954	rs113622955	G	A	na	0.02	ASW,LWK,PUR,YRI				chr1:248608951-248608958	1:248795555-248834181	1:248809724	rs189825304	C	T	na	0.01	ASW,LWK,YRI					minus	0.98
1:248584239-248623089	1:248610273	rs147530024	C	T	na	0.02	ASW,CHB,CHS,FIN,JPT,LWK,PUR,TSI,YRI					1:248795555-248834181	1:248808381	rs73142437	G	A	na	0.15	ASW,CEU,CHB,CHS,CLM,FIN,GBR,IBS,JPT,LWK,MXL,PUR,TSI,YRI					minus	0.98
1:248584239-248623089	1:248610375	rs112805169	T	C	na	0.03	ASW,CLM,LWK,MXL,YRI					1:248795555-248834181	1:248808283	rs28655242	A	G	na	0.04	ASW,LWK,MXL,YRI					minus	0.98
1:248584239-248623089	1:248620562	rs189052571	A	G	na	0.01	ASW,LWK,YRI					1:248795555-248834181	1:248798102	rs146329159	T	C	na	0.01	ASW,PUR					minus	0.98
1:248584239-248623089	1:248620567	rs146625600	T	C	na	0.03	ASW,LWK,YRI					1:248795555-248834181	1:248798097	rs184201614	A	G	na	0.01	ASW,LWK,YRI					minus	0.98
1:248584239-248623089	1:248620575	rs7542451	C	G	na	0.01	ASW,LWK,YRI					1:248795555-248834181	1:248798089	rs143661314	G	C	na	0.01	ASW,LWK,PUR					minus	0.98
1:248584239-248623089	1:248621738	rs142928172	G	C	na	0.01	ASW,LWK					1:248795555-248834181	1:248796913	rs58919006	C	G	na	0.01	ASW,LWK,YRI					minus	0.98
1:248584239-248623089	1:248621756	rs28597848	G	T	na	0.13	ASW,CEU,CHB,CHS,CLM,FIN,GBR,IBS,JPT,LWK,MXL,PUR,TSI,YRI					1:248795555-248834181	1:248796895	rs28520720	A	C	na	0.78	ASW,CEU,CHB,CHS,CLM,GBR,JPT,LWK,MXL,PUR,TSI,YRI					minus	0.98
1:248584239-248623089	1:248622832	rs149447877	C	G	na	0.002	ASW					1:248795555-248834181	1:248795815	rs182900119	G	C	na	0.01	ASW					minus	0.98
2:88015482-88124219	2:88060427	rs188500367	T	C	na	0.004	CHB,CHS,JPT	RGPD1,RGPD2				2:87172338-87280768	2:87236155	rs62148334	A	G	na	0.29	ASW,CHB,CHS,FIN,JPT,MXL,TSI	RGPD1,RGPD2				minus	1
2:90121109-90229563	2:90124708	rs185542700	C	T	na	0.001	CLM,YRI					2:89309446-89417856	2:89414255	rs13392389	G	A	na	0.11	ASW,CEU,CLM,FIN,GBR,LWK,MXL,PUR,YRI					minus	0.99
2:90121109-90229563	2:90126902	rs143855303	A	G	na	0.05	CLM,JPT					2:89309446-89417856	2:89412061	rs2245275	C	T	na	0.06	CHB,LWK					minus	0.99
2:90121109-90229563	2:90128513	rs183474678	G	A	na	0.03	CLM,FIN,GBR,IBS,LWK,MXL,YRI					2:89309446-89417856	2:89410443	rs10173210	T	C	na	0.29	CLM,JPT,LWK,MXL,YRI					minus	0.99
2:90121109-90229563	2:90138568	rs190705509	A	G	na	0.001	ASW,YRI					2:89309446-89417856	2:89400361	rs182237283	T	C	na	0.01	LWK,YRI				chr2:89400354-89400369	minus	0.99
2:90121109-90229563	2:90144163	rs4109970	G	T	na	0.001	LWK					2:89309446-89417856	2:89394769	rs183058309	C	A	na	0.01	LWK					minus	0.99
2:90121109-90229563	2:90147085	rs2847887	A	C	na	0.04	GBR,IBS,PUR					2:89309446-89417856	2:89391863	rs141523986	G	T	na	0.27	ASW,CHB,GBR,IBS,JPT,LWK,MXL,PUR,TSI,YRI					minus	0.99
2:90121109-90229563	2:90149947	rs182039022	C	T	na	0.02	FIN					2:89309446-89417856	2:89388973	rs2848024	A	G	na	0.31	ASW,CHB,CLM,FIN,GBR,IBS,JPT,LWK,MXL,PUR,YRI					minus	0.99
2:90121109-90229563	2:90150106	rs147257267	G	T	na	0.06	CHB,CHS,CLM,GBR,MXL,PUR,YRI					2:89309446-89417856	2:89388815	rs150335760	A	C	na	0.06	ASW,CHB,CLM,FIN,GBR,LWK,PUR,YRI					minus	0.99
2:90121109-90229563	2:90151891	rs10179035	C	T	na	0.21	ASW,CEU,CHB,CHS,CLM,FIN,GBR,IBS,JPT,LWK,TSI,YRI					2:89309446-89417856	2:89387040	rs181259888	G	A	na	0.02	CHB,CLM,LWK					minus	0.99
2:90121109-90229563	2:90159701	rs182704379	A	G	na	0.01	CEU,LWK,YRI					2:89309446-89417856	2:89379220	rs181774287	T	C	na	0.01	ASW,YRI					minus	0.99
2:90121109-90229563	2:90162455	rs183547130	T	G	na	0.004	YRI					2:89309446-89417856	2:89376464	rs11887528	A	C	na	0.06	CLM,LWK,PUR,YRI					minus	0.99
2:90121109-90229563	2:90162726	rs145084619	T	A	na	0.15	ASW,CEU,GBR,LWK,TSI					2:89309446-89417856	2:89376192	rs183636481	T	A	na	0.06	MXL					minus	0.99
2:90121109-90229563	2:90163964	rs2624358	G	T	na	0.01	ASW,FIN,GBR,YRI					2:89309446-89417856	2:89374954	rs187354782	A	C	na	0.03	ASW,CLM,FIN,GBR,IBS,JPT,LWK,MXL,YRI					minus	0.99
2:90121109-90229563	2:90164126	rs2624359	T	C	na	0.02	CHS,CLM					2:89309446-89417856	2:89374796	rs190384397	G	A	na	0.07	CHS,CLM,FIN,GBR,LWK,MXL,PUR,YRI					minus	0.99
2:90121109-90229563	2:90165134	rs2624361	C	G	na	0.03	CHB,FIN,GBR					2:89309446-89417856	2:89373793	rs192426105	C	G	na	0.07	ASW,CHB,CHS,GBR,JPT,LWK,YRI					minus	0.99
2:90121109-90229563	2:90165574	rs151077787	A	C	na	0.02	YRI					2:89309446-89417856	2:89373353	rs3016916	G	T	na	0.07	ASW,CHB,CLM,FIN,GBR,IBS,JPT,LWK,MXL,YRI					minus	0.99
2:90121109-90229563	2:90166103	rs139347176	A	G	na	0.02	GBR					2:89309446-89417856	2:89372824	rs186112022	C	T	na	0.06	YRI					minus	0.99
2:90121109-90229563	2:90167069	rs146007474	A	G	na	0.03	CHB,YRI					2:89309446-89417856	2:89371858	rs182816773	C	T	na	0.07	CHB,LWK,YRI					minus	0.99
2:90121109-90229563	2:90170916	rs187505355	C	T	na	0.01	CHS					2:89309446-89417856	2:89368008	rs11683486	G	A	na	0.17	CEU,CHB,CHS,CLM,GBR,JPT,LWK,PUR,TSI					minus	0.99
2:90121109-90229563	2:90173396	rs192252717	A	G	na	0.002	GBR					2:89309446-89417856	2:89365527	rs138315263	T	C	na	0.05	FIN,GBR,PUR,TSI,YRI					minus	0.99
2:90121109-90229563	2:90176234	rs1630557	G	A	na	0.07	CEU,CHB,JPT,LWK,MXL,YRI					2:89309446-89417856	2:89362689	rs188432027	C	T	na	0.003	CLM					minus	0.99
2:90121109-90229563	2:90176312	rs2624326	T	C	na	0.03	CLM,LWK					2:89309446-89417856	2:89362611	rs191191044	G	A	na	0.06	JPT					minus	0.99
2:90121109-90229563	2:90176484	rs187123596	A	G	na	0.01	ASW,GBR					2:89309446-89417856	2:89362439	rs4972097	T	C	na	0.25	ASW,CEU,CHB,JPT,LWK,MXL,TSI,YRI					minus	0.99
2:90121109-90229563	2:90177191	rs2693191	T	C	na	0.01	ASW,LWK					2:89309446-89417856	2:89361732	rs113745305	G	A	na	0.07	ASW,FIN,GBR,IBS,JPT,LWK,PUR,YRI					minus	0.99
2:90121109-90229563	2:90177308	rs71247327	T	G	na	0.03	LWK					2:89309446-89417856	2:89361615	rs112405329	C	A	na	0.07	CLM,FIN,IBS,JPT,YRI					minus	0.99
2:90121109-90229563	2:90182708	rs141345735	C	G	na	0.19	ASW,CEU,CHB,CHS,CLM,FIN,GBR,LWK,MXL,PUR,TSI,YRI					2:89309446-89417856	2:89356210	rs150973164	C	G	na	0.06	ASW,CHB,GBR,JPT,LWK,MXL,YRI					minus	0.99
2:90121109-90229563	2:90182751	rs145267519	A	T	na	0.14	CEU,CHB,FIN,IBS,JPT,LWK,TSI					2:89309446-89417856	2:89356167	rs182781002	T	A	na	0.01	CHB,IBS					minus	0.99
2:90121109-90229563	2:90192475	rs116341780	A	C	na	0.2	ASW,CEU,CHS,CLM,FIN,GBR,IBS,JPT,LWK,MXL,PUR,YRI					2:89309446-89417856	2:89346436	rs181693363	T	G	na	0.03	ASW					minus	0.99
2:90121109-90229563	2:90196263	rs147968974	A	C	na	0.13	CHS,FIN,LWK,MXL,YRI					2:89309446-89417856	2:89342648	rs147288506	G	T	na	0.12	CHB,CHS,CLM,FIN,GBR,IBS,MXL,PUR,TSI					minus	0.99
2:90121109-90229563	2:90196284	rs141215916	T	C	na	0.05	LWK,YRI					2:89309446-89417856	2:89342627	rs114236140	A	G	na	0.18	CEU,YRI					minus	0.99
2:90121109-90229563	2:90196373	rs146027141	C	T	na	0.21	ASW,CEU,CHB,CHS,CLM,FIN,GBR,IBS,JPT,LWK,MXL,PUR,TSI,YRI					2:89309446-89417856	2:89342539	rs1680608	G	A	na	0.12	ASW,CEU,GBR,PUR,TSI,YRI					minus	0.99
2:90121109-90229563	2:90207712	rs1724211	G	T	na	0.24	ASW,CEU,CHB,CHS,CLM,FIN,GBR,IBS,JPT,LWK,MXL,TSI,YRI					2:89309446-89417856	2:89331207	rs188210439	A	C	na	0.05	ASW,CHB,CHS,CLM,FIN,GBR,IBS,JPT,LWK,MXL,PUR,YRI					minus	0.99
2:90121109-90229563	2:90212167	rs185410352	C	T	na	0.005	CHS,FIN					2:89309446-89417856	2:89326754	rs191612627	A	G	na	0.04	FIN,GBR,JPT,YRI					minus	0.99
2:90121109-90229563	2:90214509	rs186364744	A	T	na	0.002	LWK					2:89309446-89417856	2:89324407	rs7589075	T	A	na	0.06	LWK,PUR,YRI					minus	0.99
2:90121109-90229563	2:90219151	rs188352039	C	T	na	0.01	CHS,LWK,YRI					2:89309446-89417856	2:89319834	rs11679604	G	A	na	0.23	ASW,CHB,CHS,CLM,FIN,GBR,IBS,JPT,LWK,MXL,PUR,TSI,YRI					minus	0.99
2:90121109-90229563	2:90220084	rs115344801	C	G	na	0.06	CEU,CHS,CLM,FIN,GBR,LWK,PUR,YRI					2:89309446-89417856	2:89318902	rs2847768	C	G	na	0.07	ASW,CHB,CLM,JPT,LWK,MXL,YRI					minus	0.99
2:90121109-90229563	2:90222724	rs191954762	A	G	na	0.003	ASW,LWK,YRI					2:89309446-89417856	2:89316262	rs3876837	T	C	na	0.06	ASW,CLM,LWK,PUR,TSI,YRI					minus	0.99
2:90121109-90229563	2:90223367	rs138589292	G	A	na	0.05	ASW,CEU,CHB,CHS,FIN,GBR,IBS,JPT,YRI					2:89309446-89417856	2:89315620	rs2509781	T	C	na	0.06	ASW,CHB,CLM,FIN,GBR,JPT					minus	0.99
2:90121109-90229563	2:90226350	rs13011972	C	A	na	0.005	CHS,FIN,GBR,MXL,YRI					2:89309446-89417856	2:89312638	rs187245569	T	G	na	0.07	ASW,CHS,CLM,FIN,GBR,IBS,JPT,LWK,MXL,PUR,YRI					minus	0.99
2:90121109-90229563	2:90228353	rs842174	A	C	na	0.2	ASW,CEU,CHB,CHS,CLM,FIN,GBR,IBS,JPT,LWK,MXL,PUR,TSI,YRI					2:89309446-89417856	2:89310666	rs184464752	T	G	na	0.01	LWK					minus	0.99
2:95326171-95526261	2:95387867	rs181020542	G	A	na	0.001	PUR					9:69378660-69576774	9:69514682	rs75196283	C	T	C	0.13	CHS,GBR					minus	0.97
2:95326171-95526261	2:95404668	rs142504033	C	T	na	0.01	LWK,YRI					9:69378660-69576774	9:69497903	rs144539780	A	G	G	0.02	CEU,FIN,JPT,LWK,TSI					minus	0.97
2:95326171-95440547	2:95352522	rs188899972	G	T	na	0.02	IBS,MXL,YRI					9:66267938-66384408	9:66294590	rs184329398	G	T	G	0.02	ASW,CHB,FIN,GBR,LWK					plus	0.96
2:95326171-95440547	2:95361419	rs138541692	G	C	na	0.01	ASW,LWK,YRI					9:66267938-66384408	9:66303492	rs145558958	G	C	G	0.01	LWK,YRI					plus	0.96
2:95395047-95449310	2:95412345	rs190714849	G	T	na	0.002	ASW					21:15189512-15245879	21:15207026	rs1967440	G	T	na	0.02	CEU,MXL,TSI					plus	0.91
2:95395047-95449310	2:95418502	rs78911625	T	A	na	0.1	ASW,CEU,CHB,CHS,CLM,FIN,GBR,IBS,JPT,LWK,MXL,PUR,TSI,YRI					21:15189512-15245879	21:15213252	rs184899021	T	A	na	0.001	IBS				chr21:15213228-15213271	plus	0.91
2:95395047-95449310	2:95426530	rs186478681	G	T	na	0.001	CHS	FAM95A				21:15189512-15245879	21:15220571	rs116024964	G	T	na	0.01	CLM,LWK,YRI	C21orf15				plus	0.91
2:95395047-95449310	2:95435132	rs149385500	G	C	na	0.01	ASW,LWK,YRI	ANKRD20A8P				21:15189512-15245879	21:15228920	rs185763956	G	C	na	0.001	CHB					plus	0.91
2:95395047-95450270	2:95437548	rs187887771	T	C	na	0.003	FIN,TSI	ANKRD20A8P				13:19291449-19346763	13:19330739	rs148429678	T	C	na	0.11	ASW,CEU,CHB,CHS,CLM,FIN,GBR,JPT,LWK,MXL,PUR,TSI,YRI					plus	0.91
2:95403956-95450233	2:95446957	rs140517595	A	G	na	0.01	CLM,LWK,YRI	ANKRD20A8P				18:14311274-14358068	18:14314588	rs180861859	T	C	na	0.01	ASW,CEU,LWK					minus	0.91
2:96465963-96571377	2:96545122	rs144694985	G	T	na	0.08	ASW,CHB,CHS,CLM,FIN,GBR,JPT,LWK,MXL,YRI					2:98074166-98177999	2:98151707	rs144476417	G	T	na	0.16	CEU,CHB,CHS,JPT,LWK,TSI	ANKRD36B		PGOHUM00000263084		plus	0.96
2:96465963-96571377	2:96545159	rs138562995	C	A	na	0.05	CEU,CHB,CLM,FIN,GBR,MXL,PUR,TSI					2:98074166-98177999	2:98151744	rs192520988	A	C	na	0.14	ASW,CEU,CHB,CHS,CLM,FIN,GBR,IBS,JPT,LWK,MXL,PUR,TSI	ANKRD36B		PGOHUM00000263084		plus	0.96
2:96465963-96571377	2:96546800	rs181330042	T	A	na	0.09	FIN,JPT					2:98074166-98177999	2:98153384	rs181981988	T	A	na	0.09	ASW,CLM,FIN,GBR,YRI	ANKRD36B		PGOHUM00000263084		plus	0.96
2:96465963-96571377	2:96555522	rs12471925	C	A	na	0.28	ASW,CEU,CHB,CHS,CLM,FIN,GBR,IBS,JPT,LWK,MXL,PUR,TSI,YRI					2:98074166-98177999	2:98162104	rs3863007	A	C	na	0.08	ASW,CEU,CLM,FIN,GBR,LWK,MXL,PUR,TSI,YRI	ANKRD36B		PGOHUM00000263084		plus	0.96
2:112010502-112276645	2:112020378	rs142549768	A	T	T	0.03	ASW,CHB,CHS,CLM,FIN,GBR,IBS,JPT,LWK,MXL,PUR,YRI				chr2:112020371-112020392	2:87730958-87997507	2:87987610	rs187257945	A	T	na	0.04	ASW,CHB,CHS,CLM,FIN,GBR,IBS,JPT,LWK,MXL,YRI				chr2:87987595-87987616	minus	0.99
2:112010502-112276645	2:112020426	rs183802567	T	A	T	0.04	CHB,FIN,GBR,IBS,JPT,MXL,YRI					2:87730958-87997507	2:87987562	rs148430457	T	A	na	0.04	ASW,CHB,CHS,CLM,FIN,GBR,LWK,MXL,YRI					minus	0.99
2:112010502-112276645	2:112023139	rs113370106	A	T	T	0.26	CHB,CHS,FIN,GBR,JPT,LWK,TSI					2:87730958-87997507	2:87984852	rs1710497	A	T	na	0.03	FIN					minus	0.99
2:112010502-112276645	2:112026836	rs1624342	G	A	A	0.06	ASW,CHS,CLM,JPT,LWK,YRI					2:87730958-87997507	2:87981152	rs182645909	T	C	na	0.06	CHB,CHS,JPT					minus	0.99
2:112010502-112276645	2:112028952	rs138725326	T	A	T	0.06	CLM,JPT					2:87730958-87997507	2:87979076	rs148725608	T	A	na	0.05	CLM,FIN					minus	0.99
2:112010502-112276645	2:112028980	rs74543152	G	A	G	0.25	CEU,CHB,FIN,GBR,IBS,LWK,MXL,TSI					2:87730958-87997507	2:87979048	rs183880636	C	T	na	0.01	ASW,GBR					minus	0.99
2:112010502-112276645	2:112033538	rs146595744	G	A	na	0.07	CHB,CLM,GBR,MXL,TSI					2:87730958-87997507	2:87974490	rs137923277	T	C	C	0.06	CHS					minus	0.99
2:112010502-112276645	2:112034853	rs190583637	A	G	G	0.04	ASW,CHS,GBR,JPT,LWK					2:87730958-87997507	2:87973175	rs149791279	C	T	na	0.03	ASW,CHB,GBR,JPT,LWK					minus	0.99
2:112010502-112276645	2:112056354	rs140158526	C	T	T	0.06	ASW,CHB,FIN,IBS,MXL					2:87730958-87997507	2:87951647	rs147503928	A	G	na	0.06	ASW,CLM,FIN,GBR,IBS,LWK,MXL,YRI					minus	0.99
2:112010502-112276645	2:112057254	rs185307384	T	A	na	0.03	CHB,CHS,GBR,IBS,MXL					2:87730958-87997507	2:87950747	rs145008614	T	A	A	0.07	ASW,CHB,CHS,GBR,IBS,YRI					minus	0.99
2:112010502-112276645	2:112078144	rs185455756	T	A	na	0.01	GBR,MXL					2:87730958-87997507	2:87929798	rs56324656	T	A	A	0.57	ASW,CHB,CHS,FIN,GBR,IBS,LWK,TSI,YRI					minus	0.99
2:112010502-112276645	2:112100253	rs143280980	C	T	na	0.02	CHS					2:87730958-87997507	2:87907673	rs148439530	A	G	G	0.58	CEU,CHB,CHS,CLM,FIN,GBR,LWK,MXL,PUR,TSI					minus	0.99
2:112010502-112276645	2:112113124	rs191925667	A	G	na	0.01	LWK,YRI					2:87730958-87997507	2:87894795	rs78061999	C	T	T	0.51	ASW,CHB,CLM,GBR,LWK,MXL,TSI,YRI					minus	0.99
2:112010502-112276645	2:112114783	rs142762201	C	G	G	0.07	CHB					2:87730958-87997507	2:87893138	rs141929429	C	G	na	0.06	CHS					minus	0.99
2:112010502-112276645	2:112118555	rs149792663	C	T	T	0.06	ASW,IBS					2:87730958-87997507	2:87889363	rs142289021	A	G	na	0.07	ASW,CHB,CLM,FIN,IBS,YRI					minus	0.99
2:112010502-112276645	2:112118680	rs181988545	G	A	A	0.06	IBS					2:87730958-87997507	2:87889238	rs71242841	T	C	na	0.06	ASW,CHB,FIN,IBS,JPT,YRI					minus	0.99
2:112010502-112276645	2:112124386	rs190573331	G	T	T	0.06	ASW,CHB,CHS,CLM,FIN,GBR,JPT,LWK,MXL,YRI					2:87730958-87997507	2:87883542	rs188028139	A	C	na	0.05	ASW,CHB,CHS,MXL,YRI					minus	0.99
2:112010502-112276645	2:112138164	rs78124867	C	T	C	0.12	ASW,CEU,CHB,CHS,CLM,FIN,GBR,JPT,LWK,MXL,PUR,TSI,YRI	LOC541471				2:87730958-87997507	2:87869748	rs190971668	G	A	G	0.01	ASW,CLM,FIN,IBS,MXL,YRI					minus	0.99
2:112010502-112276645	2:112156899	rs143274919	T	C	C	0.06	ASW,CHB,CHS,CLM,FIN,GBR,IBS,JPT,LWK,MXL,PUR,YRI	LOC541471				2:87730958-87997507	2:87851018	rs149288186	G	A	na	0.07	ASW,CHB,CHS,CLM,FIN,GBR,IBS,JPT,LWK,MXL,YRI					minus	0.99
2:112010502-112276645	2:112164048	rs142452309	G	T	na	0.05	CHB,GBR	LOC541471				2:87730958-87997507	2:87843861	rs189354333	A	C	C	0.06	CHS,JPT,PUR,YRI					minus	0.99
2:112010502-112276645	2:112167930	rs141825362	C	T	na	0.05	FIN,GBR,MXL	LOC541471				2:87730958-87997507	2:87839979	rs150259997	A	G	G	0.05	CHB,CHS,FIN,MXL,YRI					minus	0.99
2:112010502-112276645	2:112174829	rs147135310	G	A	na	0.01	CHB,CHS,CLM,MXL	LOC541471				2:87730958-87997507	2:87833083	rs62138048	T	C	C	0.63	ASW,CEU,CHB,CHS,CLM,FIN,GBR,IBS,JPT,LWK,MXL,PUR,TSI,YRI					minus	0.99
2:112010502-112276645	2:112176566	rs148889728	G	A	na	0.02	CHB,PUR	LOC541471				2:87730958-87997507	2:87831354	rs145232625	T	C	C	0.56	CHB,CHS,FIN,GBR,JPT,MXL					minus	0.99
2:112010502-112276645	2:112180137	rs143031839	G	A	A	0.03	CHS,GBR	LOC541471				2:87730958-87997507	2:87827784	rs150173484	T	C	na	0.12	CHS,FIN					minus	0.99
2:112010502-112276645	2:112185168	rs182485857	C	T	na	0.01	CHS	LOC541471				2:87730958-87997507	2:87822755	rs191119708	A	G	G	0.15	CHS,FIN,JPT,LWK,YRI					minus	0.99
2:112010502-112276645	2:112207644	rs146549807	C	A	na	0.05	CHB,GBR,IBS,JPT,LWK,MXL,YRI	LOC541471				2:87730958-87997507	2:87800287	rs148771602	T	G	G	0.07	ASW,CHS,CLM,FIN,IBS,JPT,LWK	LINC00152				minus	0.99
2:112010502-112276645	2:112207793	rs183606859	T	G	T	0.01	LWK,YRI	LOC541471				2:87730958-87997507	2:87800138	rs144369308	A	C	A	0.09	ASW,CEU,CLM,FIN,GBR,IBS,JPT,LWK,PUR,TSI,YRI	LINC00152				minus	0.99
2:112010502-112276645	2:112214301	rs186495190	A	G	A	0.003	LWK,YRI	LOC541471				2:87730958-87997507	2:87793643	rs6760319	T	C	T	0.06	LWK,YRI	LINC00152				minus	0.99
2:112010502-112276645	2:112218578	rs148110345	A	G	G	0.06	LWK	LOC541471				2:87730958-87997507	2:87788753	rs146251412	C	T	na	0.06	FIN,GBR	LINC00152				minus	0.99
2:112010502-112276645	2:112219398	rs145534773	C	T	C	0.05	LWK,YRI	LOC541471				2:87730958-87997507	2:87787930	rs191396570	G	A	G	0.004	CLM,MXL	LINC00152				minus	0.99
2:112010502-112276645	2:112224674	rs142075300	T	C	C	0.04	GBR	LOC541471				2:87730958-87997507	2:87782657	rs139001326	G	A	na	0.05	CHB	LINC00152				minus	0.99
2:112010502-112276645	2:112224939	rs28393694	G	A	G	0.01	ASW,CEU,CHB,LWK,YRI	LOC541471				2:87730958-87997507	2:87782392	rs6719158	C	T	C	0.18	ASW,CEU,CHB,CHS,CLM,GBR,JPT,LWK,MXL,PUR,TSI,YRI	LINC00152				minus	0.99
2:112010502-112276645	2:112225082	rs146748572	G	A	na	0.05	CHB,MXL,YRI	LOC541471				2:87730958-87997507	2:87782249	rs150960873	T	C	C	0.04	CHB	LINC00152				minus	0.99
2:112010502-112276645	2:112232551	rs185146027	C	T	na	0.04	GBR	LOC541471				2:87730958-87997507	2:87774766	rs113219100	A	G	G	0.16	CLM,FIN,LWK	LINC00152				minus	0.99
2:112010502-112276645	2:112239415	rs115447042	T	C	C	0.02	ASW,CHB,CHS,CLM,FIN,GBR,LWK,MXL,YRI	LOC541471				2:87730958-87997507	2:87767898	rs62137989	G	A	na	0.06	ASW,CHB,CHS,CLM,FIN,GBR,IBS,JPT,LWK,MXL,PUR,YRI	LINC00152				minus	0.99
2:112010502-112276645	2:112241195	rs147038109	G	A	G	0.04	FIN,GBR,PUR,TSI	LOC541471				2:87730958-87997507	2:87766105	rs111876972	C	T	C	0.04	GBR	LINC00152				minus	0.99
2:112010502-112276645	2:112244312	rs191861783	G	A	na	0.01	ASW,CHB,CHS,GBR,IBS,JPT,LWK,YRI	LOC541471				2:87730958-87997507	2:87763302	rs77662988	T	C	C	0.17	ASW,CEU,CHB,CHS,FIN,GBR,IBS,JPT,LWK,MXL,PUR,TSI,YRI	LINC00152				minus	0.99
2:112010502-112276645	2:112249608	rs145760941	G	A	na	0.06	CHB,GBR,MXL,YRI	LOC541471				2:87730958-87997507	2:87758004	rs13013154	T	C	T	0.07	CHB,IBS,LWK	LINC00152				minus	0.99
2:112010502-112276645	2:112253592	rs4386323	A	G	na	0.06	ASW,CLM,FIN,JPT					2:87730958-87997507	2:87754033	rs149653410	C	T	T	0.06	ASW,CHB,CLM,GBR,JPT,LWK,YRI					minus	0.99
2:112010502-112276645	2:112255657	rs188969815	A	G	na	0.002	FIN,LWK,PUR					2:87730958-87997507	2:87751966	rs137943097	T	C	T	0.01	ASW,LWK,YRI					minus	0.99
2:112010502-112276645	2:112263869	rs143151269	G	T	na	0.06	CHS,GBR					2:87730958-87997507	2:87743748	rs149881564	A	C	A	0.06	CHS,FIN,IBS,PUR,YRI					minus	0.99
2:114171009-114360311	2:114192977	rs4849228	C	G	na	0.26	CHB,CLM,JPT,MXL,YRI					9:10411-203762	9:181445	rs193210957	C	G	na	0.02	CHB,CHS,CLM,GBR					minus	0.99
2:114171009-114360311	2:114198123	rs185768893	C	G	na	0.04	ASW,CHB,CHS,CLM,FIN,GBR,IBS,JPT,LWK,PUR	CBWD2				9:10411-203762	9:176605	rs2152660	C	G	na	0.11	ASW,CEU,CLM,FIN,GBR,LWK,PUR,TSI,YRI	CBWD1				minus	0.99
2:114171009-114360311	2:114202987	rs138365765	C	T	na	0.06	CHS,GBR,JPT,LWK,PUR	CBWD2				9:10411-203762	9:171726	rs150507747	A	G	na	0.06	CLM,FIN,YRI	CBWD1				minus	0.99
2:114171009-114360311	2:114203317	rs189977549	G	T	na	0.01	FIN,GBR,MXL	CBWD2				9:10411-203762	9:171396	rs142030849	A	C	na	0.1	ASW,CEU,CHB,CHS,CLM,FIN,GBR,JPT,LWK,MXL,PUR,TSI,YRI	CBWD1				minus	0.99
2:114171009-114360311	2:114235478	rs2441607	G	C	na	0.26	ASW,CEU,CHB,CHS,CLM,LWK,MXL,TSI	CBWD2				9:10411-203762	9:139292	rs185553765	C	G	na	0.01	CHB,FIN,JPT,MXL	CBWD1				minus	0.99
2:114171009-114360311	2:114235488	rs2441606	G	A	na	0.26	ASW,CEU,CHB,CHS,CLM,FIN,GBR,JPT,LWK,MXL,TSI	CBWD2				9:10411-203762	9:139282	rs192587097	C	T	na	0.01	CHB,FIN,IBS,JPT,MXL,YRI	CBWD1				minus	0.99
2:114171009-114360311	2:114254065	rs2983026	G	T	na	0.02	ASW,CHB,CLM,LWK,YRI					9:10411-203762	9:120722	rs4126396	A	C	na	0.03	CHB,FIN					minus	0.99
2:114171009-114360311	2:114256535	rs62158389	A	G	na	0.2	ASW,JPT					9:10411-203762	9:118418	rs4146164	T	C	na	0.59	ASW,CEU,CHB,CHS,CLM,FIN,GBR,IBS,JPT,LWK,MXL,PUR,TSI,YRI	FOXD4				minus	0.99
2:114171009-114360311	2:114259748	rs80082066	T	C	na	0.18	CHB					9:10411-203762	9:115190	rs2757980	A	G	na	0.1	ASW,CEU,CHB,CHS,CLM,FIN,GBR,IBS,JPT,LWK,MXL,PUR,TSI,YRI					minus	0.99
2:114171009-114360311	2:114259772	rs182440933	G	A	na	0.01	ASW					9:10411-203762	9:115166	rs2757981	T	C	na	0.66	ASW,CEU,CHB,CHS,CLM,FIN,GBR,IBS,JPT,LWK,MXL,PUR,TSI,YRI					minus	0.99
2:114171009-114360311	2:114259977	rs76909901	C	T	na	0.11	CEU,CHB,CLM,IBS,JPT					9:10411-203762	9:114961	rs62533584	A	G	na	0.08	ASW,CLM,FIN,GBR,IBS,JPT,LWK,TSI,YRI					minus	0.99
2:114171009-114360311	2:114260281	rs75183655	T	C	na	0.21	CHB,PUR,YRI					9:10411-203762	9:114656	rs1630667	A	G	na	0.09	ASW,CEU,FIN,LWK,MXL,TSI					minus	0.99
2:114171009-114360311	2:114260706	rs188192566	G	C	na	0.12	CHB,CLM,JPT,TSI,YRI					9:10411-203762	9:114231	rs79247199	C	G	na	0.18	ASW,CEU,CHB,CHS,CLM,IBS,JPT,LWK,MXL,TSI,YRI					minus	0.99
2:114171009-114360311	2:114261735	rs13392807	T	C	na	0.11	CEU,CHB,CHS,CLM,JPT,LWK,TSI,YRI					9:10411-203762	9:113165	rs146854021	A	G	na	0.17	CHB,CHS,CLM,GBR,JPT,LWK,MXL,PUR,TSI,YRI					minus	0.99
2:114171009-114360311	2:114261924	rs1665310	C	T	na	0.19	ASW,CEU,CHB,IBS,JPT,LWK,YRI					9:10411-203762	9:112976	rs76290395	G	A	na	0.14	CHS,FIN,PUR,TSI					minus	0.99
2:114171009-114360311	2:114266652	rs4123527	C	T	na	0.01	FIN,JPT					9:10411-203762	9:108245	rs2998963	A	G	na	0.02	CHB,CLM,IBS,MXL					minus	0.99
2:114171009-114360311	2:114271135	rs79319191	G	A	na	0.23	ASW,CHB,CHS,CLM,GBR,JPT,LWK,MXL,PUR,TSI,YRI					9:10411-203762	9:102730	rs139336184	T	C	na	0.03	ASW,GBR,LWK,MXL,YRI					minus	0.99
2:114171009-114360311	2:114272839	rs3982925	C	A	na	0.1	ASW,CEU,CHB,CHS,IBS,JPT,LWK,TSI,YRI					9:10411-203762	9:101026	rs2257954	T	G	na	0.04	CHS,GBR,MXL					minus	0.99
2:114171009-114360311	2:114272867	rs147801142	T	C	na	0.01	ASW,CHB,CHS,CLM,JPT,YRI					9:10411-203762	9:100998	rs7041066	A	G	na	0.38	CHB,CHS,CLM,FIN,GBR,PUR,TSI					minus	0.99
2:114171009-114360311	2:114283054	rs1739534	A	G	na	0.05	ASW,LWK					9:10411-203762	9:90768	rs16924971	T	C	na	0.01	ASW,LWK,YRI					minus	0.99
2:114171009-114360311	2:114285716	rs192006463	G	A	na	0.01	ASW,LWK,YRI					9:10411-203762	9:88254	rs2811104	T	C	na	0.53	ASW,CEU,CHB,CHS,CLM,FIN,GBR,IBS,JPT,LWK,MXL,PUR,TSI,YRI					minus	0.99
2:114171009-114360311	2:114285752	rs1810560	G	A	na	0.32	ASW,CEU,CHB,CHS,CLM,FIN,GBR,IBS,JPT,LWK,MXL,PUR,TSI,YRI					9:10411-203762	9:88210	rs2811103	T	C	na	0.01	CLM,FIN,GBR,IBS					minus	0.99
2:114171009-114360311	2:114298671	rs2492156	A	T	na	0.03	CHB,FIN					9:10411-203762	9:74257	rs181108858	A	T	na	0.01	ASW,JPT,LWK,YRI					minus	0.99
2:114171009-114360311	2:114314574	rs2758038	G	C	na	0.01	CLM			PGOHUM00000240872		9:10411-203762	9:58724	rs7045293	G	C	na	0.4	ASW,CHB,CLM,GBR,IBS,JPT,LWK,MXL,YRI			PGOHUM00000235941		minus	0.99
2:114171009-114360311	2:114319715	rs143596629	G	A	na	0.03	CHB,CHS,CLM,FIN			PGOHUM00000240872		9:10411-203762	9:53609	rs9408584	C	T	na	0.48	ASW,CEU,CHB,CHS,CLM,FIN,GBR,IBS,JPT,LWK,MXL,PUR,TSI,YRI			PGOHUM00000235941		minus	0.99
2:114269362-114323367	2:114302741	rs183658801	T	C	na	0.1	GBR,LWK,YRI			PGOHUM00000240872		9:70941836-70995762	9:70975282	rs192361270	T	C	na	0.03	FIN,YRI	PGM5				plus	0.98
2:114269362-114323367	2:114300308	rs148294841	C	G	na	0.2	ASW,CEU,CHB,CHS,CLM,FIN,GBR,IBS,JPT,LWK,MXL,PUR,TSI,YRI			PGOHUM00000240872		9:69124478-69177730	9:69146898	rs147874431	C	G	na	0.03	ASW,CLM,FIN,MXL,PUR,YRI	PGM5P2		PGOHUM00000263222		minus	0.98
2:114270242-114323367	2:114291553	rs184332116	C	T	na	0.05	ASW,YRI					9:68786331-68838946	9:68817778	rs143396348	G	A	na	0.14	CHB					minus	0.98
2:132101926-132123860	2:132105906	rs117494212	C	T	na	0.01	ASW,CHB,FIN,GBR,JPT,MXL,PUR			PGOHUM00000240940		2:130735169-130759352	2:130755377	rs112778310	G	A	na	0.03	ASW,CLM,LWK,MXL,PUR,YRI					minus	0.97
2:132101926-132123860	2:132106569	rs12691927	A	G	na	0.76	ASW,CEU,CHB,CHS,CLM,FIN,GBR,IBS,JPT,LWK,MXL,PUR,TSI,YRI			PGOHUM00000240940		2:130735169-130759352	2:130754713	rs7579237	C	T	na	0.52	ASW,CEU,CHB,CHS,CLM,FIN,GBR,IBS,JPT,LWK,MXL,PUR,TSI,YRI					minus	0.97
2:132101926-132123860	2:132106609	rs59289650	T	G	na	0.02	ASW,CEU,CHS,CLM,GBR,LWK,PUR,TSI,YRI			PGOHUM00000240940		2:130735169-130759352	2:130754673	rs9789655	A	C	na	0.08	ASW,CHB,CHS,CLM,JPT,LWK,MXL,PUR,YRI					minus	0.97
2:132101926-132123860	2:132106634	rs151187984	C	G	na	0.03	ASW,CLM,JPT,LWK,MXL,YRI			PGOHUM00000240940		2:130735169-130759352	2:130754648	rs71343678	C	G	na	0.47	ASW,CEU,CHB,CHS,CLM,FIN,GBR,IBS,JPT,LWK,MXL,PUR,TSI,YRI					minus	0.97
2:132101926-132123860	2:132106637	rs139148299	A	G	na	0.03	ASW,CLM,LWK,MXL,YRI			PGOHUM00000240940		2:130735169-130759352	2:130754645	rs34741486	C	T	na	0.48	ASW,CEU,CHB,CHS,CLM,FIN,GBR,IBS,JPT,LWK,MXL,PUR,TSI,YRI					minus	0.97
2:132101926-132123860	2:132113316	rs189533503	G	A	na	0.004	CEU,CHS,FIN,JPT,YRI			PGOHUM00000240940	chr2:132113312-132113335	2:130735169-130759352	2:130747960	rs140634926	C	T	na	0.09	ASW,CEU,CHB,CHS,CLM,FIN,JPT,LWK,MXL,PUR,TSI,YRI			PGOHUM00000240290	chr2:130747940-130747984	minus	0.97
2:132101926-132123860	2:132115335	rs186464069	A	G	na	0.002	LWK					2:130735169-130759352	2:130745949	rs141400553	T	C	na	0.01	ASW,LWK,PUR,YRI					minus	0.97
2:132101926-132123860	2:132121372	rs190219272	G	A	na	0.03	JPT	WTH3DI				2:130735169-130759352	2:130737610	rs190302655	C	T	na	0.02	CHS,JPT	LOC100131320,RAB6C				minus	0.97
2:38922907-38943795	2:38927500	rs183047181	A	G	A	0.001	IBS	GALM				12:38508411-38531165	12:38527024	rs145291689	T	C	T	0.005	CHS,FIN,JPT					minus	0.9
2:38922907-38943795	2:38928251	rs150441978	C	T	C	0.003	CHB,CHS,CLM,JPT	GALM				12:38508411-38531165	12:38526289	rs186384886	G	A	na	0.002	IBS,PUR					minus	0.9
2:73904310-73931908	2:73906943	rs193264762	G	A	G	0.002	CLM,MXL	ALMS1P				2:73844347-73872225	2:73846700	rs114183553	A	G	G	0.01	ASW,PUR,YRI					plus	0.95
2:73904310-73931908	2:73907270	rs72915419	T	C	T	0.02	ASW,CLM,FIN,LWK,MXL,PUR,TSI,YRI	ALMS1P				2:73844347-73872225	2:73847027	rs55793240	C	T	na	0.02	CEU,FIN,GBR,PUR,TSI					plus	0.95
2:73904310-73931908	2:73907311	rs11679042	A	C	A	0.1	ASW,CEU,CHS,CLM,FIN,GBR,IBS,JPT,LWK,MXL,PUR,TSI,YRI	ALMS1P				2:73844347-73872225	2:73847068	rs145508145	C	A	na	0.01	ASW,JPT,LWK,PUR,YRI					plus	0.95
2:73904310-73931908	2:73907382	rs72811986	T	C	na	0.01	CHS,FIN,TSI	ALMS1P				2:73844347-73872225	2:73847139	rs62149805	C	T	C	0.1	ASW,CEU,CHB,CHS,FIN,GBR,JPT,LWK,MXL,PUR,TSI,YRI					plus	0.95
2:73904310-73931908	2:73907459	rs180875945	G	A	na	0.001	CHB	ALMS1P				2:73844347-73872225	2:73847216	rs55903239	A	G	A	0.01	CLM,LWK,YRI					plus	0.95
2:73904310-73931908	2:73907471	rs138657329	A	G	na	0.001	YRI	ALMS1P				2:73844347-73872225	2:73847228	rs59830889	G	A	G	0.01	LWK,PUR					plus	0.95
2:73904310-73931908	2:73907473	rs115911257	A	G	A	0.001	YRI	ALMS1P				2:73844347-73872225	2:73847230	rs6726694	A	G	A	0.32	ASW,CEU,CHB,CHS,CLM,FIN,GBR,IBS,JPT,LWK,MXL,PUR,TSI,YRI					plus	0.95
2:73904310-73931908	2:73907489	rs141775431	A	G	A	0.01	CLM,FIN,JPT,LWK,YRI	ALMS1P				2:73844347-73872225	2:73847246	rs55745821	G	A	G	0.04	ASW,CHS,CLM,GBR,JPT,LWK,MXL,PUR,TSI,YRI					plus	0.95
2:73904310-73931908	2:73907503	rs144268919	T	C	na	0.01	CLM,LWK,MXL,YRI	ALMS1P				2:73844347-73872225	2:73847260	rs56131703	C	T	C	0.1	ASW,CEU,CHB,CHS,CLM,FIN,GBR,IBS,JPT,LWK,MXL,PUR,TSI,YRI					plus	0.95
2:73904310-73931908	2:73907578	rs111267264	A	G	A	0.16	ASW,CEU,CHB,CHS,CLM,FIN,GBR,IBS,JPT,LWK,MXL,PUR,TSI,YRI	ALMS1P				2:73844347-73872225	2:73847335	rs6755712	G	A	na	0.03	ASW,CEU,CHB,CHS,CLM,FIN,GBR,IBS,JPT,LWK,TSI,YRI					plus	0.95
2:73904310-73931908	2:73907643	rs72485387	T	C	na	0.04	ASW,CEU,CHB,CHS,FIN,GBR,JPT,LWK,MXL,PUR,YRI	ALMS1P				2:73844347-73872225	2:73847400	rs6755612	C	T	C	0.02	ASW,CEU,CHB,CLM,GBR,LWK,PUR,TSI,YRI					plus	0.95
2:73904310-73931908	2:73907646	rs73949333	A	G	G	0.25	ASW,CEU,CHB,CHS,CLM,FIN,GBR,IBS,JPT,LWK,MXL,PUR,TSI,YRI	ALMS1P				2:73844347-73872225	2:73847403	rs6726975	A	G	na	0.02	ASW,CLM,LWK,PUR,TSI,YRI					plus	0.95
2:73904310-73931908	2:73907654	rs116934304	G	T	na	0.01	CHB,CHS,FIN,JPT,LWK,MXL,PUR,YRI	ALMS1P				2:73844347-73872225	2:73847411	rs182181856	T	G	T	0.003	CEU,GBR					plus	0.95
2:73904310-73931908	2:73907696	rs7599323	T	C	na	0.73	ASW,CEU,CHB,CHS,CLM,FIN,GBR,IBS,JPT,LWK,MXL,PUR,TSI,YRI	ALMS1P				2:73844347-73872225	2:73847453	rs34884351	T	C	T	0.02	CEU,CHB,CHS,GBR,JPT,LWK,MXL,PUR					plus	0.95
2:73904310-73931908	2:73907745	rs111400310	G	A	na	0.04	ASW,CHB,CHS,CLM,JPT,LWK,PUR,TSI,YRI	ALMS1P				2:73844347-73872225	2:73847502	rs78355123	A	G	A	0.002	JPT,TSI					plus	0.95
2:73904310-73931908	2:73908099	rs190975523	C	A	C	0.001	CHS	ALMS1P				2:73844347-73872225	2:73847851	rs138583380	A	C	C	0.005	CHS,CLM,JPT					plus	0.95
2:73904310-73931908	2:73915133	rs190756884	T	C	na	0.002	LWK,YRI					2:73844347-73872225	2:73855089	rs184270331	C	T	C	0.001	PUR					plus	0.95
2:73904310-73931908	2:73915554	rs11694784	G	T	G	0.02	CEU,FIN,GBR,IBS,PUR,TSI,YRI					2:73844347-73872225	2:73855507	rs10178409	G	T	G	0.21	ASW,CEU,CHB,CLM,FIN,GBR,IBS,JPT,LWK,MXL,PUR,TSI,YRI					plus	0.95
2:73904310-73931908	2:73916552	rs4852938	T	A	na	0.51	ASW,CEU,CHB,CHS,CLM,FIN,GBR,IBS,JPT,LWK,MXL,PUR,TSI,YRI					2:73844347-73872225	2:73856501	rs35103131	A	T	A	0.75	ASW,CEU,CHB,CHS,CLM,FIN,GBR,IBS,JPT,LWK,MXL,PUR,TSI,YRI					plus	0.95
2:73904310-73931908	2:73917669	rs114812905	A	G	na	0.005	ASW,YRI					2:73844347-73872225	2:73857662	rs142038884	A	G	A	0.01	ASW,LWK					plus	0.95
2:73904310-73931908	2:73918755	rs187308384	G	C	na	0.002	MXL,YRI					2:73844347-73872225	2:73858744	rs2421662	C	G	G	0.82	ASW,CEU,CHB,CHS,CLM,FIN,GBR,IBS,JPT,LWK,MXL,PUR,TSI,YRI					plus	0.95
2:73904310-73931908	2:73922877	rs17350056	G	A	G	0.54	ASW,CEU,CHB,CHS,CLM,FIN,GBR,IBS,JPT,LWK,MXL,PUR,TSI,YRI					2:73844347-73872225	2:73862922	rs1879666	G	A	G	0.83	ASW,CEU,CHB,CHS,CLM,FIN,GBR,IBS,JPT,LWK,MXL,PUR,TSI,YRI					plus	0.95
2:73904310-73931908	2:73927962	rs186630281	C	G	C	0.001	TSI	NAT8B	NAT8B	PGOHUM00000240094	chr2:73927953-73927970	2:73844347-73872225	2:73868285	rs77056043	C	G	C	0.004	LWK,YRI	NAT8	NAT8			plus	0.95
2:73904310-73931908	2:73931031	rs189543634	A	C	na	0.01	LWK,YRI					2:73844347-73872225	2:73871350	rs186095591	C	A	C	0.01	ASW,CLM,MXL,PUR					plus	0.95
2:87280766-87315002	2:87295672	rs116798188	C	A	C	0.02	CEU,CLM,FIN,GBR,LWK,MXL,PUR,TSI	LOC285074		PGOHUM00000240132		2:86935956-86970206	2:86955306	rs112793803	G	T	G	0.04	LWK,YRI	RMND5A				minus	1
2:87280766-87315002	2:87302374	rs2612865	A	G	na	0.06	CHB,CLM,GBR,IBS,YRI	LOC285074		PGOHUM00000240132		2:86935956-86970206	2:86948600	rs145818568	C	T	C	0.06	ASW,CHB,CLM,GBR,YRI	RMND5A				minus	1
2:87351847-87473440	2:87403425	rs139814468	T	C	T	0.03	CHS,CLM,FIN,IBS,MXL			PGOHUM00000240714		2:112477293-112596562	2:112546743	rs142589034	A	G	A	0.16	ASW,CEU,CHB,CHS,CLM,FIN,GBR,JPT,LWK,MXL,PUR,TSI,YRI	ANAPC1				minus	0.99
2:87351847-87473440	2:87417488	rs182614413	A	C	A	0.02	FIN,PUR,TSI			PGOHUM00000240714		2:112477293-112596562	2:112533129	rs190075166	T	G	T	0.02	CEU,CLM,FIN,GBR,PUR,YRI	ANAPC1				minus	0.99
2:87351847-87473440	2:87417631	rs71267718	G	A	G	0.01	CHB,CLM,FIN,GBR			PGOHUM00000240714		2:112477293-112596562	2:112532987	rs76210128	C	T	C	0.16	CHB,FIN,GBR,IBS,LWK,YRI	ANAPC1				minus	0.99
2:87351847-87473440	2:87421257	rs62145201	A	G	A	0.46	ASW,CEU,CHB,CHS,CLM,FIN,GBR,IBS,JPT,LWK,MXL,PUR,TSI,YRI					2:112477293-112596562	2:112529361	rs180928042	T	C	T	0.01	GBR	ANAPC1				minus	0.99
2:87351847-87473440	2:87430727	rs12614652	C	A	C	0.46	ASW,CEU,CHB,CHS,CLM,FIN,GBR,JPT,LWK,MXL,PUR,TSI,YRI					2:112477293-112596562	2:112519825	rs190666892	G	T	G	0.04	CHB,JPT					minus	0.99
2:87351847-87473440	2:87435321	rs192877378	G	A	G	0.03	CLM					2:112477293-112596562	2:112515230	rs76928723	C	T	C	0.15	CHS,CLM					minus	0.99
2:87351847-87473440	2:87435808	rs111389111	C	T	C	0.02	ASW,GBR,JPT,LWK,YRI					2:112477293-112596562	2:112514741	rs146666040	G	A	G	0.11	ASW,CEU,CLM,FIN,GBR,LWK,MXL,TSI,YRI					minus	0.99
2:87351847-87473440	2:87444142	rs151251742	A	G	na	0.05	ASW,CHB,CHS,CLM,FIN,GBR,IBS,JPT,MXL					2:112477293-112596562	2:112506404	rs2686010	C	T	T	0.05	ASW,CHB,CHS,CLM,FIN,GBR,IBS,JPT,LWK,MXL,YRI					minus	0.99
2:87351847-87473440	2:87449071	rs2718538	A	C	na	0.02	ASW,CHB,CHS,IBS,LWK,MXL,YRI			PGOHUM00000240134		2:112477293-112596562	2:112501427	rs34830138	G	T	T	0.08	ASW,CHB,CHS,CLM,FIN,GBR,IBS,LWK,TSI			PGOHUM00000240863		minus	0.99
2:87351847-87473440	2:87453219	rs149895815	T	C	na	0.02	GBR,JPT					2:112477293-112596562	2:112497277	rs71413007	G	A	A	0.04	FIN,GBR,IBS,YRI					minus	0.99
2:87351847-87473440	2:87453247	rs2718581	G	A	A	0.32	CEU,CHB,GBR,PUR,TSI,YRI					2:112477293-112596562	2:112497249	rs71339609	T	C	na	0.02	GBR,IBS					minus	0.99
2:87351847-87473440	2:87456252	rs145816296	A	G	G	0.07	CHS,FIN,GBR,PUR					2:112477293-112596562	2:112494245	rs149694708	C	T	na	0.06	FIN,PUR,YRI					minus	0.99
2:87351847-87473440	2:87456311	rs148971229	C	G	G	0.06	ASW,GBR					2:112477293-112596562	2:112494186	rs140803328	C	G	na	0.06	ASW					minus	0.99
2:87351847-87473440	2:87461383	rs28667647	G	T	T	0.06	ASW,CHB,CHS,CLM,FIN,GBR,IBS,JPT,LWK,MXL,YRI					2:112477293-112596562	2:112489112	rs3866159	A	C	na	0.05	ASW,GBR,IBS,JPT,LWK,MXL,YRI					minus	0.99
2:87351847-87473440	2:87462258	rs185010035	G	T	G	0.001	CHB					2:112477293-112596562	2:112488237	rs142761137	C	A	C	0.02	CHB,CHS					minus	0.99
2:87351847-87473440	2:87466007	rs147919910	A	G	A	0.05	CEU,CHB,CHS,CLM,FIN,GBR,JPT,LWK,PUR,TSI,YRI					2:112477293-112596562	2:112484491	rs78806180	T	C	T	0.06	CEU,CHB,CHS,FIN,GBR,IBS,MXL,TSI,YRI					minus	0.99
2:87351847-87473440	2:87471485	rs187642367	A	G	G	0.06	IBS					2:112477293-112596562	2:112479250	rs149587405	C	T	na	0.05	FIN,GBR,LWK,PUR					minus	0.99
2:87473438-87560498	2:87478090	rs147199123	A	G	na	0.06	CHB,CLM,JPT,MXL					2:112282799-112372873	2:112368201	rs139681588	C	T	T	0.09	CLM,GBR,YRI					minus	0.99
2:87473438-87560498	2:87478469	rs189889584	A	C	na	0.12	ASW,FIN					2:112282799-112372873	2:112367822	rs137893236	G	T	G	0.04	ASW,CHB,CHS,CLM,FIN,GBR,JPT,LWK,MXL,YRI					minus	0.99
2:87473438-87560498	2:87487061	rs144812466	C	G	na	0.37	ASW,CHB,FIN,GBR,JPT,LWK,MXL,TSI,YRI					2:112282799-112372873	2:112359223	rs140137348	C	G	C	0.03	ASW,CHB,CHS,FIN,GBR,MXL					minus	0.99
2:87473438-87560498	2:87495748	rs148653368	C	T	na	0.19	ASW,CLM,FIN,GBR,JPT,LWK,MXL,YRI					2:112282799-112372873	2:112350553	rs140541726	A	G	A	0.04	CHB,CLM,FIN,MXL					minus	0.99
2:87473438-87560498	2:87506526	rs114148022	C	G	na	0.31	CEU,FIN,IBS,MXL					2:112282799-112372873	2:112339787	rs149764521	C	G	C	0.02	GBR					minus	0.99
2:87473438-87560498	2:87511385	rs137953582	T	G	na	0.06	YRI					2:112282799-112372873	2:112334923	rs148769357	C	A	C	0.05	ASW,FIN					minus	0.99
2:87473438-87560498	2:87512447	rs188702534	A	G	na	0.02	ASW,CHB,CLM,GBR,JPT,YRI					2:112282799-112372873	2:112333861	rs143525044	C	T	na	0.01	FIN					minus	0.99
2:87473438-87560498	2:87512466	rs116517621	G	A	na	0.01	ASW,PUR					2:112282799-112372873	2:112333842	rs190774014	C	T	C	0.002	FIN,LWK					minus	0.99
2:87473438-87560498	2:87520098	rs144215949	T	G	na	0.03	CLM					2:112282799-112372873	2:112326160	rs2953690	C	A	A	0.35	JPT,LWK,YRI					minus	0.99
2:87473438-87560498	2:87521179	rs141410142	C	T	na	0.06	FIN,GBR					2:112282799-112372873	2:112325098	rs141938042	A	G	G	0.06	FIN					minus	0.99
2:87473438-87560498	2:87526684	rs1714167	T	C	na	0.06	ASW,FIN,GBR					2:112282799-112372873	2:112319609	rs183731235	G	A	A	0.06	FIN,GBR,JPT,YRI					minus	0.99
2:87473438-87560498	2:87542258	rs76351352	G	A	G	0.26	LWK					2:112282799-112372873	2:112304061	rs188434421	C	T	C	0.01	GBR					minus	0.99
2:87473438-87560498	2:87555310	rs145203274	T	C	C	0.06	CLM,YRI					2:112282799-112372873	2:112287990	rs143977501	G	A	na	0.06	ASW,MXL					minus	0.99
2:88125533-88260773	2:88129832	rs149293198	A	G	na	0.01	CEU,FIN	RGPD1				X:143160972-143295660	X:143291360	rs142785273	T	C	na	0.04	TSI					minus	1
2:88125533-88260773	2:88160222	rs185462549	G	T	na	0.005	YRI	RGPD1				X:143160972-143295660	X:143260897	rs77988844	A	C	na	0.87	FIN,MXL,TSI					minus	1
2:88125533-88260773	2:88178550	rs147951925	C	T	C	0.05	CHS,JPT	RGPD1				X:143160972-143295660	X:143242624	rs6637143	G	A	G	0.49	ASW,CHB,CLM,LWK					minus	1
2:88125533-88260773	2:88181857	rs138476901	G	A	G	0.13	ASW,CEU,CLM,FIN,GBR,IBS,LWK,MXL,PUR,TSI,YRI	RGPD1				X:143160972-143295660	X:143239335	rs181650572	C	T	C	0.01	FIN					minus	1
2:88125533-88260773	2:88215181	rs4527199	A	G	A	0.02	ASW,YRI	RGPD1				X:143160972-143295660	X:143206604	rs112892278	T	C	T	0.01	LWK					minus	1
2:88125533-88260773	2:88216726	rs188187573	G	T	G	0.001	JPT	RGPD1				X:143160972-143295660	X:143205059	rs182067505	C	A	C	0.04	ASW,CHB,JPT					minus	1
2:89259580-89272304	2:89265394	rs137858349	G	T	na	0.13	ASW,CEU,CHB,CHS,CLM,GBR,JPT,LWK,MXL,PUR,TSI,YRI				chr2:89265357-89265399	2:89239429-89257662	2:89246430	rs148144564	G	T	na	0.08	ASW,CEU,CHB,CHS,CLM,GBR,JPT,LWK,PUR,TSI,YRI					plus	0.9
2:89417858-89630436	2:89427313	rs182247425	T	C	na	0.06	ASW,CHB,FIN,GBR,JPT,LWK,MXL					2:89890737-90102509	2:90093078	rs2243672	G	A	na	0.29	ASW,CEU,CHB,CHS,CLM,FIN,GBR,IBS,JPT,LWK,MXL,YRI					minus	0.99
2:89417858-89630436	2:89430914	rs190662738	T	A	na	0.002	CHB,IBS					2:89890737-90102509	2:90089464	rs142433448	A	T	na	0.04	CEU,CHB,GBR					minus	0.99
2:89417858-89630436	2:89433686	rs187056451	A	C	na	0.003	ASW,YRI					2:89890737-90102509	2:90086692	rs72930262	T	G	na	0.08	ASW,CLM,LWK,PUR,TSI,YRI					minus	0.99
2:89417858-89630436	2:89437790	rs187274325	C	A	na	0.01	ASW					2:89890737-90102509	2:90082576	rs6715895	G	T	na	0.25	ASW,CEU,CHB,CHS,CLM,GBR,JPT,LWK,PUR,YRI					minus	0.99
2:89417858-89630436	2:89439141	rs138442015	A	T	na	0.07	FIN,GBR,YRI					2:89890737-90102509	2:90081232	rs2254761	A	T	na	0.03	GBR,MXL,PUR					minus	0.99
2:89417858-89630436	2:89440298	rs180891365	C	A	na	0.04	CHB,CHS,CLM,FIN,GBR,IBS,MXL					2:89890737-90102509	2:90080076	rs186992231	T	G	na	0.03	ASW,CHS,CLM,FIN,GBR,JPT,LWK,MXL,YRI					minus	0.99
2:89417858-89630436	2:89442502	rs187738118	G	T	na	0.01	ASW,LWK,YRI					2:89890737-90102509	2:90077866	rs143300164	C	A	na	0.02	ASW,JPT,LWK,YRI					minus	0.99
2:89417858-89630436	2:89446304	rs189252501	C	G	na	0.04	FIN,GBR					2:89890737-90102509	2:90074058	rs2848334	C	G	na	0.03	CHS,PUR					minus	0.99
2:89417858-89630436	2:89446729	rs182314289	C	T	na	0.002	LWK					2:89890737-90102509	2:90073631	rs187230147	G	A	na	0.003	ASW,LWK,YRI					minus	0.99
2:89417858-89630436	2:89448779	rs187604393	G	T	na	0.01	YRI					2:89890737-90102509	2:90071444	rs188526483	C	A	na	0.01	LWK					minus	0.99
2:89417858-89630436	2:89450382	rs189291054	C	T	na	0.01	ASW,YRI					2:89890737-90102509	2:90069841	rs180762416	G	A	na	0.002	YRI					minus	0.99
2:89417858-89630436	2:89452728	rs184530024	C	T	na	0.01	ASW,CLM,LWK,YRI					2:89890737-90102509	2:90067494	rs13407954	G	A	na	0.08	ASW,LWK,YRI					minus	0.99
2:89417858-89630436	2:89453809	rs185824652	G	A	na	0.01	ASW					2:89890737-90102509	2:90066413	rs150106455	C	T	na	0.07	TSI					minus	0.99
2:89417858-89630436	2:89455595	rs28505221	T	G	na	0.2	CHB,CHS,JPT,LWK					2:89890737-90102509	2:90064628	rs140211828	A	C	na	0.04	CHS					minus	0.99
2:89417858-89630436	2:89455619	rs28687265	A	T	na	0.31	CHB,CHS,CLM,JPT					2:89890737-90102509	2:90064604	rs2912676	T	A	na	0.05	CHB,JPT					minus	0.99
2:89417858-89630436	2:89455923	rs190675164	G	T	na	0.22	ASW,CHB,CHS,CLM,GBR,IBS,JPT,MXL					2:89890737-90102509	2:90064299	rs2847825	A	C	na	0.05	ASW,CHB,CHS,CLM,FIN,GBR,IBS,LWK,YRI					minus	0.99
2:89417858-89630436	2:89458553	rs71226236	T	G	na	0.02	CHB,FIN,GBR,IBS,JPT,LWK,PUR					2:89890737-90102509	2:90061668	rs2848100	C	A	na	0.05	ASW,CHB,CHS,CLM,FIN,GBR,IBS,JPT,LWK,MXL,PUR,YRI					minus	0.99
2:89417858-89630436	2:89458587	rs144420661	T	G	na	0.06	ASW,CHB,CHS,CLM,FIN,GBR,IBS,JPT,LWK,MXL,PUR,YRI					2:89890737-90102509	2:90061634	rs2912678	C	A	na	0.04	ASW,CHB,CHS,CLM,FIN,GBR,IBS,JPT,LWK,MXL,PUR,YRI					minus	0.99
2:89417858-89630436	2:89458939	rs374466	G	A	na	0.06	CHS,CLM,FIN,IBS,JPT,MXL					2:89890737-90102509	2:90061282	rs142243970	T	C	na	0.05	ASW,CHB,CHS,CLM,GBR,IBS,JPT,MXL,PUR,YRI					minus	0.99
2:89417858-89630436	2:89459267	rs395483	T	C	na	0.04	CLM,GBR					2:89890737-90102509	2:90060963	rs150509294	G	A	na	0.02	IBS					minus	0.99
2:89417858-89630436	2:89462334	rs192885590	G	T	na	0.03	CLM,FIN,GBR,IBS,LWK,YRI					2:89890737-90102509	2:90057908	rs139009529	A	C	na	0.05	ASW,CHB,CHS,CLM,IBS,JPT,LWK,MXL,PUR,TSI,YRI					minus	0.99
2:89417858-89630436	2:89462337	rs2847970	G	A	na	0.2	ASW,CLM,JPT,LWK,MXL,PUR,TSI					2:89890737-90102509	2:90057905	rs192352052	C	T	na	0.04	ASW,CHB,CLM,JPT,LWK,MXL,TSI,YRI					minus	0.99
2:89417858-89630436	2:89463303	rs181214265	T	C	na	0.06	ASW,CHS,CLM,FIN,GBR,IBS,JPT,LWK,MXL,PUR,YRI					2:89890737-90102509	2:90056947	rs192068341	G	A	na	0.03	ASW,CHB,CHS,CLM,FIN,GBR,IBS,JPT,LWK,MXL,YRI					minus	0.99
2:89417858-89630436	2:89463746	rs186232841	G	A	na	0.05	CHB,CLM,FIN,GBR,IBS,YRI					2:89890737-90102509	2:90056501	rs191461460	T	C	na	0.004	CHS,FIN,LWK					minus	0.99
2:89417858-89630436	2:89472372	rs189441615	C	T	na	0.01	ASW,YRI					2:89890737-90102509	2:90047876	rs11901621	G	A	na	0.26	ASW,CEU,CHB,CHS,CLM,FIN,GBR,IBS,JPT,LWK,MXL,PUR,TSI,YRI					minus	0.99
2:89417858-89630436	2:89472415	rs7426367	A	G	na	0.37	ASW,CEU,CHB,CHS,CLM,FIN,GBR,JPT,LWK,MXL,PUR,TSI,YRI					2:89890737-90102509	2:90047833	rs2848403	T	C	na	0.32	ASW,CEU,CHB,CHS,CLM,FIN,GBR,IBS,JPT,LWK,MXL,PUR,TSI,YRI					minus	0.99
2:89417858-89630436	2:89472419	rs7424726	T	C	na	0.38	ASW,CEU,CHB,CHS,CLM,FIN,GBR,JPT,LWK,MXL,PUR,TSI,YRI					2:89890737-90102509	2:90047829	rs2848401	A	G	na	0.01	ASW,CLM,LWK,YRI					minus	0.99
2:89417858-89630436	2:89474516	rs113847161	C	T	na	0.06	FIN					2:89890737-90102509	2:90045732	rs188961727	G	A	na	0.001	YRI					minus	0.99
2:89417858-89630436	2:89476044	rs183417517	C	A	na	0.02	FIN				chr2:89476041-89476045	2:89890737-90102509	2:90044207	rs150942262	T	G	na	0.01	CHS				chr2:90044205-90044209	minus	0.99
2:89417858-89630436	2:89487070	rs189241770	C	A	na	0.04	ASW,CHS,CLM,FIN,GBR,IBS,JPT,MXL,PUR,YRI					2:89890737-90102509	2:90033966	rs405379	T	G	na	0.02	ASW,CHB,CHS,FIN,GBR,JPT,LWK,MXL					minus	0.99
2:89417858-89630436	2:89492120	rs185549613	A	G	na	0.04	CHB,CLM,FIN,IBS,LWK,MXL			PGOHUM00000240157	chr2:89492116-89492119	2:89890737-90102509	2:90028935	rs403262	C	T	na	0.01	FIN,LWK			PGOHUM00000257043		minus	0.99
2:89417858-89630436	2:89493733	rs656410	G	A	na	0.31	CEU,CHB,CHS,CLM,FIN,GBR,JPT,LWK,PUR,TSI,YRI					2:89890737-90102509	2:90027333	rs181971931	T	C	na	0.02	CHS,IBS					minus	0.99
2:89417858-89630436	2:89497658	rs10207202	A	T	na	0.06	ASW,CLM,LWK,YRI					2:89890737-90102509	2:90023421	rs184694038	T	A	na	0.002	LWK					minus	0.99
2:89417858-89630436	2:89498253	rs189464696	G	A	na	0.001	MXL					2:89890737-90102509	2:90022827	rs188201776	C	T	na	0.01	ASW,LWK,YRI					minus	0.99
2:89417858-89630436	2:89498550	rs188789429	G	A	na	0.02	CEU,CHB,CLM,FIN,GBR,MXL,PUR,TSI					2:89890737-90102509	2:90022529	rs186811594	C	T	na	0.001	PUR					minus	0.99
2:89417858-89630436	2:89503958	rs181946656	C	T	na	0.06	ASW,CHB,CLM,FIN,IBS,JPT,LWK,MXL,YRI					2:89890737-90102509	2:90017125	rs438176	A	G	na	0.04	GBR,LWK,YRI					minus	0.99
2:89417858-89630436	2:89505201	rs11694137	C	G	na	0.21	CEU,CHB,CHS,CLM,FIN,JPT,LWK,MXL,PUR,TSI,YRI					2:89890737-90102509	2:90015875	rs141227669	G	C	na	0.02	CHS,GBR					minus	0.99
2:89417858-89630436	2:89512356	rs62160964	A	C	na	0.09	ASW,CHB,CLM,FIN,GBR,IBS,JPT,LWK,MXL,YRI					2:89890737-90102509	2:90008707	rs2556046	G	T	na	0.07	ASW,CHB,CLM,FIN,GBR,IBS,JPT,LWK,MXL,PUR,YRI					minus	0.99
2:89417858-89630436	2:89512451	rs139915762	C	T	na	0.02	ASW,CEU,CHB,IBS,LWK,YRI					2:89890737-90102509	2:90008612	rs113302996	G	A	na	0.07	ASW,CEU,CLM,FIN,GBR,IBS,LWK,MXL,TSI,YRI					minus	0.99
2:89417858-89630436	2:89512775	rs145409842	T	G	na	0.47	CEU,CHB,GBR,JPT,TSI,YRI					2:89890737-90102509	2:90008287	rs147071425	A	C	na	0.49	CEU,CHB,CLM,GBR,JPT,LWK,MXL,YRI					minus	0.99
2:89417858-89630436	2:89512854	rs77255451	A	C	na	0.31	FIN,LWK,TSI,YRI					2:89890737-90102509	2:90008208	rs138920656	T	G	na	0.8	CEU,CHS,CLM,PUR,TSI					minus	0.99
2:89417858-89630436	2:89512959	rs144881289	C	T	na	0.08	ASW,CHB,CHS,FIN,GBR,JPT,LWK,YRI					2:89890737-90102509	2:90008103	rs11685391	G	A	na	0.21	ASW,CEU,CHB,CHS,CLM,FIN,GBR,JPT,LWK,PUR,TSI,YRI			PGOHUM00000240740		minus	0.99
2:89417858-89630436	2:89513414	rs186656258	A	T	na	0.001	GBR					2:89890737-90102509	2:90007647	rs147874144	T	A	na	0.01	FIN,IBS					minus	0.99
2:89417858-89630436	2:89513511	rs183934911	A	T	na	0.002	LWK					2:89890737-90102509	2:90007550	rs148691227	T	A	na	0.01	ASW,YRI					minus	0.99
2:89417858-89630436	2:89517987	rs190835441	T	A	na	0.03	ASW,CHB,CHS,CLM,FIN,GBR,IBS,JPT,LWK,MXL,YRI					2:89890737-90102509	2:90002752	rs185343180	T	A	na	0.03	ASW,CHS,CLM,FIN,GBR,IBS,LWK,MXL,PUR,YRI					minus	0.99
2:89417858-89630436	2:89519492	rs138030309	A	T	na	0.07	FIN,LWK,YRI					2:89890737-90102509	2:90001243	rs140396131	A	T	na	0.06	CHS,CLM,FIN,GBR,LWK,YRI					minus	0.99
2:89417858-89630436	2:89529744	rs138994323	A	C	na	0.05	CLM					2:89890737-90102509	2:89990994	rs146952196	G	T	na	0.06	MXL,PUR					minus	0.99
2:89417858-89630436	2:89533042	rs184286450	T	C	na	0.001	GBR					2:89890737-90102509	2:89987703	rs187864948	A	G	na	0.04	CEU,CHB,CHS,CLM,FIN,GBR,IBS,JPT,LWK					minus	0.99
2:89417858-89630436	2:89534047	rs145036795	A	G	na	0.06	CHS,FIN,GBR,IBS,JPT,MXL,YRI					2:89890737-90102509	2:89986698	rs423943	C	T	na	0.06	ASW,CHB,CHS,CLM,FIN,GBR,IBS,MXL,YRI					minus	0.99
2:89417858-89630436	2:89534050	rs116052925	T	C	na	0.07	ASW,LWK,YRI					2:89890737-90102509	2:89986695	rs183124432	A	G	na	0.002	ASW					minus	0.99
2:89417858-89630436	2:89534348	rs140276366	G	T	na	0.04	CHS,JPT,YRI					2:89890737-90102509	2:89986396	rs150772802	A	C	na	0.02	GBR,LWK					minus	0.99
2:89417858-89630436	2:89554898	rs150873277	C	A	na	0.06	CHS,CLM,FIN,GBR,PUR					2:89890737-90102509	2:89965835	rs138772056	T	G	na	0.05	CHB,CLM,GBR,JPT,PUR					minus	0.99
2:89417858-89630436	2:89568467	rs141605428	A	G	na	0.87	CEU,CHB,FIN,GBR,JPT,TSI					2:89890737-90102509	2:89952646	rs187004243	C	T	na	0.004	GBR					minus	0.99
2:89417858-89630436	2:89570246	rs142759799	T	C	na	0.09	ASW,CHB,LWK,YRI					2:89890737-90102509	2:89950867	rs192209374	G	A	na	0.05	CLM,GBR					minus	0.99
2:89417858-89630436	2:89572738	rs138493476	C	G	na	0.09	CHB,PUR					2:89890737-90102509	2:89948375	rs145921793	C	G	na	0.05	FIN					minus	0.99
2:89417858-89630436	2:89585126	rs138925754	G	A	na	0.06	ASW,CHS,GBR,JPT					2:89890737-90102509	2:89935929	rs150441485	T	C	na	0.07	CHS,CLM,GBR					minus	0.99
2:89417858-89630436	2:89585517	rs143752307	C	T	na	0.17	CHB,CHS,CLM,LWK					2:89890737-90102509	2:89935538	rs146411807	A	G	na	0.06	FIN,JPT					minus	0.99
2:89417858-89630436	2:89585836	rs192984021	T	A	na	0.12	ASW,CHB,GBR,JPT,LWK					2:89890737-90102509	2:89935215	rs147651095	T	A	na	0.05	JPT					minus	0.99
2:89417858-89630436	2:89588008	rs139035835	G	A	na	0.04	ASW,CHB,CLM,FIN,GBR,IBS,LWK,YRI					2:89890737-90102509	2:89933043	rs139872791	T	C	na	0.12	ASW,CHB,CLM,FIN,GBR,JPT,MXL,YRI					minus	0.99
2:89417858-89630436	2:89588032	rs142958892	T	C	na	0.04	CLM,GBR,IBS,JPT,YRI					2:89890737-90102509	2:89933019	rs144002825	G	A	na	0.13	ASW,CHB,CHS,CLM,FIN,GBR,IBS,JPT					minus	0.99
2:89417858-89630436	2:89596379	rs115868916	G	C	na	0.12	CLM,YRI					2:89890737-90102509	2:89924666	rs139422087	G	C	na	0.03	CLM					minus	0.99
2:89417858-89630436	2:89598200	rs142487034	T	G	na	0.01	ASW,LWK,YRI					2:89890737-90102509	2:89922845	rs181912217	A	C	na	0.002	ASW					minus	0.99
2:89417858-89630436	2:89602368	rs114914060	T	C	na	0.09	YRI					2:89890737-90102509	2:89918675	rs138087919	G	A	na	0.44	CEU,GBR					minus	0.99
2:89417858-89630436	2:89604658	rs117761583	G	A	na	0.11	CHS,GBR,JPT					2:89890737-90102509	2:89916375	rs189253316	T	C	na	0.05	GBR					minus	0.99
2:89417858-89630436	2:89607531	rs116146937	A	G	na	0.16	CHB,CHS,FIN,GBR,IBS,MXL,PUR					2:89890737-90102509	2:89913504	rs187761607	C	T	na	0.05	CHB,FIN,JPT,LWK					minus	0.99
2:89417858-89630436	2:89610893	rs9309656	A	T	na	0.07	CLM,FIN,GBR,MXL					2:89890737-90102509	2:89910284	rs150058835	A	T	na	0.06	CHB,CHS,CLM,GBR,JPT					minus	0.99
2:90425291-90455211	2:90448325	rs187933730	C	G	na	0.19	PUR					21:9461117-9488988	21:9483677	rs186128870	G	C	na	0.04	CEU,GBR,TSI,YRI					plus	0.96
2:91616857-91659337	2:91658708	rs139704998	G	A	na	0.78	CHB					7:61803115-61845679	7:61845031	rs146796990	G	A	na	0.02	ASW,LWK,PUR,YRI					plus	0.95
2:91698393-91759456	2:91701577	rs34460156	A	C	na	0.07	ASW,CEU,CHS,CLM,GBR,LWK,MXL,PUR,YRI					2:87567358-87633100	2:87629912	rs79923024	T	G	na	0.06	CLM,FIN,GBR,LWK,MXL,TSI,YRI					minus	0.99
2:92028087-92188689	2:92063386	rs180823833	A	T	A	0.04	ASW,CHB,CLM,FIN,GBR,IBS,JPT,LWK,MXL,YRI					22:16867945-17025499	22:16901914	rs186589461	A	T	A	0.02	ASW,CHB,CHS,FIN,GBR,IBS,JPT,LWK					plus	0.97
2:92028087-92188689	2:92063430	rs185627415	T	C	T	0.04	ASW,CHB,CLM,FIN,GBR,IBS,JPT,LWK,MXL,YRI					22:16867945-17025499	22:16901958	rs144538694	T	C	T	0.05	ASW,CHB,CLM,FIN,GBR,IBS,JPT,LWK,MXL,PUR,YRI					plus	0.97
2:92028087-92188689	2:92063607	rs146923948	G	A	G	0.01	ASW,CHS,FIN,GBR,LWK					22:16867945-17025499	22:16902135	rs147888993	G	A	G	0.04	GBR					plus	0.97
2:92028087-92188689	2:92097255	rs141883644	G	A	G	0.01	ASW,LWK			PGOHUM00000259742		22:16867945-17025499	22:16935852	rs57297502	G	A	G	0.04	CHB,CHS,JPT			PGOHUM00000246197	chr22:16935760-16936059	plus	0.97
2:92028087-92188689	2:92106125	rs187489848	G	A	G	0.001	MXL					22:16867945-17025499	22:16944707	rs5749036	G	A	G	0.07	CEU,CHB,CHS,CLM,FIN,JPT,MXL,PUR,TSI			PGOHUM00000246197		plus	0.97
2:92028087-92188689	2:92118384	rs148311910	A	G	A	0.02	CHB,CHS,FIN,JPT				chr2:92118382-92118421	22:16867945-17025499	22:16953620	rs77716906	A	G	A	0.05	CHB,CHS,CLM,FIN,GBR,JPT,MXL,TSI			PGOHUM00000246197	chr22:16953618-16953647	plus	0.97
2:92028097-92216122	2:92029622	rs33916054	T	C	na	0.29	ASW,CEU,CHB,CHS,CLM,FIN,GBR,IBS,JPT,LWK,MXL,PUR,TSI,YRI			PGOHUM00000240771		10:38894056-39076552	10:38895536	rs148868581	C	T	na	0.02	CHB,CHS,JPT			PGOHUM00000238740		plus	0.96
2:92028097-92216122	2:92034417	rs145465900	C	T	C	0.15	CEU,CHB,CHS,CLM,GBR,JPT,LWK					10:38894056-39076552	10:38900336	rs7900077	T	C	C	0.45	ASW,CEU,CHB,CHS,CLM,FIN,GBR,IBS,JPT,LWK,MXL,PUR,TSI,YRI					plus	0.96
2:92028097-92216122	2:92055582	rs181104753	C	T	C	0.001	ASW					10:38894056-39076552	10:38918539	rs185388232	C	T	C	0.001	FIN					plus	0.96
2:92028097-92216122	2:92074128	rs187502185	C	A	na	0.001	TSI			PGOHUM00000259742		10:38894056-39076552	10:38937057	rs4881562	A	C	C	0.49	ASW,CEU,CHB,CHS,CLM,FIN,GBR,IBS,JPT,LWK,MXL,PUR,TSI,YRI			PGOHUM00000238423		plus	0.96
2:92028097-92216122	2:92075727	rs190725314	T	C	na	0.005	ASW,CEU,FIN,MXL			PGOHUM00000259742		10:38894056-39076552	10:38938661	rs4070336	C	T	T	0.56	ASW,CEU,CHB,CHS,CLM,FIN,GBR,IBS,JPT,LWK,MXL,PUR,TSI,YRI			PGOHUM00000238423		plus	0.96
2:92028097-92216122	2:92080090	rs71425422	C	T	C	0.08	CEU,GBR,TSI			PGOHUM00000259742		10:38894056-39076552	10:38943040	rs112412812	C	T	C	0.002	JPT			PGOHUM00000238423		plus	0.96
2:92028097-92216122	2:92126494	rs57192906	G	T	G	0.004	YRI					10:38894056-39076552	10:38987340	rs191734896	G	T	G	0.001	LWK					plus	0.96
2:92028097-92216122	2:92135411	rs186211790	A	G	A	0.001	JPT					10:38894056-39076552	10:38996283	rs192802237	A	G	A	0.001	MXL,TSI					plus	0.96
2:92028097-92216122	2:92139220	rs181727854	A	G	A	0.01	CHB,CHS,JPT					10:38894056-39076552	10:39000092	rs190168813	A	G	A	0.005	IBS,TSI					plus	0.96
2:92028097-92216122	2:92149290	rs187496940	G	A	na	0.002	FIN					10:38894056-39076552	10:39010139	rs12257682	G	A	na	0.02	CHB,CHS,FIN,JPT,LWK,TSI					plus	0.96
2:92028097-92216122	2:92161163	rs144964971	C	T	na	0.002	JPT					10:38894056-39076552	10:39021827	rs142377972	C	T	na	0.002	CHB,JPT					plus	0.96
2:92028097-92216122	2:92163268	rs10183755	C	A	na	0.16	ASW,CEU,CHB,CHS,CLM,FIN,GBR,IBS,JPT,LWK,MXL,PUR,TSI,YRI					10:38894056-39076552	10:39023933	rs12252081	C	A	na	0.01	ASW,CEU,CHB,MXL,TSI,YRI					plus	0.96
2:92028097-92216122	2:92173560	rs187546262	T	C	na	0.01	CHS,JPT				chr2:92173494-92173576	10:38894056-39076552	10:39034324	rs150621526	T	C	na	0.19	ASW,CEU,CHB,CHS,CLM,FIN,GBR,IBS,JPT,LWK,MXL,PUR,TSI,YRI					plus	0.96
2:92028097-92216122	2:92175022	rs182127867	A	G	na	0.001	CHS				chr2:92175020-92175047	10:38894056-39076552	10:39035803	rs113445433	A	G	na	0.23	ASW,CEU,CHB,CHS,CLM,FIN,GBR,IBS,JPT,LWK,MXL,PUR,TSI,YRI					plus	0.96
2:92028097-92216122	2:92196417	rs182059064	C	T	na	0.002	LWK,PUR					10:38894056-39076552	10:39056892	rs150945578	C	T	na	0.002	JPT					plus	0.96
2:92028360-92188689	2:92088518	rs141329545	T	C	T	0.003	TSI			PGOHUM00000259742		16:32333060-32489849	16:32430131	rs138612538	A	G	A	0.02	IBS,LWK,YRI			PGOHUM00000249074		minus	0.96
2:92028360-92188689	2:92134340	rs183432447	C	T	C	0.02	CHB,CLM,FIN,IBS,LWK,MXL					16:32333060-32489849	16:32386102	rs56351146	A	G	G	0.06	ASW,CHB,CHS,CLM,FIN,GBR,IBS,JPT,LWK,MXL,PUR,YRI					minus	0.96
2:92028360-92188689	2:92144460	rs147350455	G	T	G	0.003	CHB,JPT,YRI					16:32333060-32489849	16:32376014	rs56362413	C	A	C	0.01	CEU,GBR					minus	0.96
2:92028360-92188689	2:92144853	rs13018944	C	A	C	0.03	CEU,CLM,GBR,LWK,MXL,PUR,TSI					16:32333060-32489849	16:32375625	rs2048020	G	T	na	0.11	CHB,CHS,CLM,FIN,GBR,JPT,LWK,MXL,PUR,YRI					minus	0.96
2:92046622-92144942	2:92055582	rs181104753	C	T	C	0.001	ASW					4:103807700-103897458	4:103816656	rs11732619	T	C	C	0.002	CLM	SLC9B1				plus	0.95
2:92046622-92144942	2:92082668	rs187163839	C	A	C	0.01	CHB,CHS,JPT			PGOHUM00000259742		4:103807700-103897458	4:103833850	rs142821313	C	A	C	0.01	CHB,CHS,FIN,JPT	SLC9B1				plus	0.95
2:95520400-95564716	2:95523797	rs186877066	G	T	na	0.01	FIN,JPT,YRI					21:9886014-9929613	21:9926071	rs145956298	C	A	na	0.67	ASW,CEU,FIN,JPT,LWK,TSI,YRI	TEKT4P2				minus	0.94
2:95547453-95561456	2:95554729	rs144922247	T	C	na	0.001	CHB,CHS,JPT	LOC442028		PGOHUM00000240191		7:97488738-97501087	7:97495666	rs28393117	C	T	T	0.85	ASW,CEU,CHB,CHS,CLM,FIN,GBR,IBS,JPT,LWK,MXL,PUR,TSI,YRI	ASNS				plus	0.91
2:96307725-96409941	2:96326209	rs190466514	G	A	G	0.001	JPT					2:114041547-114143385	2:114060205	rs180808428	G	A	G	0.004	ASW,LWK,YRI					plus	0.96
2:96307725-96409941	2:96330236	rs115716084	C	A	na	0.01	MXL,YRI					2:114041547-114143385	2:114064220	rs6760648	A	C	C	0.59	ASW,CEU,CHB,CHS,CLM,FIN,GBR,IBS,JPT,LWK,MXL,PUR,TSI,YRI					plus	0.96
2:96307725-96409941	2:96340096	rs188072889	A	G	A	0.001	JPT					2:114041547-114143385	2:114074131	rs145676849	A	G	A	0.01	CEU,CLM,FIN,GBR,MXL,PUR,TSI					plus	0.96
2:96307725-96409941	2:96353286	rs11694151	G	A	G	0.29	ASW,CEU,CHB,CHS,CLM,FIN,GBR,IBS,JPT,LWK,MXL,PUR,TSI,YRI					2:114041547-114143385	2:114087654	rs142360564	G	A	G	0.003	CEU,FIN					plus	0.96
2:96307725-96409941	2:96357462	rs146397089	G	C	G	0.002	IBS,LWK,TSI					2:114041547-114143385	2:114091836	rs143060397	G	C	G	0.002	ASW,YRI					plus	0.96
2:96307725-96409941	2:96392628	rs188708693	G	T	G	0.001	LWK					2:114041547-114143385	2:114126029	rs116404136	T	G	G	0.01	ASW,LWK,PUR,YRI					plus	0.96
2:96307725-96409941	2:96392728	rs78602988	C	T	na	0.001	JPT					2:114041547-114143385	2:114126129	rs192430739	T	C	T	0.001	JPT					plus	0.96
2:96307725-96409941	2:96392815	rs115093152	G	A	na	0.03	ASW,CEU,CLM,GBR,LWK,PUR,TSI,YRI					2:114041547-114143385	2:114126217	rs77281586	A	G	A	0.06	ASW,CEU,CHS,CLM,FIN,GBR,IBS,JPT,LWK,MXL,PUR,TSI,YRI					plus	0.96
2:96307725-96409941	2:96392880	rs72948081	A	G	na	0.16	ASW,CEU,CHB,CHS,CLM,FIN,GBR,JPT,LWK,MXL,PUR,TSI,YRI					2:114041547-114143385	2:114126282	rs182190112	G	A	G	0.001	MXL					plus	0.96
2:96307725-96409941	2:96392886	rs142895966	C	T	T	0.005	ASW,CHB,CHS,JPT					2:114041547-114143385	2:114126288	rs185979323	T	C	T	0.001	ASW,MXL					plus	0.96
2:96555585-96627565	2:96607318	rs181675754	A	G	na	0.02	GBR,IBS					2:97807227-97884944	2:97827469	rs11691471	T	C	na	0.42	ASW,CEU,CHB,CHS,CLM,FIN,GBR,JPT,LWK,PUR,TSI	ANKRD36				minus	0.95
2:96555585-96627565	2:96613262	rs191483140	G	A	na	0.02	FIN					2:97807227-97884944	2:97821502	rs62153870	C	T	na	0.43	ASW,CEU,CHB,CHS,CLM,FIN,GBR,IBS,JPT,LWK,MXL,PUR,TSI,YRI	ANKRD36				minus	0.95
2:96589682-96607524	2:96602122	rs191929105	T	C	na	0.001	CHS					2:89069596-89087583	2:89075022	rs191150367	A	G	A	0.01	CEU,FIN,GBR,MXL,TSI	ANKRD36BP2				minus	0.96
2:96690152-96739011	2:96690660	rs111227696	A	G	na	0.02	ASW,CHB,CHS,CLM,FIN,GBR,IBS,LWK,MXL,PUR,YRI	GPAT2				2:96416929-96465938	2:96465423	rs140699636	C	T	na	0.01	ASW,CHB,CHS,FIN,GBR,IBS,MXL			PGOHUM00000240801		minus	0.98
2:96690152-96739011	2:96691082	rs150280900	A	G	na	0.01	ASW,CHB,CHS,FIN,GBR,IBS,LWK,PUR,YRI	GPAT2				2:96416929-96465938	2:96464999	rs145295619	C	T	na	0.02	ASW,CHB,CHS,CLM,FIN,GBR,IBS,JPT,LWK,MXL,YRI			PGOHUM00000240801		minus	0.98
2:96690152-96739011	2:96717636	rs185089185	G	A	G	0.03	CHB,FIN,GBR,IBS,JPT,LWK					2:96416929-96465938	2:96438442	rs62155675	C	T	na	0.32	ASW,CEU,CHB,CHS,CLM,FIN,GBR,IBS,JPT,LWK,MXL,PUR,TSI,YRI					minus	0.98
2:96690152-96739011	2:96726213	rs62157064	G	A	G	0.21	CEU,CHB,CHS,CLM,FIN,GBR,JPT,MXL,PUR,TSI,YRI					2:96416929-96465938	2:96429799	rs62155667	C	T	na	0.4	ASW,CEU,GBR,LWK,PUR,YRI					minus	0.98
2:96690152-96739011	2:96726249	rs145706055	G	C	C	0.03	CHB,CHS,IBS,JPT					2:96416929-96465938	2:96429763	rs2260841	G	C	na	0.35	ASW,CEU,CHB,CHS,CLM,FIN,GBR,IBS,JPT,LWK,MXL,PUR,TSI,YRI					minus	0.98
2:96690152-96739011	2:96727530	rs186865717	C	A	C	0.01	CHB,CLM					2:96416929-96465938	2:96428487	rs144591721	T	G	na	0.04	ASW,CHS,CLM,FIN,GBR,IBS,JPT,LWK,MXL,PUR,YRI					minus	0.98
2:96690152-96739011	2:96727959	rs55862224	A	C	na	0.08	ASW,CLM,LWK,MXL,YRI					2:96416929-96465938	2:96428058	rs4062835	G	T	na	0.04	ASW,CHB,CHS,CLM,FIN,GBR,IBS,JPT,LWK,PUR,YRI					minus	0.98
2:96690152-96739011	2:96737465	rs140295956	C	T	C	0.03	ASW,FIN,GBR,LWK,YRI					2:96416929-96465938	2:96418476	rs7603758	G	A	na	0.8	ASW,CEU,CHS,CLM,FIN,GBR,IBS,JPT,LWK,MXL,PUR,TSI,YRI					minus	0.98
2:97771204-97811453	2:97778408	rs190086879	C	T	C	0.02	ASW,CHB,CHS,CLM,FIN,GBR,IBS,JPT,MXL					2:98174273-98214445	2:98207253	rs9653462	G	A	na	0.47	ASW,CEU,CHB,CHS,CLM,FIN,GBR,IBS,JPT,LWK,MXL,PUR,TSI,YRI					minus	0.96
2:97771204-97811453	2:97778956	rs188657605	C	A	C	0.03	FIN					2:98174273-98214445	2:98206705	rs188099446	T	G	na	0.01	FIN					minus	0.96
2:97771204-97811453	2:97789492	rs185288057	G	C	G	0.02	CLM,FIN,PUR	ANKRD36				2:98174273-98214445	2:98196170	rs115342594	G	C	na	0.02	CEU,CHB,FIN,GBR,LWK,TSI	ANKRD36B		PGOHUM00000263084		minus	0.96
2:97771204-97811453	2:97799967	rs4101902	G	A	na	0.45	ASW,CEU,CHB,CHS,CLM,FIN,GBR,IBS,JPT,LWK,MXL,PUR,TSI,YRI	ANKRD36				2:98174273-98214445	2:98185724	rs187245233	C	T	na	0.04	ASW,CHB,CHS,FIN,GBR,IBS	ANKRD36B		PGOHUM00000263084		minus	0.96
2:97859809-98013244	2:97928498	rs184529943	C	T	na	0.01	YRI	ANKRD36				2:98025646-98177974	2:98110916	rs112645366	G	A	na	0.09	ASW,CEU,CHB,CLM,FIN,GBR,JPT,LWK,PUR,TSI,YRI					minus	0.98
2:97859809-98013244	2:97938346	rs147194407	C	G	na	0.08	CLM					2:98025646-98177974	2:98100932	rs141371078	C	G	na	0.07	CHB,CLM,FIN					minus	0.98
2:98025646-98177974	2:98066723	rs150108279	G	A	na	0.37	ASW,CEU,CHB,CLM,FIN,GBR,LWK,TSI,YRI					2:97859809-98013244	2:97972171	rs138957369	C	T	na	0.51	ASW,CEU,CHB,CHS,CLM,FIN,GBR,IBS,JPT,LWK,MXL,PUR,TSI,YRI					minus	0.98
2:98025646-98177974	2:98113299	rs190370721	A	G	na	0.12	ASW,CEU,CHS,CLM,GBR,JPT,LWK,MXL,PUR,YRI					2:97859809-98013244	2:97926114	rs182591624	T	C	na	0.01	LWK	ANKRD36				minus	0.98
2:98031847-98074175	2:98059450	rs192215750	G	A	na	0.05	CHS,CLM,FIN,GBR,JPT,LWK,PUR,YRI					2:97706467-97746778	2:97735219	rs113072326	A	G	na	0.31	ASW,CEU,CHB,CHS,CLM,FIN,GBR,IBS,JPT,LWK,MXL,PUR,TSI,YRI					plus	0.99
2:98031847-98074175	2:98066756	rs138481076	T	A	na	0.4	ASW,CEU,CHB,CHS,CLM,GBR,LWK,MXL,TSI,YRI					2:97706467-97746778	2:97742500	rs62155546	T	A	na	0.07	ASW,CEU,CHB,CHS,CLM,FIN,GBR,IBS,JPT,LWK,PUR,TSI,YRI					plus	0.99
2:107009231-107085882	2:107034497	rs181735364	C	T	na	0.09	ASW,CHB,CLM,FIN,GBR,IBS,JPT,MXL,PUR,YRI	RGPD3				2:108442329-108519626	2:108494374	rs13394132	A	G	na	0.02	FIN,GBR,IBS,LWK	RGPD4				minus	0.99
2:107009231-107085882	2:107079176	rs62152538	G	A	na	0.13	CEU,CLM,GBR,IBS,JPT,MXL,PUR,YRI	RGPD3				2:108442329-108519626	2:108449670	rs187969779	C	T	na	0.01	CHB	RGPD4				minus	0.99
2:110488973-110513126	2:110493593	rs188782630	A	G	na	0.001	GBR					2:106832287-106873556	2:106865616	rs150506176	T	C	T	0.03	MXL					minus	0.9
2:110489535-110495897	2:110495041	rs77130109	T	C	na	0.32	ASW,CEU,CHB,CHS,CLM,FIN,GBR,IBS,JPT,LWK,MXL,PUR,TSI,YRI			PGOHUM00000240245	chr2:110495016-110495062	2:108530558-108540538	2:108531423	rs11678923	G	A	na	0.3	ASW,CEU,CHB,CHS,CLM,FIN,GBR,IBS,JPT,LWK,MXL,PUR,TSI,YRI			PGOHUM00000240835	chr2:108531386-108531450	minus	0.92
2:113104743-113142205	2:113113310	rs139087241	G	C	G	0.07	CEU,CHB,CHS,CLM,FIN,IBS,JPT,LWK,MXL,TSI,YRI					2:109109756-109146882	2:109138609	rs2378139	C	G	na	0.02	FIN,GBR,LWK,TSI					minus	0.98
2:130879200-130998685	2:130886083	rs55675832	C	A	na	0.34	ASW,CEU,CLM,FIN,GBR,IBS,JPT,MXL,TSI,YRI	POTEF				2:132190777-132308920	2:132301957	rs60164293	T	G	na	0.13	ASW,CEU,CHB,CHS,CLM,FIN,GBR,IBS,JPT,LWK,MXL,PUR,TSI,YRI	RNU6-81P				minus	0.97
2:130879200-130998685	2:130891740	rs11692307	T	C	na	0.36	ASW,CEU,CHB,CHS,CLM,FIN,GBR,IBS,JPT,LWK,MXL,PUR,TSI,YRI	CCDC74B-AS1				2:132190777-132308920	2:132296327	rs150577315	A	G	na	0.01	ASW,LWK,YRI	RNU6-81P				minus	0.97
2:130879200-130998685	2:130892903	rs192548321	C	T	na	0.003	LWK	CCDC74B-AS1				2:132190777-132308920	2:132295200	rs28744438	A	G	na	0.003	CEU,TSI	RNU6-81P				minus	0.97
2:130879200-130998685	2:130894742	rs186501107	G	A	na	0.04	CHB,CHS,CLM,FIN,GBR,IBS,JPT,LWK	CCDC74B-AS1				2:132190777-132308920	2:132293362	rs10180756	T	C	na	0.03	ASW,CHB,JPT,LWK,MXL,YRI	RNU6-81P				minus	0.97
2:130879200-130998685	2:130897218	rs13006246	T	C	na	0.14	CEU,CHB,CLM,FIN,GBR,MXL,PUR,TSI	CCDC74B	CCDC74B		chr2:130897203-130897217	2:132190777-132308920	2:132290881	rs189219021	A	G	na	0.01	CEU	CCDC74A,RNU6-81P	CCDC74A		chr2:132290878-132290880	minus	0.97
2:130879200-130998685	2:130897559	rs2258632	C	A	na	0.25	ASW,CEU,CHB,CHS,FIN,IBS,JPT,LWK,MXL,PUR,TSI	CCDC74B				2:132190777-132308920	2:132290547	rs34466000	T	G	na	0.003	ASW,YRI	CCDC74A,RNU6-81P				minus	0.97
2:130879200-130998685	2:130898757	rs187030331	C	T	na	0.02	CEU	CCDC74B	CCDC74B			2:132190777-132308920	2:132289349	rs147297526	A	G	na	0.26	CHB	CCDC74A,RNU6-81P	CCDC74A			minus	0.97
2:130879200-130998685	2:130898813	rs142452531	G	A	na	0.05	CEU	CCDC74B	CCDC74B			2:132190777-132308920	2:132289293	rs149647165	T	C	na	0.29	CHB,CHS,FIN,GBR,LWK,PUR	CCDC74A,RNU6-81P	CCDC74A			minus	0.97
2:130879200-130998685	2:130899642	rs188925101	C	T	na	0.03	CEU,CLM,FIN,GBR,IBS,JPT,PUR,TSI	CCDC74B				2:132190777-132308920	2:132288464	rs146734821	G	A	na	0.02	CLM,FIN,TSI	CCDC74A,RNU6-81P				minus	0.97
2:130879200-130998685	2:130900188	rs28743163	A	G	na	0.43	ASW,CEU,CHB,CHS,FIN,GBR,IBS,JPT,LWK,MXL,PUR,TSI,YRI	CCDC74B				2:132190777-132308920	2:132287918	rs3101991	C	T	na	0.003	CHB,MXL	CCDC74A,RNU6-81P				minus	0.97
2:130879200-130998685	2:130900996	rs74499270	C	A	na	0.06	CHB,CHS,CLM,FIN,IBS,JPT,LWK,MXL,TSI	CCDC74B		PGOHUM00000240295		2:132190777-132308920	2:132287110	rs148172431	G	T	na	0.03	ASW,CLM,LWK,MXL,PUR,YRI	CCDC74A,RNU6-81P				minus	0.97
2:130879200-130998685	2:130905190	rs12992683	G	A	na	0.37	ASW,CEU,CHB,CHS,CLM,FIN,GBR,IBS,JPT,LWK,MXL,PUR,TSI,YRI					2:132190777-132308920	2:132282940	rs185180710	C	T	na	0.01	CLM,GBR,IBS,JPT,MXL	RNU6-81P				minus	0.97
2:130879200-130998685	2:130906612	rs186582509	G	A	na	0.01	CHB,CHS,CLM,FIN,GBR,JPT,MXL,YRI					2:132190777-132308920	2:132281509	rs6760336	T	C	na	0.2	ASW,CEU,CHB,CHS,CLM,FIN,GBR,IBS,JPT,LWK,MXL,PUR,TSI,YRI	RNU6-81P				minus	0.97
2:130879200-130998685	2:130906636	rs145648778	T	A	na	0.01	ASW,CHB,CHS,CLM,FIN,GBR,LWK,YRI					2:132190777-132308920	2:132281485	rs7608029	T	A	na	0.08	ASW,CEU,CHB,CHS,CLM,FIN,GBR,LWK,PUR,TSI,YRI	RNU6-81P				minus	0.97
2:130879200-130998685	2:130908251	rs111564403	C	A	na	0.02	ASW,CHS,CLM,IBS,LWK,YRI					2:132190777-132308920	2:132279871	rs12470832	T	G	na	0.34	ASW,CEU,CHB,CHS,CLM,FIN,GBR,IBS,JPT,LWK,MXL,PUR,TSI,YRI	RNU6-81P				minus	0.97
2:130879200-130998685	2:130912748	rs143878765	G	A	na	0.002	CHS	SMPD4	SMPD4		chr2:130912736-130912756	2:132190777-132308920	2:132275384	rs2277879	T	C	na	0.06	ASW,CEU,CHB,CHS,CLM,FIN,GBR,JPT,MXL,PUR,TSI	LOC150776,RNU6-81P		PGOHUM00000240943	chr2:132275375-132275395	minus	0.97
2:130879200-130998685	2:130914022	rs184352704	T	C	na	0.01	CHB,JPT,MXL,TSI	SMPD4				2:132190777-132308920	2:132274113	rs4493309	A	G	na	0.33	ASW,CEU,CHB,CHS,CLM,FIN,GBR,IBS,JPT,LWK,MXL,PUR,TSI,YRI	LOC150776,RNU6-81P				minus	0.97
2:130879200-130998685	2:130914058	rs147008067	T	C	na	0.02	CHB,CHS,FIN,GBR,IBS,JPT,LWK,MXL,PUR,TSI	SMPD4				2:132190777-132308920	2:132274077	rs4309618	A	G	na	0.31	ASW,CEU,CHB,CHS,CLM,FIN,GBR,IBS,JPT,LWK,MXL,PUR,TSI,YRI	LOC150776,RNU6-81P				minus	0.97
2:130879200-130998685	2:130914651	rs149266527	G	A	na	0.01	CHS,GBR,JPT	SMPD4				2:132190777-132308920	2:132273493	rs941329	C	T	na	0.33	ASW,CEU,CHB,CHS,CLM,FIN,GBR,JPT,LWK,MXL,PUR,TSI,YRI	LOC150776,RNU6-81P				minus	0.97
2:130879200-130998685	2:130914655	rs13024697	G	A	na	0.36	ASW,CEU,CHB,CHS,CLM,FIN,GBR,JPT,LWK,MXL,PUR,TSI,YRI	SMPD4				2:132190777-132308920	2:132273489	rs181531591	C	T	na	0.01	CHB,CHS,JPT	LOC150776,RNU6-81P				minus	0.97
2:130879200-130998685	2:130915628	rs2923817	A	T	na	0.01	CHS,CLM,FIN,GBR,IBS,YRI	SMPD4				2:132190777-132308920	2:132272512	rs9973902	A	T	na	0.33	ASW,CEU,CHB,CHS,CLM,FIN,GBR,IBS,JPT,LWK,MXL,PUR,TSI,YRI	LOC150776,RNU6-81P				minus	0.97
2:130879200-130998685	2:130918458	rs13427291	A	G	na	0.43	ASW,CEU,CHB,CHS,CLM,FIN,GBR,IBS,JPT,LWK,MXL,PUR,TSI,YRI	SMPD4				2:132190777-132308920	2:132269675	rs186233959	C	T	na	0.01	CHB,JPT,LWK	LOC150776,RNU6-81P				minus	0.97
2:130879200-130998685	2:130918566	rs185969251	C	G	na	0.01	CHB,CHS	SMPD4				2:132190777-132308920	2:132269567	rs13421148	G	C	na	0.32	ASW,CEU,CHB,CHS,CLM,FIN,GBR,IBS,JPT,LWK,MXL,PUR,TSI,YRI	LOC150776,RNU6-81P				minus	0.97
2:130879200-130998685	2:130919660	rs183321493	C	G	na	0.02	CHS,FIN,GBR,JPT,YRI	SMPD4				2:132190777-132308920	2:132268469	rs192980364	C	G	na	0.01	CHB,CHS	LOC150776,RNU6-81P				minus	0.97
2:130879200-130998685	2:130920247	rs2599758	G	T	na	0.01	CHS,CLM,FIN,GBR,IBS,JPT,LWK,PUR	SMPD4				2:132190777-132308920	2:132267882	rs28494479	A	C	na	0.3	ASW,CEU,CHB,CHS,CLM,FIN,GBR,IBS,JPT,LWK,MXL,PUR,TSI,YRI	LOC150776,RNU6-81P				minus	0.97
2:130879200-130998685	2:130920309	rs34675350	G	A	na	0.01	FIN,GBR,JPT,LWK,PUR,YRI	SMPD4				2:132190777-132308920	2:132267820	rs11904580	T	C	na	0.01	ASW,CHB,FIN,GBR,JPT,LWK,YRI	LOC150776,RNU6-81P				minus	0.97
2:130879200-130998685	2:130925346	rs181661349	T	C	na	0.01	CHB,CHS,FIN,GBR,IBS,JPT,LWK,MXL	SMPD4				2:132190777-132308920	2:132263712	rs10194774	A	G	na	0.34	ASW,CEU,CHB,CHS,CLM,FIN,GBR,IBS,JPT,LWK,MXL,PUR,TSI,YRI	LOC150776,RNU6-81P				minus	0.97
2:130879200-130998685	2:130925618	rs188496646	T	C	na	0.001	LWK	SMPD4				2:132190777-132308920	2:132263454	rs147633217	A	G	na	0.002	YRI	LOC150776,RNU6-81P				minus	0.97
2:130879200-130998685	2:130932235	rs184280371	G	A	na	0.01	ASW,CHB,CHS,FIN,GBR,JPT,LWK,MXL	SMPD4				2:132190777-132308920	2:132256779	rs10928707	C	T	na	0.33	ASW,CEU,CHB,CHS,CLM,FIN,GBR,IBS,JPT,LWK,MXL,PUR,TSI,YRI	LOC150776,RNU6-81P		PGOHUM00000250475		minus	0.97
2:130879200-130998685	2:130932677	rs189000839	G	C	na	0.01	CHB,CHS,FIN,IBS,JPT,LWK,MXL	SMPD4				2:132190777-132308920	2:132256319	rs3817564	C	G	na	0.33	ASW,CEU,CHB,CHS,CLM,FIN,GBR,JPT,LWK,MXL,PUR,TSI,YRI	LOC150776,RNU6-81P				minus	0.97
2:130879200-130998685	2:130932745	rs144825444	T	C	na	0.02	CHB,CHS,CLM,GBR,IBS,LWK,MXL	SMPD4				2:132190777-132308920	2:132256251	rs3817562	A	G	na	0.33	ASW,CEU,CHB,CHS,CLM,FIN,GBR,JPT,LWK,MXL,TSI,YRI	LOC150776,RNU6-81P				minus	0.97
2:130879200-130998685	2:130934008	rs140458414	T	A	na	0.02	ASW,CHS,FIN,GBR,JPT,LWK,MXL	SMPD4				2:132190777-132308920	2:132254985	rs12469530	A	T	na	0.31	ASW,CEU,CHB,CHS,CLM,FIN,GBR,IBS,JPT,LWK,MXL,PUR,TSI,YRI	LOC150776,RNU6-81P				minus	0.97
2:130879200-130998685	2:130942290	rs191766749	G	A	na	0.01	ASW,CHB,CHS,IBS,JPT,LWK,MXL,YRI	MZT2B				2:132190777-132308920	2:132247549	rs10171879	C	T	na	0.37	ASW,CEU,CHB,CHS,CLM,FIN,GBR,IBS,JPT,LWK,MXL,PUR,TSI,YRI	MZT2A,RNU6-81P				minus	0.97
2:130879200-130998685	2:130945198	rs150582130	C	T	na	0.02	CEU,CLM,FIN,GBR,IBS,PUR,TSI	MZT2B				2:132190777-132308920	2:132244634	rs191820236	G	A	na	0.002	LWK,YRI	MZT2A,RNU6-81P				minus	0.97
2:130879200-130998685	2:130946333	rs2599742	C	G	na	0.05	ASW,CHB,JPT,LWK,MXL,YRI	MZT2B				2:132190777-132308920	2:132243501	rs58323077	C	G	na	0.23	ASW,CEU,CHB,CHS,CLM,FIN,GBR,IBS,JPT,LWK,MXL,PUR,TSI,YRI	MZT2A,RNU6-81P				minus	0.97
2:130879200-130998685	2:130946456	rs190827767	A	G	na	0.001	TSI	MZT2B				2:132190777-132308920	2:132243380	rs2622049	C	T	na	0.55	ASW,CEU,CHB,CHS,CLM,FIN,GBR,IBS,JPT,LWK,MXL,PUR,TSI,YRI	MZT2A,RNU6-81P				minus	0.97
2:130879200-130998685	2:130947473	rs10209164	A	G	na	0.03	ASW,CLM,LWK,PUR,TSI,YRI	MZT2B				2:132190777-132308920	2:132242363	rs192074440	T	C	na	0.004	ASW,LWK,YRI	MZT2A,RNU6-81P				minus	0.97
2:130879200-130998685	2:130948389	rs187552711	A	G	na	0.004	ASW,CLM,FIN,LWK,YRI					2:132190777-132308920	2:132241452	rs59965165	T	C	na	0.15	ASW,CEU,CLM,FIN,GBR,LWK,MXL,PUR,TSI,YRI	RNU6-81P				minus	0.97
2:130879200-130998685	2:130951395	rs188142199	A	G	na	0.002	FIN,IBS,PUR	TUBA3E	TUBA3E		chr2:130951371-130951424	2:132190777-132308920	2:132238286	rs111626841	C	T	na	0.13	ASW,CEU,CLM,GBR,IBS,LWK,MXL,PUR,TSI,YRI	RNU6-81P,TUBA3D	TUBA3D		chr2:132238262-132238309	minus	0.97
2:130879200-130998685	2:130952622	rs3863905	C	A	na	0.01	FIN	TUBA3E				2:132190777-132308920	2:132237059	rs7424438	T	G	na	0.15	ASW,CEU,CHB,CHS,CLM,FIN,GBR,JPT,LWK,PUR,TSI,YRI	RNU6-81P,TUBA3D				minus	0.97
2:130879200-130998685	2:130952625	rs3863906	T	G	na	0.1	LWK,TSI,YRI	TUBA3E				2:132190777-132308920	2:132237056	rs7423999	A	C	na	0.11	ASW,CEU,CLM,LWK,PUR,TSI,YRI	RNU6-81P,TUBA3D				minus	0.97
2:130879200-130998685	2:130953022	rs7419565	T	C	na	0.41	ASW,CEU,CHB,CHS,CLM,FIN,GBR,IBS,JPT,LWK,MXL,PUR,TSI,YRI	TUBA3E				2:132190777-132308920	2:132236659	rs1811498	A	G	na	0.001	CHB	RNU6-81P,TUBA3D				minus	0.97
2:130879200-130998685	2:130954558	rs138855356	G	A	na	0.01	LWK,YRI	TUBA3E				2:132190777-132308920	2:132235124	rs187852647	C	T	na	0.02	LWK,YRI	RNU6-81P,TUBA3D				minus	0.97
2:130879200-130998685	2:130954904	rs141629830	T	C	na	0.02	CLM,FIN,GBR,IBS,JPT	TUBA3E				2:132190777-132308920	2:132234784	rs6714329	G	A	na	0.16	ASW,CEU,CHB,CHS,CLM,FIN,GBR,IBS,JPT,LWK,MXL,TSI,YRI	RNU6-81P,TUBA3D				minus	0.97
2:130879200-130998685	2:130955147	rs186587233	C	T	na	0.01	ASW,CLM,LWK,YRI	TUBA3E				2:132190777-132308920	2:132234558	rs148745976	G	A	na	0.02	ASW,CLM,LWK,YRI	RNU6-81P,TUBA3D				minus	0.97
2:130879200-130998685	2:130955418	rs192910336	G	T	na	0.04	ASW,CHB,FIN,GBR,IBS,JPT,LWK,MXL,PUR	TUBA3E				2:132190777-132308920	2:132234287	rs188491068	A	C	na	0.01	CHB,CLM,FIN,GBR,IBS,MXL,YRI	RNU6-81P,TUBA3D				minus	0.97
2:130879200-130998685	2:130955951	rs116389436	C	T	na	0.11	ASW,CEU,FIN,GBR,LWK,PUR,TSI,YRI	TUBA3E				2:132190777-132308920	2:132233755	rs7561673	G	A	na	0.15	ASW,CEU,CLM,GBR,LWK,MXL,PUR,TSI,YRI	RNU6-81P,TUBA3D				minus	0.97
2:130879200-130998685	2:130958577	rs10168371	T	G	na	0.38	ASW,CEU,CHB,CHS,CLM,FIN,GBR,IBS,JPT,LWK,MXL,PUR,TSI,YRI					2:132190777-132308920	2:132231077	rs184948272	C	A	na	0.01	CHB,CHS,MXL	RNU6-81P				minus	0.97
2:130879200-130998685	2:130960004	rs11885772	A	C	na	0.02	ASW,CLM,LWK,YRI			PGOHUM00000240912		2:132190777-132308920	2:132229649	rs188341302	T	G	na	0.01	ASW,LWK,YRI	RNU6-81P			chr2:132229636-132229664	minus	0.97
2:130879200-130998685	2:130960934	rs185995705	C	T	na	0.03	CHS,FIN,LWK,PUR					2:132190777-132308920	2:132228723	rs2463345	A	G	na	0.08	FIN,PUR,YRI	RNU6-81P				minus	0.97
2:130879200-130998685	2:130962559	rs13400708	T	C	na	0.45	ASW,CEU,CHB,CHS,CLM,FIN,GBR,IBS,JPT,LWK,MXL,PUR,TSI,YRI					2:132190777-132308920	2:132227105	rs186753573	A	G	na	0.03	ASW,CHB,FIN,GBR,LWK,MXL	RNU6-81P				minus	0.97
2:130879200-130998685	2:130963221	rs192901406	A	G	na	0.02	LWK,YRI					2:132190777-132308920	2:132226442	rs185950198	T	C	na	0.03	CLM,LWK,YRI	RNU6-81P				minus	0.97
2:130879200-130998685	2:130964277	rs146916580	T	A	na	0.03	ASW,CHB,CHS,FIN,GBR,IBS,MXL					2:132190777-132308920	2:132225386	rs10188478	T	A	na	0.18	ASW,CEU,CHB,CHS,CLM,FIN,GBR,IBS,LWK,PUR,TSI,YRI	RNU6-81P				minus	0.97
2:130879200-130998685	2:130964718	rs112230597	C	T	na	0.04	ASW,CLM,LWK,PUR,YRI					2:132190777-132308920	2:132224927	rs13386769	G	A	na	0.14	ASW,CEU,CHB,CHS,CLM,FIN,IBS,LWK,MXL,PUR,TSI,YRI	RNU6-81P				minus	0.97
2:130879200-130998685	2:130965101	rs34898888	T	C	na	0.39	ASW,CEU,CHB,CHS,CLM,FIN,GBR,IBS,JPT,LWK,MXL,PUR,TSI,YRI					2:132190777-132308920	2:132224544	rs55835344	A	G	na	0.35	ASW,CEU,CHB,CHS,CLM,FIN,GBR,IBS,JPT,LWK,MXL,PUR,TSI	RNU6-81P				minus	0.97
2:130879200-130998685	2:130965408	rs144393083	A	C	na	0.42	ASW,CEU,CHB,CHS,CLM,FIN,GBR,JPT,LWK,MXL,PUR,TSI,YRI					2:132190777-132308920	2:132224235	rs192716912	G	T	na	0.02	ASW,CHB,GBR,JPT	RNU6-81P				minus	0.97
2:130879200-130998685	2:130967896	rs6728500	C	A	na	0.04	ASW,CLM,LWK,MXL,PUR,YRI					2:132190777-132308920	2:132221745	rs188246728	G	T	na	0.002	ASW,LWK	RNU6-81P				minus	0.97
2:130879200-130998685	2:130967975	rs190299100	T	C	na	0.02	ASW,CLM,LWK,PUR,YRI					2:132190777-132308920	2:132221666	rs111698607	A	G	na	0.14	ASW,CEU,CHS,CLM,FIN,IBS,LWK,MXL,PUR,TSI,YRI	RNU6-81P				minus	0.97
2:130879200-130998685	2:130970237	rs3958687	G	A	na	0.03	ASW,CHS,CLM,FIN,GBR,IBS,JPT,LWK,PUR,YRI				chr2:130970116-130970275	2:132190777-132308920	2:132219396	rs2622022	T	C	na	0.12	ASW,CHB,CLM,FIN,GBR,IBS,YRI	RNU6-81P			chr2:132219360-132219478	minus	0.97
2:130879200-130998685	2:130971093	rs77768788	C	T	na	0.13	CEU,CHB,CHS,FIN,GBR,JPT,PUR,TSI,YRI					2:132190777-132308920	2:132218542	rs189495838	G	A	na	0.05	JPT,TSI	RNU6-81P				minus	0.97
2:130879200-130998685	2:130971222	rs74651713	G	T	na	0.14	CEU,CHB,CLM,FIN,GBR,JPT,TSI,YRI					2:132190777-132308920	2:132218413	rs191449591	C	A	na	0.02	TSI,YRI	RNU6-81P				minus	0.97
2:130879200-130998685	2:130973668	rs185354082	C	T	na	0.16	ASW,CEU,CHB,CHS,CLM,FIN,GBR,JPT,MXL,PUR,TSI					2:132190777-132308920	2:132215974	rs13424295	G	A	na	0.17	ASW,CHS,GBR,MXL	RNU6-81P				minus	0.97
2:130879200-130998685	2:130975720	rs191473381	T	A	na	0.01	CLM,FIN,GBR,IBS,LWK					2:132190777-132308920	2:132213905	rs60249787	T	A	na	0.36	ASW,CEU,CHB,CHS,CLM,FIN,GBR,JPT,LWK,MXL,PUR,TSI,YRI	RNU6-81P				minus	0.97
2:130879200-130998685	2:130978545	rs9808072	G	C	na	0.08	ASW,CHS,CLM,FIN,GBR,IBS,LWK,PUR,TSI,YRI					2:132190777-132308920	2:132211074	rs77193021	G	C	na	0.26	ASW,CEU,CHB,CHS,CLM,FIN,GBR,IBS,JPT,LWK,MXL,PUR,YRI	RNU6-81P				minus	0.97
2:130879200-130998685	2:130979335	rs146674336	A	G	na	0.02	ASW,CHB,CLM,FIN,GBR,IBS,JPT,MXL					2:132190777-132308920	2:132210285	rs12466417	T	C	na	0.37	ASW,CEU,CHB,CHS,CLM,FIN,GBR,IBS,JPT,LWK,MXL,PUR,TSI,YRI	RNU6-81P				minus	0.97
2:130879200-130998685	2:130980308	rs114781626	A	G	na	0.04	ASW,PUR					2:132190777-132308920	2:132209312	rs2695540	C	T	na	0.38	ASW,CEU,CHB,CHS,CLM,FIN,GBR,IBS,JPT,LWK,MXL,PUR,TSI,YRI	RNU6-81P				minus	0.97
2:130879200-130998685	2:130983874	rs2443657	C	T	na	0.01	CHB,LWK,YRI					2:132190777-132308920	2:132205541	rs141183776	A	G	na	0.23	ASW,CEU,CHB,CLM,FIN,GBR,JPT,LWK,YRI	RNU6-81P				minus	0.97
2:130879200-130998685	2:130984626	rs186511979	G	A	na	0.001	LWK					2:132190777-132308920	2:132204794	rs149956845	C	T	na	0.001	CEU	RNU6-81P				minus	0.97
2:130879200-130998685	2:130985101	rs71345578	T	C	na	0.01	ASW,CLM,FIN,GBR,IBS,YRI					2:132190777-132308920	2:132204319	rs2621978	G	A	na	0.46	ASW,CEU,CHB,CHS,CLM,FIN,GBR,IBS,JPT,LWK,MXL,PUR,TSI,YRI	RNU6-81P				minus	0.97
2:130879200-130998685	2:130986334	rs13392552	A	C	na	0.03	ASW,LWK,YRI					2:132190777-132308920	2:132203056	rs34081000	T	G	na	0.38	ASW,CEU,CHB,CHS,CLM,FIN,GBR,IBS,JPT,LWK,MXL,PUR,TSI,YRI	RNU6-81P				minus	0.97
2:130879200-130998685	2:130989634	rs187008978	A	C	na	0.002	LWK					2:132190777-132308920	2:132199790	rs11900632	T	G	na	0.01	ASW,CLM,GBR,LWK,TSI,YRI	LOC401010				minus	0.97
2:131158798-131267905	2:131179042	rs148680507	G	A	G	0.03	LWK,YRI	LOC100216479		PGOHUM00000240300		2:131974835-132084377	2:132064245	rs10195078	C	T	na	0.08	ASW,LWK,TSI,YRI			PGOHUM00000240939		minus	0.98
2:131158798-131267905	2:131185418	rs1367433	A	G	na	0.08	ASW,PUR,YRI	LOC100216479		PGOHUM00000240300		2:131974835-132084377	2:132057912	rs192767562	T	C	na	0.01	LWK,YRI			PGOHUM00000240310,PGOHUM00000240939		minus	0.98
2:131200000-131426704	2:131208125	rs138964936	A	G	na	0.03	FIN,LWK					2:131207519-131436670	2:131428546	rs185683268	C	T	na	0.02	CHB,YRI					minus	0.99
2:131436670-131477508	2:131451347	rs141345372	A	G	na	0.06	CHB,CLM			PGOHUM00000240935		2:131159125-131200000	2:131185299	rs181796370	C	T	na	0.02	CHB,JPT	LOC100216479		PGOHUM00000240300		minus	1
2:131436670-131477508	2:131453497	rs74196738	C	G	na	0.51	ASW,CEU,CHB,CHS,CLM,GBR,IBS,JPT,LWK,MXL,TSI			PGOHUM00000240935		2:131159125-131200000	2:131183155	rs4614946	G	C	na	0.13	CHB,GBR,LWK,YRI	LOC100216479		PGOHUM00000240300		minus	1
2:131436670-131477508	2:131459573	rs138556621	G	C	G	0.07	CEU,CLM,FIN,TSI			PGOHUM00000240935		2:131159125-131200000	2:131177072	rs184494713	C	G	C	0.01	ASW,CLM,FIN,YRI	LOC100216479		PGOHUM00000240300		minus	1
2:131436670-131477508	2:131468778	rs138327959	C	T	na	0.1	ASW,CHS,GBR,IBS,JPT,LWK,MXL,PUR					2:131159125-131200000	2:131167850	rs2258474	A	G	G	0.06	CHB,CHS,CLM,FIN,GBR,IBS,JPT,LWK,MXL,PUR,YRI					minus	1
2:131436670-131477508	2:131469298	rs2566727	A	G	G	0.05	ASW,CLM,LWK,MXL,YRI					2:131159125-131200000	2:131167330	rs2459915	C	T	na	0.06	CEU,FIN,GBR,LWK					minus	1
2:131436670-131477508	2:131469335	rs187987221	G	A	G	0.01	ASW,LWK,YRI					2:131159125-131200000	2:131167293	rs2245119	C	T	C	0.05	ASW,YRI					minus	1
2:131958176-132035694	2:131962986	rs113409549	T	C	na	0.01	CEU,FIN,GBR,PUR					2:130818815-130895784	2:130891066	rs59653710	G	A	na	0.39	ASW,CEU,CHB,CHS,CLM,FIN,GBR,IBS,JPT,LWK,MXL,PUR,TSI,YRI	CCDC74B-AS1				minus	0.99
2:131958176-132035694	2:131966481	rs146855789	G	C	na	0.02	FIN,PUR					2:130818815-130895784	2:130887546	rs149363815	G	C	na	0.12	CHS,GBR,TSI	CCDC74B-AS1				minus	0.99
2:131958176-132035694	2:131969427	rs60559338	T	C	na	0.78	CEU,FIN,MXL,YRI					2:130818815-130895784	2:130884614	rs192101349	G	A	na	0.01	CHB	POTEF				minus	0.99
2:131958176-132035694	2:131975409	rs113623321	C	A	na	0.07	JPT,MXL,PUR,YRI					2:130818815-130895784	2:130878639	rs80224914	G	T	na	0.6	ASW,CEU,CHB,FIN,GBR,JPT,LWK,MXL,PUR,TSI,YRI	POTEF				minus	0.99
2:131958176-132035694	2:131978032	rs182933693	T	C	na	0.03	ASW,CHB,FIN,IBS,JPT,LWK,PUR,YRI	POTEE				2:130818815-130895784	2:130876032	rs183477264	G	A	na	0.02	CLM,FIN,GBR,IBS,JPT,MXL	POTEF				minus	0.99
2:131958176-132035694	2:131986860	rs191453191	T	C	na	0.02	ASW,CHB,CHS,CLM,FIN,GBR,IBS,JPT,PUR,YRI	POTEE				2:130818815-130895784	2:130867208	rs1869003	G	A	na	0.62	ASW,CEU,CHB,CHS,CLM,FIN,GBR,IBS,JPT,LWK,MXL,PUR,TSI,YRI	POTEF			chr2:130867192-130867209	minus	0.99
2:131958176-132035694	2:131987258	rs182718419	C	G	na	0.01	CHS	POTEE				2:130818815-130895784	2:130866805	rs2443695	C	G	na	0.58	ASW,CEU,CHB,CHS,CLM,FIN,GBR,IBS,JPT,LWK,MXL,PUR,TSI,YRI	POTEF				minus	0.99
2:131958176-132035694	2:132026332	rs193249376	T	G	na	0.05	ASW,LWK,MXL,YRI					2:130818815-130895784	2:130827739	rs138096362	A	C	na	0.05	ASW,CLM,LWK,PUR,YRI					minus	0.99
2:131958176-132035694	2:132033945	rs77907678	A	G	na	0.22	CEU,CLM,GBR,JPT,TSI					2:130818815-130895784	2:130820556	rs62164812	T	C	na	0.06	CLM,FIN,IBS,JPT					minus	0.99
2:132299202-132393857	2:132391449	rs144486237	C	A	na	0.004	CLM,LWK,YRI					14:19503930-19597548	14:19594176	rs74570782	A	C	na	0.51	ASW,CEU,CHB,CLM,FIN,GBR,JPT,MXL,PUR,TSI,YRI					plus	0.93
2:132347803-132383704	2:132365497	rs192010309	T	C	T	0.001	ASW	POTEKP		PGOHUM00000240944		18:14511790-14544527	18:14526940	rs138826226	A	G	A	0.01	YRI	POTEC				minus	0.91
2:132347803-132383704	2:132365909	rs184609416	T	G	T	0.002	LWK,YRI	POTEKP		PGOHUM00000240944		18:14511790-14544527	18:14526528	rs182349067	C	A	C	0.002	YRI	POTEC				minus	0.91
2:132360425-132394637	2:132387735	rs10191303	A	G	na	0.07	ASW,CLM,LWK,PUR,YRI					2:132001812-132035814	2:132025150	rs147742126	G	A	na	0.37	CEU,CHB,JPT,LWK,MXL					plus	0.94
2:132360425-132394768	2:132366192	rs182438784	G	A	G	0.005	ASW,GBR,LWK,MXL,YRI	POTEKP		PGOHUM00000240944		2:131209841-131240820	2:131235058	rs2458856	T	C	na	0.03	CLM,GBR	POTEI				minus	0.94
2:132360425-132394768	2:132392562	rs188153708	A	G	na	0.001	CLM					2:131209841-131240820	2:131212051	rs62161838	C	T	na	0.99	CEU,TSI					minus	0.94
2:132461510-132548684	2:132529756	rs35591613	T	C	na	0.13	ASW,CHB,CHS,CLM,FIN,GBR,JPT,LWK,PUR,YRI					22:16060767-16144003	22:16079770	rs7284370	A	G	na	0.31	ASW,CEU,CLM,FIN,GBR,MXL,PUR,TSI,YRI					minus	0.96
2:132511747-132547091	2:132515878	rs11674673	C	T	na	0.01	ASW,CEU,FIN,GBR,PUR,TSI	C2orf27A				9:45402165-45438804	9:45433882	rs9286257	G	A	na	0.03	IBS					minus	0.95
2:132511747-132547091	2:132544265	rs115021992	A	T	na	0.05	ASW,CEU,CLM,FIN,GBR,IBS,LWK,MXL,PUR,TSI					9:45402165-45438804	9:45404997	rs192556483	T	A	na	0.01	ASW,LWK					minus	0.95
2:132511747-132547091	2:132544269	rs193135954	T	A	na	0.01	ASW,LWK,YRI					9:45402165-45438804	9:45404993	rs62552386	T	A	na	0.14	ASW,CHS,CLM,LWK,MXL,YRI					minus	0.95
2:132627568-132659275	2:132628018	rs183426805	C	T	na	0.01	PUR					21:14630966-14656209	21:14655770	rs180962622	G	A	na	0.001	FIN					minus	0.98
2:132627568-132659275	2:132629702	rs71430424	G	T	na	0.05	LWK,MXL					21:14630966-14656209	21:14654092	rs184776511	C	A	na	0.005	ASW,MXL,YRI					minus	0.98
2:132627568-132659275	2:132639155	rs10174425	A	T	na	0.36	ASW,CEU,CHB,CHS,CLM,FIN,GBR,JPT,LWK,MXL,PUR,TSI,YRI					21:14630966-14656209	21:14644618	rs142755980	T	A	na	0.33	ASW,FIN,IBS,LWK,MXL,TSI,YRI					minus	0.98
2:132627571-132660990	2:132647853	rs186280777	G	C	na	0.01	MXL					21:29331274-29364408	21:29344445	rs79802728	C	G	C	0.1	ASW,CEU,CHB,CHS,CLM,FIN,GBR,JPT,LWK,MXL,PUR,TSI,YRI					minus	0.96
2:132627571-132660990	2:132648886	rs113169230	A	G	na	0.07	ASW,CEU,CHB,CHS,CLM,FIN,GBR,IBS,JPT,LWK,MXL,PUR,YRI					21:29331274-29364408	21:29343403	rs2831290	T	C	T	0.39	ASW,CEU,CHB,CHS,CLM,FIN,GBR,IBS,JPT,LWK,MXL,PUR,TSI,YRI					minus	0.96
2:132627571-132660990	2:132658580	rs191009652	G	A	na	0.001	GBR					21:29331274-29364408	21:29333708	rs2092019	C	T	C	0.11	ASW,CEU,CHB,CHS,CLM,FIN,GBR,IBS,JPT,LWK,MXL,PUR,TSI,YRI					minus	0.96
2:132627571-132660990	2:132659121	rs113754500	A	G	na	0.07	ASW,CEU,CHB,CHS,IBS,JPT,MXL,TSI					21:29331274-29364408	21:29333147	rs193258532	T	C	T	0.001	FIN					minus	0.96
2:132631227-132648801	2:132633589	rs75822069	C	A	na	0.33	ASW,CEU,CHB,CHS,CLM,FIN,GBR,JPT,LWK,MXL,PUR,TSI,YRI					18:15089199-15106775	18:15091575	rs142376318	A	C	na	0.29	ASW,CEU,MXL					plus	0.98
2:132631227-132648801	2:132642240	rs182166557	T	C	na	0.001	CHS					18:15089199-15106775	18:15100206	rs56296653	T	C	na	0.62	CHB,CHS,GBR					plus	0.98
2:132701273-132977851	2:132714053	rs188096689	G	A	na	0.03	CHB,CHS,FIN,GBR,LWK,MXL					18:15106775-15390841	18:15119711	rs192838793	G	A	na	0.04	CHB,JPT					plus	0.97
2:132701273-132977851	2:132729495	rs4063787	T	A	T	0.02	FIN,MXL					18:15106775-15390841	18:15127283	rs192551552	T	A	T	0.02	CHS,FIN,LWK,MXL,PUR					plus	0.97
2:132701273-132977851	2:132733186	rs150281467	T	C	T	0.05	ASW,CEU,FIN,GBR,LWK,YRI					18:15106775-15390841	18:15131003	rs148037423	T	C	T	0.01	ASW,LWK,MXL,YRI					plus	0.97
2:132701273-132977851	2:132757446	rs184725921	C	T	na	0.02	ASW,CEU,CHB,CHS,CLM,FIN,GBR,JPT,LWK,YRI					18:15106775-15390841	18:15155089	rs3927360	C	T	na	0.83	CHB,CHS,CLM,GBR,MXL					plus	0.97
2:132701273-132977851	2:132760139	rs190771093	C	T	na	0.02	ASW,CHB,CHS,CLM,FIN,GBR,IBS,JPT,LWK,YRI					18:15106775-15390841	18:15157781	rs12967543	C	T	na	0.05	CHB,CHS,CLM,FIN,GBR,IBS,JPT,LWK,MXL,YRI					plus	0.97
2:132701273-132977851	2:132821192	rs146744073	G	A	na	0.001	LWK					18:15106775-15390841	18:15229855	rs145645703	G	A	na	0.002	CLM,LWK					plus	0.97
2:132701273-132977851	2:132824770	rs181418693	C	T	na	0.002	LWK					18:15106775-15390841	18:15233430	rs183729181	C	T	na	0.005	TSI					plus	0.97
2:132701273-132977851	2:132880929	rs193158076	G	A	na	0.01	ASW,FIN,GBR,MXL,YRI					18:15106775-15390841	18:15291990	rs185411313	G	A	na	0.02	FIN					plus	0.97
2:132701273-132977851	2:132899524	rs192590959	G	A	na	0.001	JPT					18:15106775-15390841	18:15310493	rs9957946	A	G	na	0.08	ASW,CHB,CHS,CLM,FIN,GBR,IBS,JPT,LWK,MXL,PUR,TSI,YRI			PGOHUM00000249927		plus	0.97
2:132701273-132977851	2:132901763	rs184208097	C	G	na	0.03	ASW,CHB,IBS					18:15106775-15390841	18:15312731	rs7238065	C	G	na	0.06	ASW,CLM,GBR,IBS,LWK,MXL			PGOHUM00000249927		plus	0.97
2:132701273-132977851	2:132923230	rs181315351	G	A	na	0.01	CHB,CHS	ANKRD30BL				18:15106775-15390841	18:15334227	rs182134550	G	A	na	0.08	CHB,CLM,FIN,IBS,LWK,TSI					plus	0.97
2:132701273-132977851	2:132923429	rs143687473	G	A	na	0.04	ASW,CHB,CHS,GBR,IBS,JPT,LWK,MXL,PUR,TSI,YRI	ANKRD30BL				18:15106775-15390841	18:15334421	rs182751006	G	A	na	0.01	FIN,GBR					plus	0.97
2:132806610-132959866	2:132811465	rs183316058	T	C	na	0.01	ASW,CHS,FIN,JPT,YRI					21:14369463-14527658	21:14522815	rs191194044	A	G	na	0.004	CHB,CHS,JPT					minus	0.97
2:132806610-132959866	2:132853230	rs10186348	T	C	na	0.44	ASW,CEU,CHB,CHS,CLM,FIN,GBR,IBS,JPT,LWK,MXL,PUR,TSI,YRI					21:14369463-14527658	21:14477692	rs28397804	A	G	na	0.1	CEU,CHB,CHS,GBR,LWK,PUR,TSI,YRI	ANKRD30BP2				minus	0.97
2:132806610-132959866	2:132854102	rs115160265	C	T	na	0.01	ASW,CLM,LWK,YRI				chr2:132854094-132854375	21:14369463-14527658	21:14476809	rs148037960	G	A	na	0.02	LWK	ANKRD30BP2			chr21:14476527-14477047	minus	0.97
2:132806610-132959866	2:132874155	rs187463630	G	A	na	0.001	JPT					21:14369463-14527658	21:14456383	rs2457303	T	C	na	0.01	CEU,CHB,GBR,PUR	ANKRD30BP2			chr21:14456298-14456817	minus	0.97
2:132806610-132959866	2:132877591	rs7563715	T	C	na	0.37	ASW,CEU,CHB,CHS,CLM,FIN,GBR,JPT,LWK,MXL,PUR,TSI,YRI					21:14369463-14527658	21:14452175	rs185232894	A	G	na	0.05	GBR	ANKRD30BP2				minus	0.97
2:132806610-132959866	2:132940157	rs10445649	T	C	na	0.03	ASW,CHB,FIN,GBR,MXL,YRI	ANKRD30BL				21:14369463-14527658	21:14389181	rs189412978	G	A	na	0.04	FIN,MXL					minus	0.97
2:132833783-132972321	2:132956720	rs76829740	A	G	na	0.01	ASW,LWK,YRI	ANKRD30BL				14:19050785-19199839	14:19072492	rs192673264	T	C	na	0.001	CLM					minus	0.96
2:132903195-132977851	2:132913618	rs182919056	C	A	na	0.01	YRI	ANKRD30BL				15:20035767-20095601	15:20085183	rs4932105	G	T	na	0.2	ASW,CEU,CHB,CHS,CLM,FIN,GBR,JPT,LWK,MXL,PUR,TSI,YRI			PGOHUM00000256748		minus	0.96
2:132903195-132977851	2:132963519	rs10198778	A	G	na	0.18	ASW,CEU,CHB,CHS,CLM,FIN,GBR,JPT,LWK,MXL,PUR,TSI,YRI	ANKRD30BL				15:20035767-20095601	15:20046665	rs140152396	T	C	na	0.03	CHB,CHS,CLM,FIN,GBR,JPT,MXL					minus	0.96
2:138639956-138693580	2:138640690	rs57273666	C	T	C	0.01	ASW,LWK,YRI					13:19204345-19271117	13:19212302	rs181676171	C	T	C	0.001	CLM					plus	0.93
2:138639956-138693580	2:138659241	rs187878179	T	C	T	0.001	CLM,TSI					13:19204345-19271117	13:19228429	rs7982578	T	C	T	0.09	ASW,CEU,CHB,FIN,GBR,IBS,LWK,MXL,TSI,YRI					plus	0.93
2:138639956-138693580	2:138660808	rs114779971	C	T	C	0.005	LWK,YRI					13:19204345-19271117	13:19230003	rs149865768	C	T	C	0.01	ASW,YRI					plus	0.93
2:138640605-138693604	2:138659241	rs187878179	T	C	T	0.001	CLM,TSI					18:14361944-14421832	18:14404857	rs192128343	A	G	na	0.001	GBR					minus	0.93
2:138640605-138693604	2:138659589	rs184798021	T	C	T	0.001	JPT					18:14361944-14421832	18:14404505	rs62080582	A	G	na	0.16	CEU,CHB,CLM,FIN,GBR,JPT,LWK,MXL,PUR,TSI,YRI					minus	0.93
2:138640605-138693604	2:138665070	rs116688160	A	G	A	0.01	ASW,LWK,YRI					18:14361944-14421832	18:14398980	rs58263065	T	C	na	0.09	CEU,CHS,CLM,FIN,GBR,LWK,TSI,YRI					minus	0.93
2:233305992-233314949	2:233307925	rs139595493	C	T	na	0.07	CHB,CHS,FIN,GBR,JPT,YRI					2:233193728-233204208	2:233196546	rs140361932	C	T	na	0.01	LWK,PUR,TSI,YRI	DIS3L2				plus	0.94
2:16630-28103	2:19499	rs73138551	G	A	na	0.001	LWK,YRI					5:19554-34257	5:22234	rs114620725	A	G	na	0.003	ASW,YRI					plus	0.92
2:98138-103058	2:99356	rs190012315	G	A	G	0.002	CHB,JPT					21:48092857-48097585	21:48096360	rs189000436	C	T	na	0.003	ASW,YRI					minus	0.92
2:164215-179094	2:175908	rs144548595	G	A	G	0.01	ASW,LWK,YRI					5:34745-49610	5:46201	rs150859929	G	A	na	0.01	CEU,FIN,GBR,MXL,TSI					plus	0.91
2:164215-174921	2:166224	rs6707786	T	G	na	0.62	ASW,CEU,CHB,CHS,CLM,FIN,GBR,IBS,JPT,LWK,MXL,PUR,TSI,YRI					3:195744266-195755767	3:195746274	rs191098614	G	T	G	0.001	LWK					plus	0.92
2:13508979-13522726	2:13509902	rs148121196	A	G	A	0.01	ASW,CEU,CLM,GBR,LWK,MXL,PUR,TSI					15:22582525-22596190	15:22583436	rs148449520	A	G	na	0.11	ASW,CEU,CHB,CHS,CLM,FIN,GBR,JPT,LWK,MXL,PUR,TSI,YRI					plus	0.96
2:13516395-13563536	2:13557022	rs73916279	G	C	G	0.07	ASW,CEU,CLM,FIN,GBR,IBS,LWK,MXL,PUR,TSI,YRI					15:20580214-20634165	15:20586674	rs190930337	C	G	C	0.003	GBR,LWK,PUR,YRI					minus	0.96
2:13516395-13563536	2:13559231	rs57284816	T	C	C	0.11	ASW,CEU,CHB,CHS,CLM,FIN,GBR,IBS,JPT,LWK,MXL,PUR,TSI,YRI					15:20580214-20634165	15:20584482	rs188512799	G	A	na	0.01	CHS,CLM,GBR,IBS,LWK,MXL					minus	0.96
2:17566338-17567849	2:17567229	rs147979854	C	T	C	0.003	ASW,LWK,YRI			PGOHUM00000240588	chr2:17567199-17567252	5:55570958-55572474	5:55571588	rs182326290	G	A	G	0.001	LWK			PGOHUM00000259982	chr5:55571558-55571617	minus	0.9
2:24553265-24555224	2:24554273	rs182651132	C	T	C	0.003	LWK,YRI	ITSN2			chr2:24554245-24554341	6:80063354-80064435	6:80064043	rs142970437	G	A	G	0.002	CEU,GBR,TSI				chr6:80063974-80064276	minus	0.91
2:26032561-26033569	2:26032929	rs181991888	C	T	C	0.001	LWK	ASXL2		PGOHUM00000239993	chr2:26032759-26033309	19:53982559-53983593	19:53983208	rs183033829	G	A	G	0.01	CLM	ZNF813		PGOHUM00000234773	chr19:53983207-53983227	minus	0.9
2:27848510-27851916	2:27849135	rs147344594	C	T	C	0.004	LWK,YRI	CCDC121				X:111623834-111626784	X:111626167	rs186840821	G	A	G	0.01	ASW,CEU,PUR,TSI	ZCCHC16				minus	0.98
2:34064595-34065809	2:34064969	rs114296479	C	T	C	0.001	YRI			PGOHUM00000240010	chr2:34064960-34064986	7:54487072-54488279	7:54487901	rs117968250	G	A	G	0.01	CEU,CLM,FIN,GBR,IBS,PUR			PGOHUM00000233235	chr7:54487883-54487909	minus	0.9
2:34064595-34065809	2:34065104	rs144184651	C	T	C	0.001	LWK			PGOHUM00000240010	chr2:34065095-34065111	7:54487072-54488279	7:54487767	rs183134394	G	A	G	0.001	CEU			PGOHUM00000233235	chr7:54487759-54487790	minus	0.9
2:38935301-38944371	2:38939849	rs76296870	G	A	G	0.004	ASW,LWK,YRI	GALM				21:15467258-15474953	21:15471549	rs150547653	G	A	na	0.001	CEU					plus	0.91
2:41383675-41385034	2:41384124	rs186722121	T	C	na	0.001	CHB				chr2:41384119-41384124	5:79654561-79655918	5:79655467	rs35735778	A	G	A	0.07	ASW,CEU,CLM,FIN,GBR,IBS,LWK,MXL,PUR,TSI,YRI			PGOHUM00000261399	chr5:79655463-79655468	minus	0.93
2:41383675-41385030	2:41384637	rs72959322	A	G	A	0.02	ASW,LWK,YRI					19:42333662-42335321	19:42334933	rs142078421	A	G	A	0.01	CHB,CHS,FIN,JPT					plus	0.91
2:41383696-41384995	2:41384212	rs184919950	A	G	A	0.003	CEU,CLM,IBS,TSI				chr2:41384210-41384221	12:93277511-93278780	12:93278023	rs144093690	A	G	A	0.02	LWK,MXL,YRI	EEA1		PGOHUM00000239891	chr12:93278018-93278032	plus	0.92
2:42047264-42048795	2:42047422	rs79114154	G	A	G	0.06	CHB,CHS,FIN,JPT,MXL			PGOHUM00000259778	chr2:42047170-42047429	10:120691603-120692797	10:120692640	rs75654832	C	T	C	0.001	CHB			PGOHUM00000238635	chr10:120692632-120692639	minus	0.92
2:62321630-62323516	2:62323120	rs114852532	C	T	C	0.01	ASW,LWK,YRI	COMMD1			chr2:62323038-62323133	X:115235621-115237822	X:115237429	rs189285340	C	T	C	0.001	CHB					plus	0.9
2:62787369-62788545	2:62787862	rs187167386	A	G	A	0.002	ASW,GBR					20:30757395-30758581	20:30757891	rs7265030	A	G	A	0.01	ASW,LWK,MXL,PUR,YRI					plus	0.92
2:68753566-68758018	2:68755656	rs191633254	G	A	na	0.001	LWK	APLF		PGOHUM00000240081		16:60391102-60395012	16:60392669	rs62048715	G	A	G	0.1	CEU,CLM,GBR,IBS,JPT,LWK,MXL,TSI			PGOHUM00000259076		plus	0.96
2:69939462-69943612	2:69942273	rs114810806	T	C	T	0.01	ASW,CEU,FIN,GBR,TSI					7:5050383-5054533	7:5053176	rs183673105	T	C	T	0.001	FIN,GBR					plus	0.94
2:71236033-71239408	2:71237167	rs184075960	G	A	G	0.01	FIN					8:11780835-11784206	8:11783073	rs13268030	C	T	na	0.59	ASW,CEU,CHB,CHS,CLM,FIN,GBR,IBS,JPT,LWK,MXL,PUR,TSI,YRI					minus	0.93
2:71236033-71239408	2:71238717	rs141445938	A	G	A	0.01	CLM,FIN,GBR,MXL,PUR,TSI					8:11780835-11784206	8:11781534	rs4840592	T	C	C	0.87	ASW,CEU,CHB,CHS,CLM,FIN,GBR,IBS,LWK,MXL,PUR,TSI,YRI					minus	0.93
2:71236033-71239179	2:71237590	rs182525876	A	G	A	0.01	ASW,LWK,YRI					7:97571356-97574459	7:97572907	rs10244822	T	C	na	0.56	ASW,CEU,CHB,CHS,CLM,FIN,GBR,IBS,JPT,LWK,MXL,PUR,TSI,YRI					minus	0.93
2:71236033-71239179	2:71237440	rs13024486	A	G	A	0.002	CLM,TSI					4:9488214-9491333	4:9489619	rs28768980	G	A	na	0.62	ASW,CEU,CHB,CHS,CLM,FIN,GBR,JPT,LWK,MXL,PUR,TSI,YRI					plus	0.91
2:71236033-71239398	2:71237167	rs184075960	G	A	G	0.01	FIN					3:125425048-125428416	3:125426183	rs7623876	A	G	na	0.95	ASW,CEU,CLM,FIN,GBR,IBS,LWK,MXL,PUR,TSI,YRI					plus	0.93
2:71236033-71239408	2:71236188	rs142861315	G	A	G	0.001	ASW					2:71258911-71262284	2:71259066	rs13004607	A	G	na	0.01	LWK,MXL,YRI					plus	0.94
2:71236033-71239408	2:71237167	rs184075960	G	A	G	0.01	FIN					14:52233293-52236643	14:52235511	rs141140668	C	T	na	0.002	ASW,LWK					minus	0.93
2:71236033-71239180	2:71237167	rs184075960	G	A	G	0.01	FIN					11:71307306-71310423	11:71308435	rs185759736	G	A	na	0.001	ASW,CLM					plus	0.92
2:71236033-71239179	2:71237776	rs185957715	A	G	A	0.001	TSI					11:67484971-67488086	11:67486335	rs186094008	T	C	na	0.01	ASW,YRI					minus	0.92
2:71236048-71239176	2:71236188	rs142861315	G	A	G	0.001	ASW					8:12536943-12539794	8:12539655	rs2409994	C	T	na	0.46	ASW,CEU,CHB,CHS,CLM,FIN,GBR,IBS,JPT,LWK,MXL,PUR,TSI,YRI					minus	0.92
2:71236101-71239408	2:71237167	rs184075960	G	A	G	0.01	FIN					4:4179319-4182624	4:4181557	rs73792815	C	T	na	0.04	ASW,CLM,LWK,MXL,PUR,TSI,YRI					minus	0.92
2:71236648-71239396	2:71237590	rs182525876	A	G	A	0.01	ASW,LWK,YRI					11:17066048-17068747	11:17066982	rs7947814	A	G	na	0.04	ASW,CLM,LWK,YRI					plus	0.91
2:71237836-71239179	2:71238716	rs116706455	C	T	C	0.01	ASW,CLM,PUR,YRI					7:6924018-6925346	7:6924480	rs4720693	A	G	na	0.28	ASW,CEU,CHS,CLM,FIN,GBR,JPT,LWK,MXL,PUR,TSI,YRI					minus	0.91
2:71244087-71267337	2:71257373	rs149821777	T	C	na	0.01	LWK,PUR,YRI					3:75395460-75418563	3:75405290	rs111727979	A	G	A	0.05	ASW,CEU,CHB,CHS,CLM,FIN,GBR,IBS,JPT,LWK,MXL,PUR,TSI,YRI					minus	0.92
2:71244087-71267337	2:71262284	rs112848762	C	T	na	0.003	LWK,YRI					3:75395460-75418563	3:75400465	rs140761805	G	A	G	0.001	ASW					minus	0.92
2:71246452-71285141	2:71247578	rs2418654	T	C	C	0.63	ASW,CEU,CHB,CHS,CLM,FIN,GBR,IBS,JPT,LWK,MXL,PUR,TSI,YRI					3:125434785-125468779	3:125435977	rs35812233	C	T	na	0.12	ASW,CEU,CHB,CHS,CLM,FIN,GBR,IBS,JPT,LWK,MXL,PUR,TSI,YRI					plus	0.91
2:71246452-71285141	2:71252823	rs379526	T	C	na	0.55	ASW,CEU,CHB,CHS,CLM,FIN,GBR,IBS,JPT,LWK,MXL,PUR,TSI,YRI	OR7E91P				3:125434785-125468779	3:125441209	rs186451226	C	T	na	0.003	ASW					plus	0.91
2:71246452-71285141	2:71259795	rs35437191	T	C	na	0.16	CHB,CHS,CLM,GBR,JPT,LWK,MXL,TSI,YRI					3:125434785-125468779	3:125447075	rs7634292	C	T	na	0.73	ASW,CEU,CHB,CHS,CLM,FIN,GBR,IBS,JPT,LWK,MXL,PUR,TSI,YRI					plus	0.91
2:71246452-71285141	2:71284692	rs115186872	C	T	C	0.005	ASW,CLM,LWK,YRI					3:125434785-125468779	3:125468330	rs112836007	C	T	na	0.15	ASW,CEU,CHB,CHS,CLM,FIN,GBR,JPT,LWK,MXL,PUR,TSI,YRI					plus	0.91
2:71246452-71262302	2:71249892	rs181420323	C	A	C	0.001	LWK,YRI					11:67483701-67499479	11:67495983	rs143230494	G	T	na	0.01	ASW,LWK,YRI					minus	0.93
2:71246452-71262302	2:71256324	rs11126314	G	A	na	0.001	CLM,LWK	OR7E91P		PGOHUM00000250458		11:67483701-67499479	11:67490627	rs139998473	C	T	na	0.01	LWK,YRI			PGOHUM00000250380		minus	0.93
2:71246456-71263260	2:71255550	rs390358	C	G	na	0.26	ASW,CEU,CHB,CHS,CLM,FIN,GBR,IBS,JPT,LWK,MXL,PUR,TSI,YRI	OR7E91P				8:11883901-11900668	8:11892588	rs144061163	C	G	na	0.003	JPT					minus	0.92
2:71246456-71263260	2:71256898	rs6749630	G	T	na	0.08	ASW,CEU,CHB,CHS,FIN,GBR,JPT,LWK,MXL,PUR,TSI,YRI	OR7E91P		PGOHUM00000250458		8:11883901-11900668	8:11891248	rs147286459	C	A	na	0.01	ASW,LWK,YRI			PGOHUM00000260393		minus	0.92
2:71246456-71266755	2:71250025	rs185948489	G	A	G	0.01	CEU,GBR,LWK,MXL,PUR,TSI,YRI					4:9452503-9472660	4:9456118	rs142510631	G	A	na	0.08	ASW,CEU,CHB,CHS,CLM,FIN,GBR,LWK,MXL,PUR,TSI,YRI					plus	0.92
2:71246535-71263264	2:71248166	rs189148234	C	T	C	0.002	GBR					4:3883847-3899895	4:3898261	rs28836256	A	G	na	0.44	ASW,CEU,CHB,CHS,CLM,FIN,GBR,IBS,JPT,LWK,MXL,PUR,TSI,YRI					minus	0.92
2:71246535-71263264	2:71249892	rs181420323	C	A	C	0.001	LWK,YRI					4:3883847-3899895	4:3896544	rs28794781	T	G	na	0.16	ASW,CEU,CLM,FIN,GBR,IBS,LWK,MXL,PUR,TSI,YRI					minus	0.92
2:71246535-71263264	2:71250636	rs140979396	T	C	T	0.004	CHB,CHS,JPT					4:3883847-3899895	4:3895802	rs138484961	A	G	na	0.01	ASW,LWK,PUR					minus	0.92
2:71246912-71266973	2:71250636	rs140979396	T	C	T	0.004	CHB,CHS,JPT					9:93503616-93522171	9:93518466	rs139543082	G	A	na	0.01	FIN,LWK,MXL,YRI					minus	0.95
2:71246912-71285141	2:71248254	rs4852745	G	A	G	0.42	ASW,CEU,CHB,CHS,CLM,FIN,GBR,IBS,JPT,LWK,MXL,PUR,TSI,YRI					8:12539811-12572728	8:12568890	rs182802018	T	C	na	0.002	CHB,CHS,JPT					minus	0.91
2:71246912-71274733	2:71248254	rs4852745	G	A	G	0.42	ASW,CEU,CHB,CHS,CLM,FIN,GBR,IBS,JPT,LWK,MXL,PUR,TSI,YRI					8:11769627-11796072	8:11792197	rs185351601	T	C	na	0.001	CEU					minus	0.9
2:71246912-71267305	2:71250272	rs182225042	A	G	A	0.001	TSI					7:6872950-6886701	7:6883340	rs144200117	T	C	na	0.01	CEU,FIN,GBR,PUR					minus	0.92
2:71246912-71267305	2:71250634	rs62145105	C	A	C	0.23	ASW,CEU,CHB,CHS,CLM,FIN,GBR,IBS,JPT,LWK,MXL,PUR,TSI,YRI					7:6872950-6886701	7:6882978	rs57235266	G	T	na	0.01	CHS,LWK,PUR					minus	0.92
2:71246912-71267305	2:71253541	rs367486	C	G	na	0.18	CEU,CHB,CHS,CLM,FIN,GBR,JPT,LWK,MXL,PUR,TSI,YRI	OR7E91P				7:6872950-6886701	7:6880069	rs190889165	G	C	na	0.001	LWK					minus	0.92
2:71246912-71262048	2:71256324	rs11126314	G	A	na	0.001	CLM,LWK	OR7E91P		PGOHUM00000250458		4:8943472-8957307	4:8951643	rs184864017	G	A	na	0.002	CHB,CHS,JPT	LOC650293	LOC650293	PGOHUM00000250749		plus	0.93
2:71246912-71262048	2:71257579	rs183362224	G	A	na	0.001	ASW				chr2:71257571-71257594	4:8943472-8957307	4:8952898	rs191288037	G	A	na	0.01	YRI				chr4:8952883-8952903	plus	0.93
2:71246912-71263264	2:71256015	rs181722812	T	C	na	0.001	CHB	OR7E91P				4:8974119-8991382	4:8983133	rs186657301	T	C	T	0.001	LWK					plus	0.92
2:71246912-71263264	2:71257881	rs183991190	T	C	na	0.001	PUR					4:8974119-8991382	4:8985001	rs188563964	T	C	T	0.001	GBR				chr4:8984949-8985030	plus	0.92
2:71246912-71285141	2:71252649	rs189254208	G	A	na	0.001	ASW,PUR	OR7E91P				12:8565544-8596965	12:8593475	rs146325452	C	T	na	0.003	ASW,LWK,YRI					minus	0.9
2:71246912-71285141	2:71253182	rs139252821	G	T	na	0.02	ASW,LWK,MXL,YRI	OR7E91P				12:8565544-8596965	12:8593318	rs144081447	C	A	na	0.01	ASW,LWK,PUR,YRI					minus	0.9
2:71246912-71285141	2:71265881	rs142506092	G	A	na	0.01	ASW,LWK,PUR,YRI					12:8565544-8596965	12:8580171	rs191363595	C	T	na	0.11	ASW,YRI					minus	0.9
2:71246912-71263264	2:71249660	rs181577623	C	T	C	0.01	ASW,LWK,YRI					11:67734492-67750637	11:67747895	rs183127619	G	A	G	0.001	LWK					minus	0.92
2:71246914-71263092	2:71250272	rs182225042	A	G	A	0.001	TSI					4:4120986-4136766	4:4133407	rs7686960	C	T	na	0.12	ASW,CLM,FIN,LWK,MXL,PUR,YRI					minus	0.91
2:71246914-71263092	2:71260102	rs60261767	T	C	na	0.08	ASW,FIN,JPT,PUR,YRI					4:4120986-4136766	4:4125002	rs142091031	A	G	na	0.01	ASW,LWK,YRI					minus	0.91
2:71246915-71269063	2:71261314	rs4852750	A	G	na	0.87	ASW,CEU,CHB,CHS,CLM,FIN,GBR,IBS,JPT,LWK,MXL,PUR,TSI,YRI					3:125412309-125435330	3:125427454	rs2947687	A	G	na	0.25	ASW,CEU,CHB,CHS,CLM,FIN,GBR,JPT,LWK,MXL,PUR,TSI,YRI					plus	0.95
2:71246915-71269063	2:71268146	rs4852244	G	A	na	0.2	ASW,CEU,CHB,CHS,CLM,FIN,GBR,IBS,JPT,LWK,MXL,PUR,TSI,YRI					3:125412309-125435330	3:125434267	rs187067084	G	A	na	0.01	CEU,GBR,JPT,MXL,TSI					plus	0.95
2:71246916-71263092	2:71248874	rs186072022	G	C	G	0.02	ASW,LWK,YRI					4:9508108-9522579	4:9510072	rs7435955	C	G	G	0.92	CEU,CHB,CHS,CLM,JPT,MXL,TSI					plus	0.92
2:71246916-71263100	2:71255716	rs149771135	C	T	na	0.001	ASW	OR7E91P				11:71322016-71339127	11:71330774	rs145274544	C	T	na	0.01	YRI					plus	0.92
2:71246916-71263100	2:71259231	rs144305265	G	A	na	0.01	ASW,LWK,YRI					11:71322016-71339127	11:71334243	rs140664757	G	A	na	0.02	ASW,JPT,LWK,PUR,YRI					plus	0.92
2:71246916-71263100	2:71259795	rs35437191	T	C	na	0.16	CHB,CHS,CLM,GBR,JPT,LWK,MXL,TSI,YRI					11:71322016-71339127	11:71334803	rs189663589	C	T	na	0.01	ASW,CHB,FIN,GBR,IBS,LWK,MXL					plus	0.92
2:71247529-71258913	2:71251357	rs453856	T	C	C	0.42	ASW,CEU,CHB,CHS,CLM,FIN,GBR,IBS,JPT,LWK,MXL,PUR,TSI,YRI	OR7E91P				2:71274018-71285141	2:71277491	rs191525398	T	C	na	0.001	MXL					plus	0.93
2:71247529-71258913	2:71252307	rs190006087	T	G	na	0.01	CEU,FIN,LWK	OR7E91P				2:71274018-71285141	2:71278440	rs428656	G	T	G	0.01	CHB,LWK					plus	0.93
2:71247529-71258913	2:71254872	rs182197831	A	T	na	0.02	GBR,LWK,MXL,TSI	OR7E91P				2:71274018-71285141	2:71281127	rs56192507	A	T	A	0.17	ASW,CEU,CHB,CHS,CLM,FIN,GBR,IBS,JPT,LWK,MXL,PUR,TSI,YRI					plus	0.93
2:71247529-71258913	2:71258805	rs182546203	C	T	na	0.001	LWK					2:71274018-71285141	2:71285033	rs149147090	C	T	C	0.01	ASW,LWK,YRI					plus	0.93
2:71249292-71285090	2:71255143	rs183471115	C	T	na	0.001	YRI	OR7E91P				2:159703461-159734013	2:159709235	rs193142711	T	C	T	0.01	LWK					plus	0.93
2:71249292-71285090	2:71258995	rs181094683	G	A	na	0.001	CEU,MXL					2:159703461-159734013	2:159713019	rs149470999	G	A	G	0.02	CEU,CLM,GBR,IBS,MXL,PUR,TSI,YRI					plus	0.93
2:71249292-71285090	2:71274925	rs146926060	T	C	na	0.003	GBR,IBS,LWK,TSI					2:159703461-159734013	2:159723601	rs6747192	T	C	C	0.57	ASW,CEU,CHB,CHS,CLM,FIN,GBR,IBS,JPT,LWK,MXL,PUR,TSI,YRI					plus	0.93
2:71249292-71285090	2:71275240	rs192269786	G	A	na	0.001	TSI					2:159703461-159734013	2:159723916	rs189414884	G	A	G	0.001	MXL					plus	0.93
2:71249529-71282878	2:71266991	rs58948954	T	C	na	0.05	ASW,LWK,YRI					10:15028872-15057355	10:15039924	rs189012848	A	G	na	0.001	TSI					minus	0.92
2:71249529-71282878	2:71275860	rs145691268	T	C	na	0.003	CHB,JPT					10:15028872-15057355	10:15034692	rs139768003	A	G	na	0.001	ASW					minus	0.92
2:71249529-71282878	2:71282614	rs114248634	A	G	A	0.001	YRI			PGOHUM00000240678		10:15028872-15057355	10:15029137	rs180776747	T	C	na	0.001	CLM			PGOHUM00000258459		minus	0.92
2:71249657-71261913	2:71257373	rs149821777	T	C	na	0.01	LWK,PUR,YRI					3:8723573-8735690	3:8731193	rs139486174	T	C	T	0.01	ASW,CLM,LWK,YRI					plus	0.95
2:71252883-71259624	2:71257373	rs149821777	T	C	na	0.01	LWK,PUR,YRI					3:112240473-112247299	3:112242686	rs73229335	A	G	na	0.01	CEU,CLM,FIN,GBR,PUR,TSI					minus	0.92
2:71254440-71270195	2:71260102	rs60261767	T	C	na	0.08	ASW,FIN,JPT,PUR,YRI					13:42000549-42016548	13:42011080	rs142638035	A	G	na	0.004	ASW,LWK,YRI					minus	0.93
2:71254440-71270195	2:71266028	rs12713721	C	T	na	0.65	ASW,CEU,CHB,CHS,CLM,FIN,GBR,IBS,JPT,LWK,MXL,PUR,TSI,YRI					13:42000549-42016548	13:42005170	rs9594546	A	G	na	0.01	ASW,LWK,YRI				chr13:42005094-42005250	minus	0.93
2:71254704-71266751	2:71256961	rs188757026	T	C	na	0.002	MXL,YRI	OR7E91P		PGOHUM00000250458		11:71603171-71616112	11:71605419	rs183001455	T	C	na	0.001	CHS	LOC100133315		PGOHUM00000257899		plus	0.91
2:71255976-71270093	2:71264696	rs191887124	T	C	na	0.001	CLM					13:68476305-68490542	13:68484978	rs187521306	T	C	T	0.01	YRI					plus	0.95
2:71256722-71268425	2:71266028	rs12713721	C	T	na	0.65	ASW,CEU,CHB,CHS,CLM,FIN,GBR,IBS,JPT,LWK,MXL,PUR,TSI,YRI					14:52227181-52238808	14:52229578	rs145523961	G	A	G	0.002	LWK					minus	0.94
2:71257901-71267371	2:71264696	rs191887124	T	C	na	0.001	CLM					12:52490566-52503615	12:52500950	rs111363278	T	C	T	0.03	ASW,CEU,CLM,FIN,GBR,IBS,MXL,PUR,TSI					plus	0.93
2:71257937-71263264	2:71259295	rs180780821	C	A	na	0.005	LWK,MXL,PUR					8:6933382-6939698	8:6934719	rs55984364	C	A	na	0.004	GBR,TSI					plus	0.91
2:71257945-71267371	2:71258187	rs385002	A	G	na	0.23	ASW,CEU,CHB,CHS,CLM,FIN,GBR,IBS,JPT,LWK,MXL,PUR,TSI,YRI					21:33986583-33995847	21:33986803	rs139704073	A	G	A	0.01	ASW,LWK,YRI					plus	0.93
2:71258896-71285123	2:71274503	rs150460093	G	A	na	0.003	IBS,MXL,TSI					9:92972358-92997250	9:92986408	rs115676035	G	A	na	0.001	YRI					plus	0.94
2:71258896-71285123	2:71274978	rs34432630	T	C	na	0.15	ASW,CEU,CHB,CHS,CLM,FIN,GBR,JPT,LWK,MXL,PUR,TSI,YRI					9:92972358-92997250	9:92986881	rs183120148	T	C	na	0.05	CHB,CHS,CLM,GBR,JPT,MXL,PUR,TSI					plus	0.94
2:71258896-71285123	2:71275197	rs183010231	A	T	na	0.001	TSI					9:92972358-92997250	9:92987100	rs185130409	A	T	na	0.001	LWK					plus	0.94
2:71258896-71285123	2:71276474	rs79328845	A	G	na	0.15	ASW,CEU,CHB,CHS,CLM,FIN,GBR,JPT,LWK,MXL,PUR,TSI,YRI					9:92972358-92997250	9:92988730	rs1776996	A	G	na	0.21	ASW,CEU,CHB,CHS,CLM,FIN,GBR,IBS,JPT,LWK,MXL,PUR,TSI,YRI					plus	0.94
2:71258896-71285123	2:71279507	rs138658173	C	T	C	0.01	ASW,CEU,CLM,FIN,GBR,MXL,TSI					9:92972358-92997250	9:92991681	rs7865093	C	T	na	0.01	ASW,GBR,LWK,YRI					plus	0.94
2:71259528-71267371	2:71260102	rs60261767	T	C	na	0.08	ASW,FIN,JPT,PUR,YRI					11:17066048-17076355	11:17066618	rs7930058	C	T	na	0.63	ASW,CEU,CHB,CHS,CLM,FIN,GBR,IBS,JPT,LWK,MXL,PUR,TSI,YRI					plus	0.9
2:71260715-71269819	2:71264949	rs6718523	T	C	na	0.87	ASW,CEU,CHB,CHS,CLM,FIN,GBR,JPT,LWK,MXL,PUR,TSI,YRI			PGOHUM00000240677		4:9751362-9761829	4:9756584	rs182904182	C	T	na	0.001	ASW			PGOHUM00000245850		plus	0.93
2:71260715-71266755	2:71266028	rs12713721	C	T	na	0.65	ASW,CEU,CHB,CHS,CLM,FIN,GBR,IBS,JPT,LWK,MXL,PUR,TSI,YRI					11:67502115-67509134	11:67502833	rs111672492	G	A	na	0.15	ASW,CEU,CHB,CHS,CLM,FIN,GBR,IBS,JPT,LWK,MXL,PUR,TSI,YRI					minus	0.91
2:71263872-71285141	2:71275394	rs188679478	A	G	na	0.002	CEU,FIN,GBR					7:97574457-97597317	7:97583305	rs12537716	T	C	na	0.29	ASW,CEU,CHB,CHS,CLM,FIN,GBR,IBS,JPT,LWK,MXL,PUR,TSI,YRI					minus	0.91
2:71265265-71268425	2:71266028	rs12713721	C	T	na	0.65	ASW,CEU,CHB,CHS,CLM,FIN,GBR,IBS,JPT,LWK,MXL,PUR,TSI,YRI					13:47034742-47037901	13:47035508	rs138270806	C	T	C	0.02	ASW,FIN,JPT,LWK,PUR,TSI,YRI					plus	0.95
2:71268447-71285143	2:71276286	rs7579635	C	T	na	0.01	ASW,CLM,LWK,YRI					4:4126172-4140019	4:4133523	rs7668773	G	A	na	0.01	ASW,FIN,LWK,PUR,YRI					minus	0.9
2:71268514-71285141	2:71269723	rs115337438	C	T	na	0.18	ASW,CEU,CHB,CHS,CLM,FIN,GBR,JPT,LWK,MXL,PUR,TSI,YRI					4:9504859-9517378	4:9506061	rs10027121	C	T	T	0.01	ASW,LWK,YRI					plus	0.91
2:71268514-71285141	2:71275240	rs192269786	G	A	na	0.001	TSI					4:9504859-9517378	4:9509948	rs190785854	G	A	G	0.002	LWK,YRI					plus	0.91
2:71273533-71285141	2:71275776	rs56208564	C	T	na	0.01	CEU,CLM,GBR,IBS,MXL,TSI					3:125413221-125425050	3:125415808	rs73858945	C	T	na	0.02	ASW,CLM,IBS,LWK,YRI					plus	0.92
2:71273533-71285141	2:71280228	rs149839047	G	A	G	0.004	ASW,LWK,YRI					3:125413221-125425050	3:125420120	rs141320837	G	A	na	0.01	CHB,CHS,JPT					plus	0.92
2:71274018-71285141	2:71284967	rs144564713	G	A	G	0.01	CHB,TSI					8:11889286-11899536	8:11889461	rs180716859	C	T	na	0.005	LWK,YRI					minus	0.9
2:71274018-71282235	2:71280559	rs146462994	A	G	A	0.004	LWK					7:6877635-6886085	7:6879317	rs147040305	T	C	na	0.001	LWK,TSI					minus	0.91
2:71274018-71285121	2:71274396	rs151281656	A	T	na	0.01	CHB,CHS					4:8974740-8985977	4:8975132	rs184441137	A	T	A	0.001	TSI					plus	0.91
2:71274018-71285121	2:71276215	rs10207224	T	A	na	0.48	ASW,CEU,CHB,CHS,CLM,FIN,GBR,IBS,JPT,LWK,MXL,PUR,TSI,YRI					4:8974740-8985977	4:8977293	rs183742323	T	A	T	0.002	LWK					plus	0.91
2:71274018-71285121	2:71277499	rs182505827	G	C	na	0.002	ASW,MXL					4:8974740-8985977	4:8978574	rs191487418	C	G	C	0.01	LWK,YRI					plus	0.91
2:71274018-71285121	2:71284692	rs115186872	C	T	C	0.005	ASW,CLM,LWK,YRI					4:8974740-8985977	4:8985544	rs181114100	C	T	C	0.001	CEU					plus	0.91
2:71274018-71285141	2:71278445	rs35461599	C	T	C	0.13	ASW,CEU,CHB,CHS,CLM,FIN,GBR,IBS,JPT,LWK,MXL,PUR,TSI,YRI					14:52215304-52226544	14:52219983	rs143349971	C	T	C	0.01	ASW,CEU,CHB,CLM,GBR,PUR,TSI					plus	0.91
2:71274018-71285141	2:71280650	rs191268076	G	T	G	0.001	LWK					14:52215304-52226544	14:52222060	rs7153903	T	G	G	0.81	ASW,CEU,CHB,CLM,FIN,GBR,IBS,LWK,MXL,PUR,TSI,YRI					plus	0.91
2:71274018-71285141	2:71276563	rs7593893	T	C	na	0.48	ASW,CEU,CHB,CHS,CLM,FIN,GBR,IBS,JPT,LWK,MXL,PUR,TSI,YRI					11:71322628-71333922	11:71325505	rs113482239	C	T	na	0.01	LWK,YRI					plus	0.91
2:71275784-71285141	2:71276214	rs10194733	C	T	na	0.48	ASW,CEU,CHB,CHS,CLM,FIN,GBR,IBS,JPT,LWK,MXL,PUR,TSI,YRI					3:8723573-8732698	3:8724000	rs192610431	C	T	C	0.01	LWK					plus	0.92
2:71280959-71285141	2:71283126	rs149681147	G	A	G	0.02	ASW,CEU,LWK,MXL,YRI			PGOHUM00000240678		4:9484069-9488216	4:9486218	rs184776851	G	A	na	0.01	ASW,CLM,YRI			PGOHUM00000250756		plus	0.9
2:73392672-73399658	2:73397085	rs115072796	T	C	C	0.15	LWK					2:87315025-87322050	2:87317623	rs141910430	G	A	na	0.04	IBS					minus	0.99
2:73826146-73832717	2:73826489	rs189955693	C	T	C	0.002	ASW,LWK,MXL	ALMS1				2:73897773-73904314	2:73898118	rs7570683	C	T	C	0.55	ASW,CEU,CHB,CHS,CLM,FIN,GBR,IBS,JPT,LWK,MXL,PUR,TSI,YRI	ALMS1P				plus	0.95
2:73826146-73832717	2:73826767	rs11901974	A	G	A	0.02	ASW,LWK,PUR,YRI	ALMS1				2:73897773-73904314	2:73898396	rs146623300	A	G	A	0.002	JPT	ALMS1P				plus	0.95
2:73826146-73832717	2:73829554	rs181073947	C	G	G	0.002	ASW	ALMS1				2:73897773-73904314	2:73901182	rs181113061	G	C	G	0.001	ASW	ALMS1P				plus	0.95
2:85540761-85544551	2:85543100	rs190644363	C	G	C	0.07	ASW,CEU,CHB,CHS,CLM,FIN,GBR,IBS,JPT,LWK,MXL,PUR,TSI,YRI			PGOHUM00000240708		2:85569457-85572324	2:85570942	rs9309620	G	C	G	0.58	ASW,CEU,CHB,CHS,CLM,FIN,GBR,IBS,JPT,LWK,MXL,PUR,TSI,YRI	RETSAT				minus	0.95
2:85540761-85544551	2:85543975	rs115610332	C	T	C	0.01	JPT,LWK,YRI					2:85569457-85572324	2:85570017	rs58145899	G	A	G	0.004	YRI	RETSAT				minus	0.95
2:87061328-87100964	2:87062564	rs184661217	C	T	na	0.01	CHB,CHS,CLM,FIN,GBR,JPT,LWK,MXL	CD8B				2:107091619-107131493	2:107130263	rs138146584	A	G	na	0.01	CHB,CLM,FIN,IBS,LWK,YRI					minus	0.99
2:87061328-87100964	2:87062612	rs113871654	T	C	na	0.2	ASW,CEU,CHB,CHS,CLM,LWK,MXL,PUR,TSI	CD8B				2:107091619-107131493	2:107130215	rs147267362	G	A	na	0.01	CHB,GBR					minus	0.99
2:87061328-87100964	2:87062898	rs143810811	T	C	na	0.04	CHS,GBR,LWK,PUR	CD8B				2:107091619-107131493	2:107129929	rs138406920	G	A	na	0.7	CHB,CHS,FIN,JPT,TSI,YRI					minus	0.99
2:87061328-87100964	2:87063525	rs10167692	C	T	T	0.16	ASW,CEU,CHB,CHS,CLM,FIN,GBR,IBS,JPT,LWK,MXL,PUR,TSI,YRI	CD8B				2:107091619-107131493	2:107129302	rs190616930	A	G	na	0.01	ASW,CHS,GBR					minus	0.99
2:87061328-87100964	2:87065652	rs113133919	G	C	C	0.04	ASW,CHB,CHS,FIN,GBR,JPT,LWK,YRI	CD8B				2:107091619-107131493	2:107127175	rs4452136	C	G	na	0.92	ASW,CHB,CHS,CLM,FIN,GBR,IBS,JPT,LWK,PUR,YRI					minus	0.99
2:87061328-87100964	2:87065761	rs189180614	A	C	A	0.02	CHB,CHS,FIN,GBR,JPT,LWK,MXL,YRI	CD8B				2:107091619-107131493	2:107127066	rs191875885	G	T	na	0.05	ASW,CHB,CHS,CLM,FIN,GBR,JPT,LWK,YRI					minus	0.99
2:87061328-87100964	2:87066973	rs56296059	C	T	C	0.68	ASW,CEU,CHB,CLM,FIN,GBR,IBS,LWK,MXL,PUR,YRI	CD8B				2:107091619-107131493	2:107125854	rs111945775	G	A	na	0.04	CLM,GBR,YRI					minus	0.99
2:87061328-87100964	2:87071277	rs150603379	C	A	na	0.05	FIN	CD8B				2:107091619-107131493	2:107121547	rs71419328	T	G	G	0.04	CHS					minus	0.99
2:87061328-87100964	2:87073627	rs139322949	A	G	G	0.05	CHB,GBR,LWK	CD8B				2:107091619-107131493	2:107119199	rs140351139	C	T	na	0.03	FIN					minus	0.99
2:87061328-87100964	2:87076939	rs183210215	T	G	G	0.03	ASW,CHB,CHS,CLM,FIN,GBR,IBS,JPT,LWK,MXL,PUR,YRI	CD8B				2:107091619-107131493	2:107115893	rs182087497	C	A	na	0.05	ASW,CHB,CLM,FIN,GBR,IBS,JPT,LWK,YRI					minus	0.99
2:87061328-87100964	2:87081190	rs12995347	G	A	na	0.01	FIN	CD8B				2:107091619-107131493	2:107111679	rs148255538	T	C	C	0.06	CHS,FIN,GBR,PUR			PGOHUM00000250471		minus	0.99
2:87061328-87100964	2:87081649	rs12995724	A	G	G	0.02	ASW,CLM,IBS,LWK	CD8B				2:107091619-107131493	2:107111220	rs183876032	C	T	na	0.05	ASW,CHB,FIN,GBR,JPT,LWK,YRI			PGOHUM00000250471		minus	0.99
2:87061328-87100964	2:87082367	rs181788729	C	T	C	0.002	FIN,YRI	CD8B				2:107091619-107131493	2:107110497	rs182575737	G	A	G	0.05	ASW,GBR,LWK,TSI,YRI			PGOHUM00000250471		minus	0.99
2:87061328-87100964	2:87085641	rs13390206	G	A	A	0.42	ASW,CEU,CHB,CHS,CLM,FIN,GBR,IBS,JPT,LWK,MXL,PUR,TSI,YRI	CD8B				2:107091619-107131493	2:107107228	rs188157826	T	C	na	0.01	CEU,FIN,GBR,IBS,MXL					minus	0.99
2:87061328-87100964	2:87085759	rs192702248	C	T	C	0.01	PUR	CD8B				2:107091619-107131493	2:107107110	rs55762809	G	A	G	0.09	JPT,TSI					minus	0.99
2:87061328-87100964	2:87095244	rs28538638	T	A	na	0.41	ASW,CEU,CHB,CHS,CLM,FIN,GBR,IBS,JPT,LWK,MXL,PUR,TSI,YRI	ANAPC1P1				2:107091619-107131493	2:107097322	rs7600420	T	A	A	0.44	ASW,CEU,CHB,CHS,CLM,FIN,GBR,IBS,JPT,LWK,MXL,PUR,TSI,YRI					minus	0.99
2:87096602-87140687	2:87106108	rs58443432	T	C	na	0.21	ASW,CLM,GBR,LWK,PUR,YRI	ANAPC1P1			chr2:87106107-87106111	2:112595439-112640268	2:112630773	rs191895787	A	G	A	0.05	GBR	ANAPC1				minus	0.98
2:87096602-87140687	2:87106911	rs67304608	C	A	na	0.31	ASW,CEU,CHB,CHS,CLM,FIN,GBR,JPT,LWK,MXL,PUR,TSI,YRI	ANAPC1P1				2:112595439-112640268	2:112629970	rs149572332	G	T	G	0.03	CHB,CHS,CLM,FIN,GBR,IBS,JPT,LWK,MXL,PUR,YRI	ANAPC1			chr2:112629944-112630038	minus	0.98
2:87096602-87140687	2:87107214	rs185834516	A	G	na	0.005	LWK	ANAPC1P1				2:112595439-112640268	2:112629672	rs150437347	T	C	na	0.03	ASW,CEU,CLM,LWK,YRI	ANAPC1				minus	0.98
2:87096602-87140687	2:87108276	rs187745787	A	G	na	0.01	ASW,CHB,CHS,CLM,FIN,GBR,LWK,MXL,YRI	ANAPC1P1				2:112595439-112640268	2:112628610	rs10191096	C	T	T	0.58	ASW,CEU,CHB,CHS,CLM,FIN,GBR,IBS,JPT,LWK,MXL,PUR,TSI,YRI	ANAPC1				minus	0.98
2:87096602-87140687	2:87122925	rs190548328	A	C	na	0.06	ASW,CHB,CHS,CLM,FIN,GBR,IBS,LWK,MXL,PUR,YRI					2:112595439-112640268	2:112613475	rs6715353	T	G	T	0.56	ASW,CEU,CHB,CHS,CLM,FIN,GBR,JPT,LWK,MXL,PUR,TSI,YRI	ANAPC1				minus	0.98
2:87560502-87567357	2:87563186	rs138202895	G	A	na	0.01	CHB,CHS,JPT					2:89276781-89283648	2:89280945	rs189701378	C	T	na	0.03	CHB,CHS,CLM,PUR					minus	0.98
2:89272325-89281028	2:89280016	rs188291902	G	A	na	0.002	CEU					2:89380446-89387420	2:89386402	rs72490082	G	A	na	0.18	CEU,CHB,CHS,GBR,JPT,PUR					plus	0.91
2:89276780-89310127	2:89293722	rs183925410	G	A	na	0.06	ASW,CHB,CHS,FIN,GBR,JPT,MXL,YRI					2:90248745-90275440	2:90258433	rs842153	T	C	na	0.18	ASW,CHB,CHS,CLM,FIN,GBR,JPT,LWK,MXL,PUR,TSI,YRI					minus	0.98
2:89276780-89310127	2:89294460	rs182031642	G	A	na	0.05	GBR,PUR					2:90248745-90275440	2:90257701	rs842152	T	C	na	0.16	ASW,CEU,CHB,CHS,CLM,GBR,JPT,LWK,PUR,TSI,YRI					minus	0.98
2:89276780-89310127	2:89295642	rs113618256	T	A	na	0.19	ASW,CEU,CHB,CHS,CLM,FIN,GBR,IBS,JPT,LWK,PUR,TSI,YRI					2:90248745-90275440	2:90256517	rs187716740	T	A	na	0.01	CHB,FIN,IBS,MXL					minus	0.98
2:89276780-89310127	2:89306085	rs147515363	G	T	na	0.05	FIN,GBR					2:90248745-90275440	2:90252790	rs115577822	A	C	na	0.2	ASW,CEU,FIN,JPT,LWK,MXL,PUR,YRI					minus	0.98
2:89276780-89310127	2:89307410	rs182147966	C	T	na	0.001	GBR					2:90248745-90275440	2:90251468	rs111782239	G	A	na	0.04	ASW,CEU,CHB,CHS,FIN,GBR,IBS,LWK,TSI,YRI					minus	0.98
2:89276780-89310127	2:89307523	rs3860053	G	T	na	0.25	ASW,CEU,CHB,CHS,CLM,GBR,JPT,LWK,MXL,PUR,TSI,YRI					2:90248745-90275440	2:90251355	rs181068230	C	A	na	0.01	ASW,JPT,LWK,MXL					minus	0.98
2:89276780-89310127	2:89307657	rs12621457	C	A	na	0.24	ASW,CEU,CHB,CHS,CLM,FIN,GBR,JPT,LWK,MXL,PUR,TSI,YRI					2:90248745-90275440	2:90251221	rs184459905	G	T	na	0.004	CHS					minus	0.98
2:89393997-89400369	2:89395176	rs11896508	C	G	na	0.01	LWK					2:89411379-89417852	2:89412541	rs184522086	G	C	na	0.06	FIN,GBR,YRI					plus	0.92
2:91645521-91669398	2:91666836	rs182998673	T	C	na	0.004	YRI					7:53189339-53213566	7:53191928	rs181629695	A	G	na	0.001	TSI					minus	0.94
2:91956345-91964940	2:91963591	rs192496480	A	G	na	0.03	CEU,FIN,GBR,LWK	GGT8P				22:24998391-25008046	22:25006670	rs76748036	A	G	na	0.19	CHB,CLM,FIN,GBR,JPT,LWK,PUR,TSI,YRI	GGT1				plus	0.97
2:91956345-91964940	2:91963643	rs184524213	A	C	na	0.04	CHB,FIN,GBR,IBS,LWK,MXL,YRI	GGT8P				22:24998391-25008046	22:25006722	rs4049891	A	C	na	0.03	CLM,GBR	GGT1				plus	0.97
2:91956347-91964399	2:91959529	rs2939792	A	G	na	0.02	ASW,CHB,CHS,CLM,FIN,GBR,IBS,JPT,LWK,MXL,PUR,YRI					22:24012412-24017365	22:24014229	rs12157657	C	T	na	0.1	ASW,CEU,CHB,CHS,CLM,FIN,GBR,IBS,JPT,LWK,MXL,PUR,TSI,YRI	GUSBP11				minus	0.93
2:91970810-91997041	2:91971539	rs192867488	C	A	na	0.005	CHB,CHS,JPT					2:132796389-132822651	2:132821923	rs192312850	G	T	na	0.01	LWK,YRI					minus	0.95
2:92162294-92236711	2:92163758	rs186300681	C	T	na	0.002	LWK,YRI					10:42667608-42738350	10:42736867	rs9326505	G	A	na	0.53	ASW,CEU,CHB,CHS,CLM,FIN,GBR,IBS,JPT,LWK,MXL,PUR,TSI,YRI					minus	0.97
2:92162294-92236711	2:92178047	rs148585341	A	G	na	0.01	ASW,CHB,CHS,CLM,FIN,GBR,IBS,JPT,LWK,PUR,YRI					10:42667608-42738350	10:42722695	rs148180002	T	C	na	0.49	ASW,CEU,CHB,CHS,CLM,FIN,GBR,IBS,JPT,LWK,MXL,PUR,TSI,YRI					minus	0.97
2:92231782-92254230	2:92252818	rs185780014	G	T	na	0.001	CHS,JPT					18:15198309-15227525	18:15226111	rs189435501	G	T	na	0.04	CHB,CLM,FIN,GBR,IBS,LWK,MXL					plus	0.95
2:95326171-95388303	2:95329265	rs191622854	A	G	na	0.01	ASW,LWK,YRI					14:28216164-28278297	14:28275209	rs115206462	T	C	T	0.003	MXL,YRI					minus	0.97
2:95326171-95388303	2:95340280	rs184953621	G	A	na	0.001	ASW					14:28216164-28278297	14:28263644	rs112867233	C	T	C	0.01	CEU,FIN,GBR,TSI					minus	0.97
2:95326171-95388303	2:95350917	rs190775750	T	A	na	0.001	JPT					14:28216164-28278297	14:28253485	rs61974426	A	T	A	0.13	ASW,CEU,CHB,CHS,CLM,FIN,GBR,IBS,JPT,LWK,MXL,PUR,TSI,YRI				chr14:28253483-28253499	minus	0.97
2:95326171-95388303	2:95361534	rs191977771	T	A	na	0.02	ASW,CEU,GBR,LWK,TSI,YRI					14:28216164-28278297	14:28242705	rs111792321	T	A	T	0.06	ASW,CEU,CHB,FIN,GBR,JPT,LWK,PUR,TSI,YRI					minus	0.97
2:95388304-95391657	2:95389145	rs180728561	T	G	na	0.003	CHB					2:95403757-95407097	2:95406277	rs144417606	A	C	na	0.13	ASW,CEU,CHB,CHS,CLM,FIN,GBR,IBS,JPT,LWK,MXL,PUR,TSI,YRI					minus	0.95
2:95430270-95523265	2:95456961	rs62146115	A	G	na	0.01	CEU,GBR,IBS,MXL,PUR,TSI	ANKRD20A8P				18:14179031-14272574	18:14249359	rs192289215	T	C	na	0.01	CEU,FIN					minus	0.92
2:95430270-95523265	2:95490438	rs184306882	G	C	na	0.002	CEU,GBR	ANKRD20A8P		PGOHUM00000240189		18:14179031-14272574	18:14212628	rs10163693	C	G	na	0.03	ASW,PUR,YRI	ANKRD20A5P		PGOHUM00000235008		minus	0.92
2:95431509-95517837	2:95447311	rs142143060	C	T	na	0.001	JPT	ANKRD20A8P				13:19360766-19448885	13:19376572	rs150711580	T	C	na	0.003	JPT,MXL					plus	0.93
2:95481213-95523265	2:95486528	rs141498650	T	C	na	0.01	ASW,LWK,YRI	ANKRD20A8P		PGOHUM00000240189	chr2:95486486-95486537	21:15309851-15352570	21:15315139	rs185164194	T	C	na	0.001	PUR			PGOHUM00000239030	chr21:15315105-15315225	plus	0.94
2:95577574-95581803	2:95577909	rs111690364	T	C	T	0.002	LWK,YRI	LOC442028				9:83463916-83467727	9:83467382	rs147127198	A	G	A	0.001	CHB					minus	0.92
2:95590151-95613614	2:95607417	rs116088220	T	C	T	0.01	ASW,CEU,LWK,YRI	LOC442028			chr2:95607358-95607422	9:44122015-44145578	9:44139227	rs139742055	T	C	T	0.002	YRI					plus	0.95
2:95590151-95613614	2:95607581	rs186510385	G	C	G	0.002	CHB,CHS	LOC442028			chr2:95607510-95607616	9:44122015-44145578	9:44139394	rs149969101	G	C	G	0.001	ASW				chr9:44139323-44139429	plus	0.95
2:95600000-95606820	2:95601436	rs188638666	A	T	A	0.05	ASW,CEU,CHB,CHS,CLM,FIN,GBR,JPT,LWK,MXL,PUR,TSI,YRI	LOC442028				10:51072241-51079236	10:51073758	rs187952760	T	A	T	0.01	LWK,YRI	PARG				plus	0.95
2:96080043-96100509	2:96097605	rs184978899	A	T	na	0.003	CLM,IBS,PUR					2:114041547-114062171	2:114044456	rs116289280	T	A	T	0.02	ASW,LWK,MXL,YRI					minus	0.96
2:96080043-96162737	2:96158641	rs112283128	A	G	na	0.01	ASW,LWK,YRI					2:96245544-96328175	2:96249647	rs192288987	T	C	na	0.001	LWK,YRI					minus	0.99
2:96122595-96157540	2:96146326	rs180777622	T	C	na	0.001	PUR	TRIM43B				2:97671430-97706456	2:97695219	rs190833164	T	C	na	0.01	CLM			PGOHUM00000240216		plus	0.98
2:96152702-96162737	2:96155853	rs189024429	T	C	na	0.003	IBS					11:48972471-48983139	11:48980061	rs188286726	A	G	na	0.001	CLM					minus	0.9
2:96187301-96195373	2:96187417	rs149499213	A	C	na	0.01	CEU,CLM,FIN,GBR,JPT,MXL,PUR					11:55637760-55645669	11:55645550	rs61897486	T	G	na	0.04	CEU,CLM,FIN,GBR,IBS,TSI			PGOHUM00000242720		minus	0.92
2:96187301-96191033	2:96190063	rs150237590	G	A	na	0.002	JPT					11:55072969-55076508	11:55075746	rs147657368	G	A	na	0.002	CHB,JPT					plus	0.93
2:96187301-96195373	2:96187997	rs142209300	G	A	na	0.003	ASW,CEU,FIN,GBR					11:48919436-48927322	11:48926613	rs149084681	C	T	na	0.003	CHB,CHS,JPT					minus	0.92
2:96191045-96195373	2:96194977	rs72948011	A	G	na	0.01	ASW,LWK,YRI					11:49911028-49915377	11:49911425	rs1721987	T	C	na	0.5	ASW,CEU,CHB,CHS,CLM,FIN,GBR,IBS,JPT,LWK,MXL,PUR,TSI,YRI			PGOHUM00000242243		minus	0.91
2:96208941-96215743	2:96215129	rs184624328	G	T	na	0.001	ASW					2:159703411-159713500	2:159712881	rs186452287	G	T	G	0.002	ASW,PUR					plus	0.91
2:96209090-96215636	2:96213891	rs186379529	A	G	na	0.002	LWK					11:71328352-71334378	11:71332664	rs183767647	A	G	na	0.001	PUR					plus	0.91
2:96210892-96215743	2:96214750	rs184833984	C	T	na	0.001	ASW					4:9459658-9464380	4:9463377	rs189817627	C	T	na	0.003	LWK					plus	0.91
2:96210892-96215765	2:96214129	rs186896869	T	C	na	0.001	CHB					4:3888604-3893335	4:3890228	rs28629897	A	G	na	0.2	CEU,CHB,CHS,CLM,FIN,GBR,JPT,MXL,TSI					minus	0.92
2:96210893-96215451	2:96212082	rs193260138	T	C	na	0.001	TSI					8:12539541-12543855	8:12542857	rs189861512	A	G	na	0.001	ASW					minus	0.91
2:96210893-96215451	2:96213133	rs185648338	C	A	na	0.002	CEU,LWK			PGOHUM00000240793		8:12539541-12543855	8:12541813	rs189992756	G	T	na	0.002	ASW,LWK			PGOHUM00000260395		minus	0.91
2:96212252-96215770	2:96213891	rs186379529	A	G	na	0.002	LWK					13:68476305-68479785	13:68477937	rs188528524	A	G	A	0.001	PUR					plus	0.93
2:96250745-96285636	2:96258319	rs2551233	C	T	na	0.06	ASW,CHB,CHS,CLM,FIN,GBR,IBS,JPT,LWK,TSI,YRI	TRIM43				2:97671430-97706446	2:97698824	rs183038654	A	G	na	0.02	CEU,CHB,CHS,FIN,GBR,JPT,LWK					minus	0.98
2:96411334-96450353	2:96417608	rs4096918	A	G	na	0.11	ASW,CEU,CHB,CHS,CLM,FIN,GBR,IBS,JPT,LWK,MXL,PUR,TSI,YRI					2:98212505-98250348	2:98244069	rs150528272	C	T	na	0.01	CHB,CHS,FIN,GBR,JPT,LWK,YRI					minus	0.97
2:96411334-96450353	2:96424781	rs12464938	A	C	na	0.01	CHB,CHS,JPT					2:98212505-98250348	2:98237687	rs193077514	G	T	na	0.04	CHS,GBR,LWK					minus	0.97
2:96411334-96450353	2:96426784	rs188349354	G	C	na	0.003	CHB,GBR,LWK,PUR					2:98212505-98250348	2:98236060	rs56726936	G	C	na	0.28	ASW,CEU,LWK,TSI,YRI					minus	0.97
2:96411334-96450353	2:96428652	rs4062831	A	G	na	0.01	ASW,CLM,GBR,LWK,MXL,YRI					2:98212505-98250348	2:98234162	rs4069468	T	C	na	0.27	ASW,CEU,CHB,CHS,CLM,GBR,JPT,LWK,MXL,PUR,TSI,YRI					minus	0.97
2:96658570-96663397	2:96660139	rs148518251	T	C	T	0.001	CHB					2:114143384-114148209	2:114146653	rs138059511	A	G	na	0.003	CEU,GBR,TSI					minus	0.96
2:99915586-99918600	2:99916538	rs12466388	T	G	T	0.21	ASW,CEU,CHB,CHS,CLM,FIN,GBR,IBS,JPT,LWK,MXL,PUR,TSI,YRI	LYG1				2:99922855-99926117	2:99924918	rs4851200	A	C	A	0.41	ASW,CEU,CHB,CHS,CLM,FIN,GBR,IBS,JPT,LWK,MXL,PUR,TSI,YRI					minus	0.97
2:99915586-99918600	2:99917006	rs189303692	G	C	G	0.01	YRI	LYG1				2:99922855-99926117	2:99924449	rs71413827	C	G	na	0.4	ASW,CHS,GBR,JPT,LWK					minus	0.97
2:99915586-99918600	2:99917973	rs147221448	A	G	na	0.51	ASW,CEU,CHB,CLM,FIN,GBR,IBS,JPT,LWK,MXL,TSI,YRI					2:99922855-99926117	2:99923480	rs149635864	T	C	na	0.64	ASW,CEU,FIN,JPT,LWK,MXL,PUR,TSI					minus	0.97
2:101206376-101207791	2:101206683	rs145004648	T	C	na	0.01	ASW,LWK,YRI				chr2:101206672-101206710	15:45847854-45848938	15:45848634	rs187245296	A	G	A	0.001	CLM	HMGN2P46			chr15:45848605-45848927	minus	0.91
2:106893366-106903446	2:106894237	rs115146097	T	C	T	0.02	ASW,LWK,TSI,YRI					2:110431362-110441097	2:110440286	rs10204545	G	A	G	0.09	ASW,CEU,CHB,CHS,CLM,FIN,GBR,IBS,LWK,MXL,PUR,TSI,YRI					minus	0.93
2:106893366-106903446	2:106899985	rs182277244	T	C	T	0.002	CHS					2:110431362-110441097	2:110435106	rs11691252	A	G	A	0.14	ASW,CEU,CHB,CHS,CLM,FIN,GBR,IBS,JPT,LWK,MXL,PUR,TSI,YRI					minus	0.93
2:106983830-106995342	2:106991753	rs6751009	T	C	na	0.2	CEU,CHB,CHS,CLM,FIN,GBR,LWK,TSI,YRI			PGOHUM00000240830		2:112613535-112624821	2:112617116	rs151322448	A	G	A	0.01	CHB,FIN,GBR,JPT,MXL	ANAPC1				minus	0.98
2:108492757-108518147	2:108498770	rs148189238	G	C	na	0.05	ASW,CLM,LWK,PUR,YRI	RGPD4				2:109109756-109135002	2:109115650	rs142708494	C	G	G	0.06	ASW,GBR,LWK	GCC2				plus	0.98
2:108492757-108518147	2:108500711	rs183555270	T	C	na	0.05	ASW,YRI	RGPD4				2:109109756-109135002	2:109117596	rs192972715	T	C	na	0.002	CLM,PUR,TSI	GCC2				plus	0.98
2:108492757-108518147	2:108515408	rs2912719	A	G	na	0.06	ASW,LWK,YRI					2:109109756-109135002	2:109132246	rs73954374	A	G	na	0.17	ASW,CEU,CHB,CHS,CLM,FIN,GBR,IBS,JPT,LWK,MXL,PUR,TSI,YRI					plus	0.98
2:108530558-108532035	2:108531376	rs113480292	T	C	na	0.12	ASW,CEU,CHB,CLM,FIN,LWK,PUR,TSI,YRI			PGOHUM00000240835	chr2:108531247-108531383	2:111390724-111392184	2:111391534	rs13008661	T	C	na	0.001	TSI			PGOHUM00000240858	chr2:111391519-111391541	plus	0.94
2:109335871-109388194	2:109336525	rs149580733	A	T	T	0.02	ASW,LWK,PUR,YRI	RANBP2				2:113142202-113191221	2:113190211	rs13422242	A	T	na	0.09	CLM,YRI	RGPD5,RGPD8				minus	0.98
2:109335871-109388194	2:109337403	rs826540	G	C	G	0.22	ASW,CEU,CHB,CHS,CLM,FIN,GBR,IBS,JPT,LWK,MXL,PUR,TSI,YRI	RANBP2				2:113142202-113191221	2:113189333	rs13408170	C	G	na	0.22	ASW,CEU,CHB,CHS,CLM,FIN,GBR,IBS,JPT,LWK,MXL,PUR,TSI,YRI	RGPD5,RGPD8				minus	0.98
2:114165192-114167888	2:114166528	rs6713390	A	G	na	0.001	PUR					22:17403724-17409048	22:17407721	rs189727348	T	C	T	0.001	MXL					minus	0.91
2:114179588-114269646	2:114218638	rs190784049	T	A	na	0.04	ASW,CEU,CHB,FIN,JPT	CBWD2				9:69186793-69278385	9:69239661	rs188204492	A	T	na	0.18	CEU,CHS,CLM,FIN,GBR,MXL	CBWD6				minus	0.98
2:127313023-127315754	2:127314881	rs183657292	A	G	A	0.001	FIN				chr2:127314651-127315174	X:41533104-41535759	X:41534886	rs187569152	A	G	A	0.002	ASW,LWK	CASK			chrX:41534646-41535327	plus	0.96
2:127445693-127449259	2:127446275	rs28387195	A	C	na	0.01	ASW,CLM,LWK,YRI	GYPC				2:127449301-127452846	2:127449885	rs142553524	C	A	na	0.002	CEU,CLM,MXL	GYPC				plus	0.95
2:127445693-127449259	2:127446340	rs115430277	C	T	C	0.01	ASW,GBR,LWK,PUR,YRI	GYPC				2:127449301-127452846	2:127449950	rs28387210	T	C	na	0.02	CHS,GBR,LWK,MXL,TSI,YRI	GYPC				plus	0.95
2:127445693-127449259	2:127446489	rs149379453	A	G	A	0.21	ASW,CEU,CHB,CHS,CLM,FIN,GBR,IBS,JPT,LWK,MXL,PUR,TSI,YRI	GYPC				2:127449301-127452846	2:127450099	rs145503881	A	G	na	0.003	ASW,FIN,GBR	GYPC				plus	0.95
2:127445693-127449259	2:127447478	rs145649458	C	G	C	0.07	CHB,CHS,CLM,JPT,MXL,PUR	GYPC				2:127449301-127452846	2:127451089	rs183408464	C	G	na	0.002	CHS	GYPC				plus	0.95
2:127445693-127449259	2:127447763	rs111829101	G	A	G	0.64	ASW,CEU,CHB,CHS,CLM,FIN,GBR,IBS,JPT,LWK,MXL,PUR,TSI,YRI	GYPC				2:127449301-127452846	2:127451372	rs192963041	G	A	na	0.003	ASW,CLM,LWK,TSI,YRI	GYPC				plus	0.95
2:127445693-127449259	2:127448094	rs35850561	C	G	G	0.01	CHS,CLM,GBR,JPT,LWK,MXL,PUR,TSI,YRI	GYPC				2:127449301-127452846	2:127451679	rs112712087	G	C	na	0.01	ASW,LWK,YRI	GYPC				plus	0.95
2:127445693-127449259	2:127448345	rs28387206	T	C	T	0.01	ASW,GBR,LWK,PUR,YRI	GYPC				2:127449301-127452846	2:127451932	rs28387221	T	C	na	0.01	ASW,LWK,MXL,YRI	GYPC				plus	0.95
2:130694496-130756043	2:130701357	rs186977398	C	A	C	0.004	FIN,GBR,MXL					14:19417089-19471932	14:19465246	rs34686861	G	T	G	0.08	ASW,CEU,CLM,FIN,GBR,IBS,MXL,PUR,TSI					minus	0.95
2:130694496-130756043	2:130706511	rs140103613	A	T	T	0.005	ASW,MXL,YRI					14:19417089-19471932	14:19460088	rs114890607	A	T	A	0.16	ASW,CEU,CHB,CHS,CLM,FIN,GBR,IBS,JPT,LWK,MXL,PUR,TSI,YRI					minus	0.95
2:130694496-130756043	2:130727845	rs186628438	A	G	na	0.001	ASW,YRI	LOC100131320				14:19417089-19471932	14:19441831	rs117187404	C	T	na	0.002	CEU,GBR,PUR					minus	0.95
2:130694496-130756043	2:130730895	rs191212472	A	G	na	0.003	LWK,YRI	LOC100131320				14:19417089-19471932	14:19439124	rs181387232	T	C	na	0.001	CEU					minus	0.95
2:130714150-130735531	2:130718127	rs182022652	T	C	na	0.001	CHB					10:81840889-81862720	10:81855469	rs7920814	A	G	A	0.2	ASW,CEU,CHB,CHS,CLM,FIN,GBR,IBS,JPT,LWK,MXL,PUR,TSI,YRI					minus	0.91
2:130752213-130756043	2:130754081	rs180947800	C	T	na	0.001	YRI					2:132048975-132053078	2:132051233	rs146693336	A	G	na	0.08	ASW,CHB,CHS,CLM,FIN,GBR,IBS,JPT,LWK,MXL,PUR,YRI	LOC440910				minus	0.92
2:130760549-130800000	2:130762713	rs13413709	C	T	na	0.01	ASW,CHS,CLM,GBR,IBS,JPT,LWK,MXL,TSI,YRI					2:132052544-132092035	2:132089733	rs148977869	A	G	na	0.001	FIN					minus	0.97
2:130760549-130800000	2:130782231	rs144210908	T	C	T	0.01	ASW,CEU,CHB,CLM,FIN,GBR,IBS,PUR,TSI					2:132052544-132092035	2:132070286	rs188180719	A	G	na	0.01	ASW,PUR,YRI					minus	0.97
2:130760549-130800000	2:130782313	rs75197610	T	C	T	0.01	ASW,FIN,LWK,YRI					2:132052544-132092035	2:132070204	rs10172592	A	G	na	0.78	ASW,CEU,CHB,CHS,CLM,FIN,GBR,IBS,JPT,LWK,MXL,PUR,TSI,YRI					minus	0.97
2:130760549-130800000	2:130782373	rs35399992	C	T	C	0.04	ASW,CLM,FIN,IBS,LWK,PUR,TSI,YRI					2:132052544-132092035	2:132070144	rs181887431	G	A	na	0.05	ASW,LWK,YRI					minus	0.97
2:130760549-130800000	2:130782885	rs62155561	T	C	T	0.61	ASW,CEU,CHB,CHS,CLM,FIN,GBR,JPT,LWK,MXL,PUR,TSI,YRI					2:132052544-132092035	2:132069632	rs62178429	A	G	na	0.82	JPT					minus	0.97
2:130760549-130800000	2:130783086	rs146940317	G	A	G	0.002	LWK,YRI					2:132052544-132092035	2:132069431	rs116575641	T	C	na	0.04	ASW,CLM,LWK					minus	0.97
2:130760549-130800000	2:130783801	rs11688565	T	A	A	0.66	ASW,CEU,CHB,CHS,CLM,FIN,GBR,IBS,JPT,LWK,MXL,PUR,TSI,YRI	LOC440905				2:132052544-132092035	2:132068701	rs188861641	T	A	na	0.001	CLM					minus	0.97
2:130760549-130800000	2:130790959	rs192334148	C	A	C	0.001	LWK	LOC440905		PGOHUM00000240292		2:132052544-132092035	2:132061604	rs111958989	G	T	na	0.03	ASW,CLM,LWK,YRI			PGOHUM00000240939		minus	0.97
2:130760549-130800000	2:130792963	rs143589957	A	C	na	0.02	ASW,LWK,MXL,YRI	LOC440905		PGOHUM00000240292		2:132052544-132092035	2:132059596	rs185841099	G	T	na	0.04	ASW,CHB,FIN,GBR,JPT,LWK,YRI			PGOHUM00000240939		minus	0.97
2:130760549-130800000	2:130794645	rs11674043	A	G	na	0.57	ASW,CEU,CHB,CLM,FIN,GBR,JPT,LWK,MXL,TSI,YRI	LOC440905		PGOHUM00000240292		2:132052544-132092035	2:132057912	rs192767562	T	C	na	0.01	LWK,YRI			PGOHUM00000240310,PGOHUM00000240939		minus	0.97
2:130760549-130800000	2:130795176	rs12475761	C	G	na	0.5	ASW,CEU,CHB,CHS,CLM,FIN,GBR,JPT,LWK,MXL,PUR,TSI,YRI	LOC440905		PGOHUM00000240292		2:132052544-132092035	2:132057364	rs146735647	G	C	na	0.1	CHB,CHS,GBR,YRI	LOC440910		PGOHUM00000240310,PGOHUM00000240939		minus	0.97
2:130768083-130809124	2:130777613	rs35266681	G	A	G	0.01	ASW,CHB,CHS,GBR,JPT,LWK,MXL,YRI					2:131158798-131199999	2:131168334	rs139817882	G	A	na	0.06	ASW,CHB,CHS,CLM,FIN,JPT,LWK,MXL,YRI					plus	0.97
2:130768083-130809124	2:130794645	rs11674043	A	G	na	0.57	ASW,CEU,CHB,CLM,FIN,GBR,JPT,LWK,MXL,TSI,YRI	LOC440905		PGOHUM00000240292		2:131158798-131199999	2:131185418	rs1367433	A	G	na	0.08	ASW,PUR,YRI	LOC100216479		PGOHUM00000240300		plus	0.97
2:130768679-130776518	2:130770229	rs182978890	C	T	C	0.001	ASW					12:29430215-29437734	12:29436205	rs139131836	G	A	G	0.001	GBR	FAR2				minus	0.9
2:130818812-130879198	2:130827739	rs138096362	A	C	na	0.05	ASW,CLM,LWK,PUR,YRI					2:131367993-131429031	2:131419527	rs148421897	T	G	na	0.08	ASW,CEU,CHB,CLM,FIN,GBR,JPT,LWK,MXL,PUR,TSI,YRI					minus	0.98
2:130852252-130879171	2:130867050	rs62163063	T	C	na	0.62	CEU,CHB,CHS,FIN,GBR,JPT,LWK,PUR,TSI,YRI	POTEF				18:14517743-14544120	18:14531961	rs138133810	T	C	C	0.04	FIN,LWK	POTEC				plus	0.92
2:131003245-131043673	2:131004206	rs6431144	A	G	na	0.02	ASW,CLM,FIN,JPT,LWK,MXL,YRI					2:132123861-132159122	2:132158166	rs115465662	C	T	C	0.01	ASW,LWK,YRI					minus	0.97
2:131003245-131043673	2:131005169	rs1105335	C	T	na	0.08	ASW,CEU,CHB,FIN,GBR,IBS,JPT,LWK,MXL,PUR,YRI					2:132123861-132159122	2:132157205	rs185503421	G	A	G	0.002	JPT					minus	0.97
2:131003245-131043673	2:131005520	rs28493848	G	C	na	0.03	ASW,LWK,PUR,YRI				chr2:131005493-131005573	2:132123861-132159122	2:132156855	rs139848869	C	G	C	0.03	ASW,LWK				chr2:132156792-132156908	minus	0.97
2:131003245-131043673	2:131007339	rs7592715	C	T	na	0.53	ASW,CEU,CHB,CHS,CLM,FIN,GBR,IBS,JPT,LWK,MXL,PUR,TSI,YRI					2:132123861-132159122	2:132155039	rs71428575	A	G	A	0.04	ASW,CEU,CHS,FIN,GBR,IBS,JPT,LWK,MXL,PUR,TSI,YRI					minus	0.97
2:131003245-131043673	2:131012347	rs6431146	T	C	na	0.51	ASW,CEU,CHB,CHS,CLM,FIN,GBR,IBS,JPT,LWK,MXL,PUR,TSI,YRI				chr2:131012100-131012364	2:132123861-132159122	2:132150593	rs28465538	A	G	G	0.01	ASW,GBR,IBS,LWK,YRI					minus	0.97
2:131003245-131043673	2:131023630	rs181492845	C	G	na	0.02	LWK					2:132123861-132159122	2:132148380	rs56393733	C	G	C	0.63	ASW,CEU,CLM,GBR,JPT,LWK,PUR,TSI,YRI					minus	0.97
2:131003245-131043673	2:131024221	rs114577917	C	G	na	0.02	LWK,YRI					2:132123861-132159122	2:132147788	rs116562015	G	C	na	0.01	ASW,LWK,YRI					minus	0.97
2:131003245-131043673	2:131024691	rs116752374	T	C	na	0.02	ASW,CLM,GBR,LWK,MXL,YRI					2:132123861-132159122	2:132147318	rs187621236	G	A	na	0.01	CHB,FIN,LWK,PUR,YRI					minus	0.97
2:131003245-131043673	2:131025252	rs7593162	G	T	na	0.45	ASW,CEU,CHB,CHS,CLM,FIN,GBR,IBS,JPT,LWK,MXL,PUR,TSI,YRI					2:132123861-132159122	2:132146752	rs190838254	C	A	na	0.02	ASW,CHB,CHS,CLM,FIN,GBR,IBS,LWK,MXL,YRI					minus	0.97
2:131003245-131043673	2:131025562	rs113435969	G	C	na	0.03	CHB,CHS,CLM,IBS,MXL,PUR					2:132123861-132159122	2:132146442	rs4327266	C	G	na	0.7	ASW,CEU,CHB,CHS,CLM,FIN,GBR,IBS,JPT,LWK,MXL,PUR,TSI,YRI					minus	0.97
2:131003245-131043673	2:131035410	rs12990468	C	T	na	0.49	ASW,CEU,CHS,CLM,GBR,JPT,LWK,YRI			PGOHUM00000240923	chr2:131035407-131035409	2:132123861-132159122	2:132137855	rs10195445	G	A	na	0.69	CEU,CHB,CLM,FIN,GBR,JPT,MXL,PUR,YRI			PGOHUM00000240319	chr2:132137852-132137857	minus	0.97
2:131003245-131043673	2:131035815	rs143194727	C	T	na	0.03	ASW,CLM,JPT,LWK,PUR,TSI,YRI			PGOHUM00000240924	chr2:131035807-131035814	2:132123861-132159122	2:132137450	rs146846938	G	A	na	0.01	LWK,YRI			PGOHUM00000240318	chr2:132137447-132137449	minus	0.97
2:131003245-131043673	2:131035816	rs10928964	A	G	na	0.56	ASW,CEU,CHB,CHS,CLM,FIN,GBR,IBS,JPT,LWK,MXL,PUR,TSI,YRI			PGOHUM00000240924	chr2:131035815-131035817	2:132123861-132159122	2:132137449	rs10164627	T	C	na	0.74	ASW,CEU,CHB,CHS,CLM,FIN,GBR,IBS,JPT,LWK,MXL,PUR,TSI,YRI			PGOHUM00000240318	chr2:132137447-132137449	minus	0.97
2:131003245-131043673	2:131035824	rs10928965	G	A	na	0.52	ASW,CEU,CHB,CHS,CLM,FIN,GBR,IBS,JPT,LWK,MXL,PUR,TSI,YRI			PGOHUM00000240924	chr2:131035821-131035823	2:132123861-132159122	2:132137441	rs10204320	C	T	na	0.69	ASW,CEU,CHB,CHS,CLM,FIN,GBR,IBS,JPT,LWK,MXL,PUR,TSI,YRI			PGOHUM00000240318	chr2:132137438-132137440	minus	0.97
2:131003245-131043673	2:131037719	rs111762458	C	T	na	0.02	ASW,CLM,LWK,PUR,YRI					2:132123861-132159122	2:132129815	rs186617371	G	A	na	0.005	ASW,LWK,YRI					minus	0.97
2:131003245-131043673	2:131038477	rs4504038	C	T	na	0.52	ASW,CEU,CHB,CHS,CLM,FIN,GBR,IBS,JPT,LWK,MXL,PUR,TSI,YRI			PGOHUM00000240927		2:132123861-132159122	2:132129062	rs189480360	G	A	na	0.02	ASW,CHB,CHS,CLM,FIN,GBR,IBS,JPT,LWK,MXL,PUR,YRI			PGOHUM00000240315		minus	0.97
2:131003245-131043673	2:131041593	rs181257689	G	A	na	0.06	CEU,CHB,CHS,CLM,FIN,GBR,TSI,YRI					2:132123861-132159122	2:132125944	rs7563422	C	T	na	0.68	ASW,CEU,CHB,CHS,CLM,FIN,GBR,IBS,JPT,LWK,MXL,PUR,TSI,YRI					minus	0.97
2:131240960-131268039	2:131262558	rs78552822	T	G	na	0.87	ASW,CLM,GBR,LWK,PUR	POTEI				2:132348024-132377412	2:132353262	rs188906283	C	A	na	0.002	LWK	RNU6-81P		PGOHUM00000240944		minus	0.94
2:131240960-131268039	2:131262628	rs62163637	T	C	na	0.76	ASW,CHS,FIN,LWK,YRI	POTEI				2:132348024-132377412	2:132353192	rs9753462	G	A	na	0.01	ASW,LWK	RNU6-81P		PGOHUM00000240944		minus	0.94
2:131240960-131268039	2:131262636	rs62163638	T	C	na	0.77	ASW,FIN,LWK	POTEI				2:132348024-132377412	2:132353184	rs145625905	A	G	na	0.11	ASW,CEU,CHB,CHS,CLM,FIN,GBR,IBS,JPT,LWK,PUR,TSI,YRI	RNU6-81P		PGOHUM00000240944		minus	0.94
2:131932011-131960847	2:131944663	rs181693603	G	C	G	0.004	FIN,PUR					14:19471933-19500669	14:19484611	rs139319857	G	C	na	0.08	ASW,CHB,CHS,CLM,FIN,GBR,IBS,PUR					plus	0.96
2:131933380-131937407	2:131934018	rs189921824	G	A	na	0.001	MXL				chr2:131934012-131934622	17:26056826-26058740	17:26058115	rs113151480	C	T	C	0.003	LWK,YRI					minus	0.9
2:131958176-131974833	2:131962191	rs13005363	T	C	na	0.04	ASW,CEU,CLM,FIN,GBR,JPT,LWK,MXL,PUR,TSI,YRI					2:132292315-132308920	2:132296213	rs182970732	T	C	na	0.004	LWK	RNU6-81P				plus	0.96
2:131958176-131974833	2:131968154	rs182611728	G	A	na	0.01	JPT,YRI					2:132292315-132308920	2:132302172	rs2622002	A	G	na	0.43	ASW,CEU,CHB,CHS,CLM,FIN,GBR,IBS,JPT,LWK,MXL,PUR,TSI,YRI	RNU6-81P				plus	0.96
2:132062843-132118327	2:132098572	rs112958641	G	A	na	0.002	LWK,YRI			PGOHUM00000240940		14:20129477-20172341	14:20143071	rs147705565	C	T	na	0.002	LWK			PGOHUM00000247722		minus	0.95
2:132425527-132431763	2:132428422	rs189106719	G	A	G	0.001	GBR					13:19167980-19174250	13:19170888	rs145155935	G	A	na	0.02	LWK,YRI					plus	0.92
2:132478116-132511065	2:132504990	rs183441818	T	G	na	0.02	ASW,CLM,LWK,PUR,YRI	C2orf27A				13:35614226-35646833	13:35640816	rs183035102	T	G	T	0.001	JPT	NBEA				plus	0.94
2:132478116-132511065	2:132505953	rs192179270	C	T	na	0.001	ASW	C2orf27A				13:35614226-35646833	13:35641782	rs73483914	T	C	C	0.05	ASW,CEU,CHB,CHS,CLM,FIN,JPT,LWK,MXL,PUR,TSI,YRI	NBEA				plus	0.94
2:132519150-132528850	2:132520971	rs181368627	C	A	na	0.02	IBS,YRI	C2orf27A				2:132548716-132558354	2:132556520	rs2002603	G	T	na	0.25	ASW,CEU,CHB,CHS,CLM,FIN,GBR,IBS,JPT,LWK,MXL,PUR,TSI,YRI	C2orf27B				minus	0.99
2:132519150-132528850	2:132522177	rs142569190	G	A	na	0.33	CHB,CHS,CLM,GBR,LWK,PUR	C2orf27A				2:132548716-132558354	2:132555333	rs183048124	T	C	na	0.01	FIN,IBS,JPT	C2orf27B				minus	0.99
2:132532815-132536944	2:132534075	rs139397128	G	T	na	0.26	CEU,FIN,LWK,TSI					2:132576894-132580992	2:132579746	rs139905983	C	A	na	0.38	CEU,CHS,FIN,GBR,JPT,LWK,MXL,PUR,TSI,YRI					minus	0.96
2:132532815-132536944	2:132534521	rs186496332	G	A	na	0.01	LWK					2:132576894-132580992	2:132579300	rs13397913	C	T	na	0.25	ASW,CEU,CHB,CHS,CLM,FIN,GBR,IBS,JPT,LWK,MXL,PUR,TSI,YRI					minus	0.96
2:132532815-132536944	2:132536145	rs60137463	C	A	na	0.01	CHB,CHS,JPT					2:132576894-132580992	2:132577688	rs34877275	G	T	na	0.21	ASW,CEU,CHB,CHS,CLM,FIN,GBR,IBS,JPT,LWK,MXL,PUR,TSI,YRI					minus	0.96
2:132561659-132568063	2:132564940	rs190642174	T	C	na	0.001	LWK,YRI					12:34264053-34270675	12:34267531	rs7305803	T	C	T	0.05	ASW,CEU,CHB,CLM,FIN,GBR,LWK,MXL,PUR,TSI,YRI					plus	0.92
2:132567027-132627564	2:132599797	rs9679471	A	T	T	0.17	ASW,CHB,CLM,IBS,JPT,LWK,MXL,YRI					18:14981406-15039709	18:15012074	rs28782299	T	A	na	0.21	ASW,CEU,CHB,CHS,CLM,FIN,GBR,IBS,JPT,LWK,MXL,PUR,TSI,YRI					plus	0.98
2:132567027-132627564	2:132599819	rs150279488	A	T	na	0.04	ASW,CLM,LWK,TSI,YRI					18:14981406-15039709	18:15012096	rs8087482	T	A	A	0.98	ASW,LWK,MXL,YRI					plus	0.98
2:132567027-132627564	2:132611287	rs182008763	T	C	T	0.01	FIN				chr2:132611278-132611295	18:14981406-15039709	18:15023504	rs192851804	T	C	T	0.02	ASW,CHB,CLM,IBS,YRI				chr18:15023495-15023511	plus	0.98
2:132567027-132627564	2:132615175	rs183053145	C	T	na	0.01	LWK,PUR					18:14981406-15039709	18:15027399	rs192158860	C	T	na	0.01	GBR,JPT,MXL,YRI					plus	0.98
2:132567027-132627564	2:132621899	rs4371403	T	C	na	0.65	ASW,CEU,FIN,GBR,JPT,LWK,PUR,TSI,YRI					18:14981406-15039709	18:15034063	rs149406901	T	C	na	0.05	CEU,LWK,MXL,PUR,TSI,YRI					plus	0.98
2:132576894-132580992	2:132580621	rs192487348	G	A	na	0.005	ASW,LWK					9:68324112-68328264	9:68324485	rs11262899	C	T	na	0.01	ASW,CLM,LWK,MXL,YRI					minus	0.94
2:132604456-132627564	2:132617842	rs181525254	A	G	na	0.002	JPT,PUR					21:29412643-29435577	21:29422302	rs182574269	T	C	T	0.003	CHB,CHS					minus	0.97
2:132660994-132699803	2:132661627	rs181158410	C	A	na	0.04	ASW,CEU,CLM,GBR,LWK,YRI					21:14593408-14627482	21:14626852	rs2481807	T	G	na	0.59	ASW,CEU,CHB,CHS,CLM,FIN,GBR,IBS,JPT,LWK,MXL,PUR,TSI,YRI					minus	0.98
2:132660994-132699803	2:132663690	rs148105333	T	A	na	0.04	ASW,CEU,CLM,FIN,GBR,LWK,MXL,YRI					21:14593408-14627482	21:14624801	rs190287373	A	T	na	0.002	TSI					minus	0.98
2:132660994-132699803	2:132664156	rs7598983	G	A	na	0.02	ASW,CLM,LWK,MXL,PUR,YRI					21:14593408-14627482	21:14624324	rs184164133	C	T	na	0.001	LWK					minus	0.98
2:132660994-132699803	2:132672457	rs192864478	G	A	G	0.001	PUR					21:14593408-14627482	21:14615998	rs184777783	C	T	C	0.001	FIN					minus	0.98
2:132660994-132699803	2:132673725	rs186260167	C	T	C	0.001	MXL					21:14593408-14627482	21:14614730	rs192596819	G	A	G	0.001	CLM					minus	0.98
2:132660994-132699803	2:132676473	rs6707564	A	G	A	0.05	ASW,CEU,FIN,GBR,LWK,MXL,PUR,TSI					21:14593408-14627482	21:14611987	rs192853418	T	C	T	0.004	IBS					minus	0.98
2:132660994-132699803	2:132678456	rs76883861	A	G	A	0.05	ASW,CEU,CLM,FIN,GBR,IBS,LWK,MXL,PUR,TSI,YRI					21:14593408-14627482	21:14609995	rs188449320	T	C	T	0.001	FIN					minus	0.98
2:132660994-132699803	2:132680563	rs150629165	C	G	G	0.06	ASW,CHS,CLM,FIN,GBR,JPT,PUR,YRI					21:14593408-14627482	21:14607893	rs2996998	C	G	C	0.04	ASW,CHB,CHS,CLM,FIN,GBR,IBS,JPT,LWK,PUR,YRI					minus	0.98
2:132660994-132699803	2:132693231	rs185938015	A	G	A	0.01	ASW,CHB,CLM,LWK,YRI					21:14593408-14627482	21:14600010	rs28875914	T	C	T	0.1	ASW,CEU,CLM,FIN,GBR,JPT,LWK,MXL,TSI,YRI					minus	0.98
2:132660994-132699803	2:132693310	rs116862940	T	C	T	0.02	CHB,CHS,CLM,JPT,MXL,PUR					21:14593408-14627482	21:14599930	rs143910245	A	G	A	0.01	GBR,LWK,PUR,TSI					minus	0.98
2:132660994-132699803	2:132694594	rs185458705	C	A	C	0.002	ASW,CHS					21:14593408-14627482	21:14598639	rs2262527	G	T	G	0.11	ASW,CEU,CHB,CHS,CLM,FIN,GBR,IBS,JPT,LWK,MXL,PUR,TSI,YRI					minus	0.98
2:132660995-132765315	2:132678455	rs181287247	C	T	C	0.003	CEU,LWK,YRI					21:29216535-29321177	21:29303860	rs11910335	A	G	G	0.22	ASW,CEU,CHB,CHS,CLM,FIN,GBR,JPT,LWK,MXL,PUR,TSI,YRI					minus	0.97
2:132660995-132765315	2:132686053	rs189162262	C	T	C	0.001	MXL					21:29216535-29321177	21:29296259	rs140550407	G	A	G	0.02	CHB,CHS,CLM,JPT,MXL,PUR					minus	0.97
2:132660995-132765315	2:132690049	rs1290978	C	T	na	0.04	ASW,CLM,LWK,YRI					21:29216535-29321177	21:29291927	rs117610652	G	A	G	0.03	CEU,FIN,GBR,IBS,LWK,MXL,PUR,TSI					minus	0.97
2:132660995-132765315	2:132690247	rs112726978	T	C	na	0.07	CEU,CHB,CHS,CLM,FIN,GBR,JPT,LWK,PUR,TSI					21:29216535-29321177	21:29291735	rs186053919	A	G	A	0.001	JPT					minus	0.97
2:132660995-132765315	2:132693617	rs188394069	C	T	C	0.001	GBR					21:29216535-29321177	21:29288391	rs140830973	G	A	G	0.02	ASW,CEU,CLM,GBR					minus	0.97
2:132660995-132765315	2:132698691	rs186268281	A	G	A	0.002	YRI					21:29216535-29321177	21:29283330	rs144060645	T	C	T	0.04	ASW,LWK,MXL,YRI	MIR5009				minus	0.97
2:132660995-132765315	2:132725612	rs139786412	T	G	T	0.01	LWK					21:29216535-29321177	21:29256249	rs138624518	A	C	A	0.002	MXL	MIR5009				minus	0.97
2:132660995-132765315	2:132735222	rs181484286	A	G	A	0.02	LWK					21:29216535-29321177	21:29246611	rs151201846	C	T	T	0.004	LWK,YRI	MIR5009				minus	0.97
2:132660995-132765315	2:132736882	rs190483198	T	C	T	0.02	ASW					21:29216535-29321177	21:29244945	rs148907546	A	G	A	0.002	LWK	MIR5009				minus	0.97
2:132660995-132765315	2:132739285	rs138440192	G	A	G	0.02	CEU,IBS,TSI					21:29216535-29321177	21:29242547	rs3989302	C	T	C	0.4	ASW,CEU,CHB,CHS,CLM,FIN,GBR,IBS,JPT,LWK,MXL,PUR,TSI,YRI	MIR5009				minus	0.97
2:132660995-132765315	2:132743172	rs2831203	T	C	C	0.52	ASW,CHB,CHS,CLM,FIN,JPT,LWK,PUR,TSI,YRI					21:29216535-29321177	21:29238674	rs8175315	A	G	A	0.03	ASW,CEU,CLM,GBR,IBS,LWK,MXL	MIR5009				minus	0.97
2:132660995-132765315	2:132754513	rs191311818	A	G	na	0.002	PUR					21:29216535-29321177	21:29227411	rs3017539	T	C	T	0.22	ASW,CEU,CHB,CHS,CLM,FIN,GBR,IBS,JPT,LWK,MXL,PUR,TSI,YRI	MIR5009				minus	0.97
2:132660995-132765315	2:132759534	rs4514926	T	C	na	0.33	ASW,CEU,CHB,CHS,CLM,FIN,GBR,IBS,JPT,LWK,MXL,PUR,TSI,YRI					21:29216535-29321177	21:29222314	rs186429654	A	G	A	0.001	LWK	MIR5009				minus	0.97
2:132660995-132765315	2:132762120	rs192335925	C	T	na	0.01	CLM,LWK,YRI					21:29216535-29321177	21:29219723	rs186824998	G	A	G	0.002	ASW,LWK	MIR5009				minus	0.97
2:132699803-132714968	2:132700543	rs114325249	T	C	na	0.01	ASW,LWK,PUR,YRI					21:14577758-14593375	21:14578497	rs2265257	T	C	na	0.15	CHS					plus	0.97
2:132699803-132714968	2:132711498	rs181862433	T	A	na	0.01	ASW,CLM,MXL,YRI					21:14577758-14593375	21:14589914	rs191636615	A	T	na	0.01	ASW,LWK,YRI					plus	0.97
2:132699803-132714968	2:132709593	rs190268838	G	C	na	0.001	CHS,MXL					13:19151296-19166935	13:19161554	rs184324371	C	G	na	0.004	CLM					plus	0.97
2:132714969-132765193	2:132754210	rs10188245	A	C	na	0.39	ASW,CEU,CHB,CHS,CLM,FIN,GBR,IBS,JPT,LWK,MXL,PUR,TSI,YRI					21:14527655-14577739	21:14538615	rs187628917	T	G	na	0.05	CHB,CHS,CLM,FIN,GBR,JPT					minus	0.98
2:132714969-132765193	2:132718394	rs147553142	T	C	C	0.07	ASW,CHB,CLM,FIN,GBR,IBS,JPT,LWK,MXL,YRI					13:19101197-19151277	13:19147837	rs147897209	G	A	na	0.02	ASW,LWK,YRI					minus	0.98
2:132714969-132765193	2:132745908	rs6760408	A	G	A	0.35	ASW,CEU,CHB,CHS,CLM,FIN,GBR,IBS,JPT,LWK,MXL,PUR,TSI,YRI					13:19101197-19151277	13:19120444	rs182437960	T	C	T	0.01	FIN,GBR					minus	0.98
2:132763741-132767334	2:132767200	rs76476958	G	A	na	0.29	ASW,CEU,CHB,CHS,CLM,FIN,GBR,IBS,JPT,LWK,MXL,PUR,TSI,YRI					7:61673090-61677020	7:61673225	rs187514747	C	T	na	0.01	ASW,PUR,YRI					minus	0.95
2:132765315-132766784	2:132766334	rs9750392	G	T	na	0.05	ASW,CHB,CHS,CLM,FIN,GBR,IBS,JPT,LWK,MXL,PUR,TSI,YRI					7:53197875-53199367	7:53198899	rs190552417	T	G	na	0.001	MXL					plus	0.95
2:132777451-132795799	2:132781549	rs188941183	T	C	na	0.004	YRI					16:33573295-33590968	16:33586902	rs28398177	A	G	na	0.03	CLM,LWK,YRI				chr16:33586893-33586953	minus	0.95
2:132778091-132807425	2:132790470	rs182607509	C	T	na	0.001	CLM,LWK					7:64955704-64985857	7:64968031	rs114489954	C	T	na	0.01	ASW,CLM,YRI					plus	0.95
2:132784344-132826586	2:132808503	rs147577941	C	T	na	0.02	ASW,CHB,CLM,FIN,GBR,IBS,JPT,LWK,MXL,PUR,YRI					16:33821150-33864470	16:33839147	rs9708469	A	G	na	0.68	ASW,CEU,CHB,CHS,CLM,FIN,GBR,IBS,JPT,LWK,MXL,PUR,TSI,YRI			PGOHUM00000259132		minus	0.94
2:132796390-132800000	2:132797068	rs182923074	A	G	na	0.01	ASW,LWK,YRI					22:16863749-16867372	22:16866693	rs115476538	T	C	na	0.03	ASW,FIN,LWK,MXL,TSI,YRI					minus	0.96
2:132796390-132800000	2:132799448	rs141598273	A	G	na	0.02	LWK					10:42668886-42672507	10:42669438	rs180854388	T	C	na	0.04	ASW,CEU,FIN,GBR,MXL,PUR,TSI					minus	0.96
2:132796393-132798681	2:132797280	rs188432772	C	G	na	0.003	LWK,YRI					10:38891096-38893381	10:38892492	rs186477145	G	C	na	0.003	JPT				chr10:38892489-38892653	minus	0.96
2:132796428-132820393	2:132797068	rs182923074	A	G	na	0.01	ASW,LWK,YRI					7:53189341-53213566	7:53189984	rs183831015	A	G	na	0.001	PUR					plus	0.95
2:132804326-132826589	2:132822139	rs150981869	A	T	na	0.05	ASW,CHB,CHS,CLM,LWK,YRI					10:42615236-42641585	10:42637147	rs186319455	T	A	na	0.02	ASW,CEU,CHB,CHS,FIN,JPT,LWK,MXL,PUR,TSI,YRI					plus	0.94
2:132804605-132818868	2:132809176	rs6758552	T	C	na	0.3	ASW,CEU,CHB,CHS,CLM,FIN,GBR,IBS,JPT,LWK,MXL,PUR,TSI,YRI					7:61659919-61675405	7:61669610	rs138509951	A	G	na	0.01	CHS					minus	0.94
2:132804605-132818868	2:132816832	rs1818497	T	C	na	0.65	ASW,CEU,CHB,CHS,CLM,FIN,GBR,JPT,LWK,MXL,PUR,TSI,YRI					7:61058200-61072378	7:61070337	rs117062452	C	T	na	0.03	ASW,CEU,CHB,CHS,CLM,FIN,GBR,MXL,PUR,TSI,YRI					plus	0.94
2:132804605-132809610	2:132809331	rs180998119	A	G	na	0.004	ASW,YRI					16:34173150-34178247	16:34173434	rs60539696	C	T	na	0.05	ASW,CEU,LWK,YRI					minus	0.94
2:132806610-132882571	2:132879949	rs186694127	G	C	na	0.001	ASW					13:19020000-19101200	13:19022627	rs150616978	C	G	na	0.12	LWK,TSI,YRI					minus	0.96
2:132806610-132882571	2:132881658	rs189532130	T	C	na	0.01	ASW,CHB,FIN,GBR,IBS,LWK					13:19020000-19101200	13:19020917	rs12017981	G	A	na	0.34	ASW,CEU,CHB,CLM,FIN,GBR,LWK,PUR,TSI					minus	0.96
2:132838985-132874995	2:132843299	rs140230646	A	G	na	0.27	CHB,CHS,FIN,GBR,LWK,PUR,TSI					10:42818367-42856774	10:42852471	rs150749033	T	C	na	0.01	ASW,LWK,YRI	LOC441666				minus	0.96
2:132838985-132874995	2:132874155	rs187463630	G	A	na	0.001	JPT					10:42818367-42856774	10:42819206	rs191327825	C	T	na	0.003	LWK,PUR					minus	0.96
2:133055835-133108977	2:133066523	rs186912852	G	T	na	0.001	FIN,MXL					19:44856920-44912197	19:44901737	rs2722652	C	A	C	0.45	ASW,CEU,CHB,CHS,CLM,FIN,GBR,IBS,JPT,LWK,MXL,PUR,TSI,YRI	ZNF285				minus	0.95
2:133055835-133108977	2:133106594	rs16848358	C	A	na	0.01	ASW,CLM,LWK,YRI					19:44856920-44912197	19:44859296	rs184446308	G	T	G	0.001	ASW	ZFP112				minus	0.95
2:133063079-133076436	2:133071248	rs116996537	G	A	na	0.001	CHB			PGOHUM00000240959		19:44964806-44977572	19:44972686	rs58630472	G	A	G	0.29	ASW,CEU,CHB,CHS,CLM,FIN,GBR,IBS,JPT,LWK,MXL,PUR,TSI,YRI			PGOHUM00000234719		plus	0.93
2:135723991-135725426	2:135724287	rs28445029	G	C	na	0.1	CHB,CHS,FIN,JPT,LWK,MXL,TSI,YRI	MAP3K19				8:6936988-6938404	8:6937290	rs7822962	G	C	na	0.004	ASW,LWK,YRI					plus	0.92
2:135723991-135725427	2:135724287	rs28445029	G	C	na	0.1	CHB,CHS,FIN,JPT,LWK,MXL,TSI,YRI	MAP3K19				3:125448821-125450247	3:125449120	rs148421997	G	C	na	0.004	CHB,CLM,TSI					plus	0.94
2:138611072-138612448	2:138611354	rs147533023	T	C	T	0.08	ASW,CEU,CHB,CLM,FIN,GBR,MXL,PUR,TSI					2:138614363-138615748	2:138615466	rs149630458	A	G	A	0.003	LWK					minus	0.91
2:138697151-138699337	2:138697787	rs56817655	A	G	A	0.004	CHB,CHS,JPT					18:14358134-14360300	18:14359674	rs150655267	T	C	na	0.01	ASW,CEU,CLM,PUR,TSI					minus	0.94
2:145626948-145628076	2:145627199	rs112449062	A	C	A	0.01	ASW,CLM,LWK,MXL,YRI	TEX41				2:145629000-145630127	2:145629876	rs117763059	G	T	T	0.01	ASW,CHB,CLM,LWK,YRI	TEX41				minus	0.97
2:145626948-145628076	2:145627316	rs141445579	G	A	G	0.002	ASW,LWK	TEX41				2:145629000-145630127	2:145629759	rs112042523	C	T	C	0.04	ASW,CLM,LWK,PUR,YRI	TEX41				minus	0.97
2:145626948-145628076	2:145627628	rs114514937	G	A	na	0.11	ASW,CEU,CHB,CHS,CLM,FIN,GBR,JPT,LWK,MXL,PUR,TSI,YRI	TEX41				2:145629000-145630127	2:145629448	rs145166041	T	C	T	0.002	LWK	TEX41				minus	0.97
2:149627569-149629972	2:149628995	rs188949319	A	G	A	0.001	LWK					15:50757240-50759319	15:50757913	rs184746239	T	C	T	0.001	JPT	USP8				minus	0.93
2:152657544-152659645	2:152658701	rs140772338	A	G	na	0.01	ASW,LWK,PUR,YRI	ARL5A				22:25086565-25089103	22:25087960	rs191961020	T	C	C	0.001	ASW					minus	0.95
2:155938997-155941586	2:155940839	rs113406909	A	T	A	0.04	CHS,LWK					2:156329156-156331734	2:156330987	rs183784731	A	T	A	0.004	LWK					plus	0.98
2:155938997-155941586	2:155940842	rs113706846	C	T	T	0.05	CHS,LWK					2:156329156-156331734	2:156330990	rs186966035	C	T	T	0.004	LWK					plus	0.98
2:157119466-157121676	2:157120596	rs181624921	G	T	G	0.003	FIN					10:43403739-43405953	10:43404824	rs141974260	C	A	C	0.04	CLM,FIN,GBR,PUR,TSI					minus	0.98
2:159703461-159712919	2:159706889	rs193159549	A	G	A	0.002	MXL					9:92987685-92997250	9:92991113	rs186046312	A	G	na	0.001	CLM					plus	0.93
2:159703461-159734019	2:159706287	rs56275013	C	T	C	0.04	ASW,LWK,MXL,PUR,TSI,YRI					8:12539856-12567827	8:12565038	rs139026908	G	A	na	0.002	JPT					minus	0.92
2:159703461-159734019	2:159707000	rs72939983	T	C	na	0.17	ASW,CHB,CHS,CLM,FIN,GBR,JPT,LWK,MXL,PUR,TSI,YRI					8:12539856-12567827	8:12564326	rs193148170	G	A	na	0.001	CHB					minus	0.92
2:159703461-159734019	2:159707034	rs190208060	A	G	G	0.01	CHB,CHS,JPT,PUR					8:12539856-12567827	8:12564292	rs114309480	T	C	na	0.03	ASW,LWK,YRI					minus	0.92
2:159703461-159734019	2:159707045	rs115581559	T	A	T	0.06	ASW,CEU,CLM,FIN,GBR,IBS,JPT,LWK,MXL,PUR,TSI,YRI					8:12539856-12567827	8:12564281	rs183666898	A	T	na	0.001	ASW,LWK					minus	0.92
2:159703461-159734019	2:159720066	rs190684097	T	C	na	0.004	CHS,FIN,GBR,LWK,YRI					8:12539856-12567827	8:12553522	rs187660248	A	G	na	0.001	ASW,LWK					minus	0.92
2:159703461-159717290	2:159714681	rs149184331	C	T	C	0.01	ASW,LWK					4:8976510-8991382	4:8987732	rs192420815	C	T	C	0.001	CEU					plus	0.92
2:159703461-159734019	2:159710759	rs189956034	G	A	G	0.001	CLM			PGOHUM00000250477		3:125415458-125446156	3:125422855	rs142297733	G	A	na	0.01	ASW,LWK,YRI			PGOHUM00000238161		plus	0.93
2:159703461-159734019	2:159711509	rs2948443	C	A	C	0.14	ASW,CEU,CHB,CHS,CLM,FIN,GBR,IBS,JPT,LWK,PUR,TSI,YRI					3:125415458-125446156	3:125423606	rs71325870	A	C	na	0.15	ASW,CEU,CHB,CHS,CLM,FIN,GBR,IBS,JPT,LWK,MXL,PUR,TSI,YRI					plus	0.93
2:159703461-159734019	2:159722745	rs60707231	C	T	na	0.04	ASW,CEU,CLM,LWK,TSI,YRI					3:125415458-125446156	3:125435977	rs35812233	C	T	na	0.12	ASW,CEU,CHB,CHS,CLM,FIN,GBR,IBS,JPT,LWK,MXL,PUR,TSI,YRI					plus	0.93
2:159703461-159712886	2:159704348	rs183339565	C	T	C	0.01	PUR					2:159724456-159734013	2:159725345	rs35495547	C	T	C	0.13	CEU,CHB,CLM,FIN,GBR,LWK,TSI,YRI					plus	0.95
2:159703461-159712886	2:159706527	rs147538059	A	C	A	0.01	ASW,LWK,YRI					2:159724456-159734013	2:159727526	rs190137491	C	A	na	0.01	CLM,TSI					plus	0.95
2:159703461-159712886	2:159706791	rs60384835	A	T	T	0.44	ASW,CEU,CHB,CHS,CLM,FIN,GBR,IBS,JPT,LWK,MXL,PUR,TSI,YRI					2:159724456-159734013	2:159727790	rs188492915	T	A	na	0.001	CHS					plus	0.95
2:159703461-159712886	2:159706822	rs184767141	C	A	C	0.001	JPT					2:159724456-159734013	2:159727821	rs12998692	A	C	na	0.34	ASW,CEU,CHB,CHS,CLM,FIN,GBR,IBS,JPT,LWK,MXL,PUR,TSI,YRI					plus	0.95
2:159703461-159712886	2:159706983	rs58176620	T	C	T	0.17	ASW,CEU,CHB,CHS,CLM,FIN,GBR,IBS,JPT,LWK,MXL,PUR,TSI,YRI					2:159724456-159734013	2:159727982	rs188270996	C	T	na	0.004	CHS,JPT,LWK					plus	0.95
2:159703461-159712886	2:159707222	rs11525025	T	C	T	0.07	ASW,CEU,CHB,CHS,CLM,FIN,GBR,IBS,JPT,LWK,MXL,PUR,TSI,YRI					2:159724456-159734013	2:159728223	rs11688946	T	C	na	0.52	ASW,CEU,CHB,CHS,CLM,FIN,GBR,IBS,JPT,LWK,MXL,PUR,TSI,YRI					plus	0.95
2:159703461-159712886	2:159709452	rs7592231	G	C	G	0.15	ASW,CEU,CHS,CLM,FIN,GBR,IBS,LWK,PUR,TSI,YRI					2:159724456-159734013	2:159730511	rs149513514	G	C	na	0.14	CEU,CHB,CHS,CLM,FIN,GBR,IBS,LWK,MXL,PUR,TSI,YRI					plus	0.95
2:159703461-159712886	2:159711223	rs71421099	T	C	T	0.17	CEU,CLM,FIN,GBR,LWK,PUR,YRI					2:159724456-159734013	2:159732317	rs12694986	T	C	T	0.42	ASW,CEU,CLM,FIN,GBR,JPT,LWK,MXL,PUR,TSI					plus	0.95
2:159703461-159712886	2:159711509	rs2948443	C	A	C	0.14	ASW,CEU,CHB,CHS,CLM,FIN,GBR,IBS,JPT,LWK,PUR,TSI,YRI					2:159724456-159734013	2:159732603	rs2687343	A	C	A	0.12	ASW,CEU,CHB,CHS,CLM,FIN,GBR,IBS,MXL,PUR,TSI					plus	0.95
2:159703461-159713171	2:159709628	rs180889149	T	C	T	0.003	CEU,FIN					14:52217073-52226779	14:52223214	rs191559032	T	C	T	0.001	CHB					plus	0.94
2:159703461-159717136	2:159704508	rs192070382	T	C	T	0.003	ASW,CEU,LWK					11:71324379-71339137	11:71325427	rs11518713	T	C	na	0.59	ASW,CEU,CHB,CHS,CLM,FIN,GBR,IBS,JPT,LWK,MXL,PUR,TSI,YRI					plus	0.93
2:159703463-159721300	2:159706762	rs192551387	T	C	C	0.001	LWK,YRI					7:6872947-6884316	7:6881001	rs191723089	A	G	na	0.01	ASW,CLM,FIN,GBR,JPT,LWK,YRI					minus	0.92
2:159703463-159721300	2:159717394	rs151111805	T	C	C	0.01	ASW,YRI					7:6872947-6884316	7:6877183	rs6970760	A	G	na	0.45	ASW,CEU,CHB,CHS,CLM,FIN,GBR,IBS,JPT,LWK,MXL,PUR,TSI,YRI					minus	0.92
2:159703691-159731777	2:159720066	rs190684097	T	C	na	0.004	CHS,FIN,GBR,LWK,YRI					10:15028872-15057355	10:15040839	rs139796081	G	A	na	0.01	LWK,YRI					minus	0.94
2:159703823-159715938	2:159708972	rs7582537	T	C	T	0.04	LWK,YRI					3:8723577-8735690	3:8728706	rs11918653	T	C	T	0.31	ASW,CEU,CHB,CHS,CLM,FIN,GBR,IBS,JPT,LWK,MXL,PUR,TSI,YRI					plus	0.93
2:159705576-159734007	2:159706822	rs184767141	C	A	C	0.001	JPT					12:8565601-8594697	12:8593457	rs187275595	T	G	na	0.002	ASW,YRI					minus	0.92
2:159708763-159719710	2:159709628	rs180889149	T	C	T	0.003	CEU,FIN					8:11777405-11788369	8:11787553	rs182253058	A	G	na	0.001	MXL					minus	0.93
2:159708763-159719710	2:159719377	rs182503077	A	G	na	0.001	CLM			PGOHUM00000240999		8:11777405-11788369	8:11777740	rs185129444	T	C	T	0.001	CLM,MXL			PGOHUM00000249229		minus	0.93
2:159708796-159717286	2:159711767	rs187201306	T	C	T	0.001	CHS					8:11883901-11893435	8:11890444	rs9644763	A	G	na	0.62	ASW,CEU,CHB,CLM,FIN,GBR,JPT,LWK,MXL,PUR,TSI,YRI					minus	0.92
2:159708796-159717286	2:159712982	rs182704370	G	A	G	0.002	ASW					8:11883901-11893435	8:11889238	rs111870654	C	T	na	0.001	LWK					minus	0.92
2:159708796-159717286	2:159716406	rs189214897	G	A	G	0.001	CEU					8:11883901-11893435	8:11884788	rs186478597	C	T	na	0.001	FIN					minus	0.92
2:159708796-159716073	2:159709715	rs189411196	T	A	T	0.001	ASW,YRI					4:9484069-9491333	4:9484986	rs11725337	T	A	na	0.6	ASW,CEU,CHB,CHS,CLM,FIN,GBR,IBS,JPT,LWK,MXL,PUR,TSI,YRI				chr4:9484944-9485001	plus	0.93
2:159708796-159716073	2:159714161	rs184288153	A	G	A	0.001	ASW,LWK					4:9484069-9491333	4:9489436	rs62410302	A	G	na	0.04	ASW,CEU,CHB,CHS,FIN,JPT,LWK,PUR,YRI					plus	0.93
2:159708796-159728110	2:159714527	rs145257401	C	T	C	0.01	ASW,CLM,LWK,PUR,YRI					11:71603171-71624439	11:71608900	rs115812667	C	T	na	0.04	ASW,CLM,LWK,PUR,YRI	LOC100133315				plus	0.91
2:159708796-159728110	2:159726043	rs6740911	C	G	G	0.48	ASW,CEU,CHB,CHS,CLM,FIN,GBR,IBS,JPT,LWK,MXL,PUR,TSI,YRI					11:71603171-71624439	11:71622878	rs138053647	C	G	na	0.02	ASW,LWK,YRI	LOC100133315				plus	0.91
2:159708796-159716074	2:159710759	rs189956034	G	A	G	0.001	CLM			PGOHUM00000250477		11:71303151-71310423	11:71305139	rs111635283	G	A	na	0.07	CEU,CHB,CHS,CLM,FIN,GBR,IBS,JPT,LWK,MXL,PUR,TSI			PGOHUM00000257895		plus	0.93
2:159708796-159716074	2:159713540	rs184286340	T	C	T	0.001	MXL,TSI					11:71303151-71310423	11:71307905	rs184159346	T	C	na	0.001	ASW					plus	0.93
2:159708800-159716073	2:159711467	rs113490444	G	C	G	0.04	ASW,CEU,CLM,LWK,YRI					4:8950039-8957307	4:8952722	rs143517543	G	C	na	0.01	ASW,YRI				chr4:8952694-8952729	plus	0.93
2:159710049-159721830	2:159710759	rs189956034	G	A	G	0.001	CLM			PGOHUM00000250477		13:68476318-68488171	13:68477024	rs12561359	A	G	na	0.56	ASW,CEU,CHB,CHS,CLM,FIN,GBR,IBS,JPT,LWK,MXL,PUR,TSI,YRI			PGOHUM00000248621		plus	0.94
2:159710049-159721830	2:159711767	rs187201306	T	C	T	0.001	CHS					13:68476318-68488171	13:68478033	rs6562513	T	C	T	0.53	ASW,CEU,CHB,CHS,CLM,FIN,GBR,IBS,JPT,LWK,MXL,PUR,TSI,YRI				chr13:68478021-68478057	plus	0.94
2:159710787-159721830	2:159717368	rs191496921	T	A	T	0.002	ASW,YRI					14:52227704-52238808	14:52232249	rs146335221	A	T	A	0.003	FIN					minus	0.94
2:159710787-159721830	2:159717545	rs60547757	A	G	na	0.31	ASW,CEU,CHB,CLM,FIN,GBR,IBS,LWK,MXL,PUR,TSI,YRI					14:52227704-52238808	14:52232073	rs141956073	T	C	na	0.002	JPT					minus	0.94
2:159711484-159734013	2:159723916	rs189414884	G	A	G	0.001	MXL					4:4156422-4184174	4:4165322	rs146109435	T	C	na	0.01	CHB,JPT					minus	0.92
2:159711969-159721279	2:159713049	rs143955799	T	C	T	0.01	LWK					21:33986549-33995763	21:33987631	rs145169877	T	C	T	0.003	LWK,YRI					plus	0.92
2:159712005-159717290	2:159713015	rs192121138	A	T	A	0.002	CHB					8:6933390-6939698	8:6934414	rs190343671	A	T	na	0.002	CLM					plus	0.9
2:159712005-159717290	2:159713149	rs148654825	T	C	T	0.11	CEU,CLM,FIN,GBR,IBS,LWK,MXL,PUR,TSI					8:6933390-6939698	8:6934548	rs181071415	T	C	na	0.003	ASW,LWK,YRI					plus	0.9
2:159712921-159734013	2:159717345	rs144428745	G	A	A	0.01	ASW,YRI					9:92972359-92997217	9:92976779	rs141970553	A	G	na	0.01	ASW,CLM,LWK,YRI					plus	0.94
2:159714759-159725362	2:159716425	rs149026751	G	T	G	0.11	CEU,CHB,CHS,CLM,FIN,GBR,IBS,JPT,LWK,MXL,PUR,TSI					4:9751382-9764736	4:9754046	rs192661143	G	T	na	0.001	YRI					plus	0.92
2:159714759-159734010	2:159732006	rs113429587	G	C	G	0.01	YRI			PGOHUM00000250478		3:75403861-75425620	3:75405815	rs17028240	C	G	C	0.04	ASW,CHB,CHS,CLM,FIN,GBR,IBS,JPT,LWK,MXL,PUR,TSI,YRI			PGOHUM00000250244		minus	0.91
2:159714762-159734019	2:159726373	rs6756186	A	G	na	0.49	ASW,CEU,CHB,CHS,CLM,FIN,GBR,IBS,JPT,LWK,MXL,PUR,TSI,YRI					7:6904489-6925323	7:6911240	rs190458538	T	C	na	0.02	ASW,FIN,LWK,YRI					minus	0.91
2:159714762-159734019	2:159726488	rs139847168	C	T	C	0.002	CHS,JPT					7:6904489-6925323	7:6911125	rs144887884	G	A	na	0.01	ASW,LWK,PUR,YRI					minus	0.91
2:159714762-159734019	2:159727526	rs190137491	C	A	na	0.01	CLM,TSI					7:6904489-6925323	7:6910092	rs185804027	G	T	na	0.001	CHB,CHS					minus	0.91
2:159714762-159734019	2:159723916	rs189414884	G	A	G	0.001	MXL					4:3889233-3909355	4:3897678	rs191356023	C	T	na	0.003	LWK,PUR					minus	0.91
2:159714762-159734019	2:159723964	rs13386510	C	A	C	0.12	ASW,CEU,CHB,CHS,CLM,FIN,GBR,IBS,JPT,LWK,MXL,PUR,TSI,YRI					4:3889233-3909355	4:3897630	rs60592225	G	T	na	0.48	ASW,CEU,CHB,CHS,CLM,FIN,GBR,IBS,JPT,LWK,MXL,PUR,TSI,YRI					minus	0.91
2:159714762-159734019	2:159716470	rs115239849	A	C	na	0.11	CEU,CHB,CHS,CLM,FIN,GBR,IBS,JPT,LWK,MXL,PUR,TSI					3:129738591-129759442	3:129756729	rs184507385	T	G	na	0.03	CHB,CLM,FIN,GBR,IBS,JPT,LWK,MXL,YRI					minus	0.91
2:159714762-159734019	2:159731980	rs145377676	G	A	G	0.01	LWK			PGOHUM00000250478		3:129738591-129759442	3:129740598	rs2953780	C	T	na	0.54	ASW,CEU,CHB,CHS,CLM,FIN,GBR,JPT,LWK,MXL,PUR,TSI,YRI			PGOHUM00000250255		minus	0.91
2:159714762-159734019	2:159723855	rs184138110	T	C	T	0.01	CEU,CHB,CHS,JPT					11:67488129-67509111	11:67497177	rs10896198	A	G	na	0.29	ASW,CEU,CHB,CHS,CLM,FIN,GBR,IBS,JPT,LWK,MXL,PUR,TSI,YRI					minus	0.91
2:159714762-159734019	2:159723964	rs13386510	C	A	C	0.12	ASW,CEU,CHB,CHS,CLM,FIN,GBR,IBS,JPT,LWK,MXL,PUR,TSI,YRI					11:67488129-67509111	11:67497068	rs191093053	T	G	na	0.001	LWK					minus	0.91
2:159714762-159734019	2:159726488	rs139847168	C	T	C	0.002	CHS,JPT					11:67488129-67509111	11:67494547	rs35336785	G	A	na	0.23	ASW,CEU,CHB,CHS,CLM,FIN,GBR,IBS,JPT,LWK,MXL,PUR,TSI,YRI					minus	0.91
2:159714762-159734019	2:159732603	rs2687343	A	C	A	0.12	ASW,CEU,CHB,CHS,CLM,FIN,GBR,IBS,MXL,PUR,TSI					11:67488129-67509111	11:67489506	rs11227900	G	T	na	0.12	ASW,CEU,CHB,CHS,CLM,FIN,GBR,IBS,JPT,LWK,TSI,YRI					minus	0.91
2:159719268-159721830	2:159720066	rs190684097	T	C	na	0.004	CHS,FIN,GBR,LWK,YRI					13:47034754-47037376	13:47035555	rs188194070	C	T	C	0.002	MXL,PUR,TSI					plus	0.94
2:159721826-159731121	2:159728270	rs12185637	C	T	na	0.15	ASW,CEU,CHB,CHS,CLM,FIN,GBR,IBS,JPT,LWK,MXL,PUR,TSI,YRI					7:6877635-6886945	7:6880496	rs61407193	G	A	na	0.005	LWK,YRI					minus	0.92
2:159721826-159734000	2:159723085	rs182449633	C	A	C	0.002	ASW,PUR,YRI					4:9507860-9517314	4:9509120	rs184661195	C	A	C	0.001	CHB,CHS					plus	0.92
2:159721826-159734000	2:159723855	rs184138110	T	C	T	0.01	CEU,CHB,CHS,JPT					4:9507860-9517314	4:9509887	rs191629188	T	C	C	0.01	CEU,CLM,GBR,MXL					plus	0.92
2:159721826-159734000	2:159723916	rs189414884	G	A	G	0.001	MXL					4:9507860-9517314	4:9509948	rs190785854	G	A	G	0.002	LWK,YRI					plus	0.92
2:159721826-159734013	2:159723964	rs13386510	C	A	C	0.12	ASW,CEU,CHB,CHS,CLM,FIN,GBR,IBS,JPT,LWK,MXL,PUR,TSI,YRI					4:8943228-8954133	4:8945364	rs187608420	C	A	na	0.1	ASW,CEU,CHB,CHS,CLM,FIN,GBR,IBS,JPT,LWK,MXL,PUR,TSI					plus	0.93
2:159721826-159734013	2:159728725	rs188416874	G	C	na	0.001	CLM					4:8943228-8954133	4:8949958	rs192831076	G	C	na	0.002	LWK,YRI					plus	0.93
2:159721826-159734019	2:159724645	rs13001180	C	T	C	0.1	ASW,CEU,CHB,CHS,CLM,FIN,GBR,IBS,JPT,LWK,MXL,PUR,TSI,YRI					14:52214438-52226499	14:52217262	rs184379420	C	T	na	0.001	JPT					plus	0.93
2:159721826-159734006	2:159731980	rs145377676	G	A	G	0.01	LWK			PGOHUM00000250478		11:71321768-71333864	11:71331879	rs59191949	G	A	na	0.07	ASW,CEU,CHB,CHS,CLM,FIN,GBR,IBS,JPT,LWK,MXL,PUR,TSI,YRI			PGOHUM00000257896		plus	0.92
2:159721854-159734020	2:159728489	rs186761754	C	A	na	0.01	LWK,MXL,YRI					4:4126218-4136984	4:4130945	rs12506422	G	T	na	0.05	CEU,CLM,FIN,GBR,MXL,TSI					minus	0.91
2:159721854-159734020	2:159733484	rs149353110	G	A	G	0.01	LWK,PUR,YRI					4:4126218-4136984	4:4127073	rs147100702	C	T	na	0.02	ASW,CLM,JPT,LWK,YRI					minus	0.91
2:159722070-159734019	2:159723585	rs187618370	C	T	C	0.002	ASW					11:71296449-71307263	11:71297957	rs141396073	C	T	na	0.02	ASW,CHB,CHS					plus	0.93
2:159722070-159734019	2:159733648	rs189978962	T	A	na	0.01	ASW,CLM,LWK,YRI					11:71296449-71307263	11:71306895	rs187997775	T	A	na	0.01	ASW,LWK,YRI					plus	0.93
2:159729590-159733889	2:159731408	rs112262925	C	T	na	0.002	LWK			PGOHUM00000250478	chr2:159731390-159731407	13:42011971-42016548	13:42014747	rs187579276	G	A	na	0.001	JPT			PGOHUM00000249943		minus	0.93
2:159736971-159740386	2:159739879	rs186981038	A	G	A	0.005	CEU,MXL					8:11791219-11794541	8:11791727	rs188272034	T	C	na	0.003	ASW,LWK					minus	0.9
2:159736971-159744058	2:159737824	rs55882109	G	C	G	0.04	ASW,CEU,CHS,CLM,FIN,GBR,MXL,PUR,TSI					8:6925066-6932047	8:6925775	rs73199727	G	C	na	0.06	ASW,CEU,CLM,FIN,GBR,IBS,LWK,MXL,PUR,TSI					plus	0.9
2:159736971-159744058	2:159740487	rs114141272	C	T	C	0.05	ASW,CEU,CHB,CLM,FIN,GBR,LWK,MXL,PUR,TSI,YRI					8:6925066-6932047	8:6928440	rs62486862	C	T	na	0.01	CEU,FIN,GBR,MXL,TSI					plus	0.9
2:159736971-159744058	2:159743048	rs146509908	A	T	A	0.04	ASW,CEU,FIN,GBR,LWK,MXL,PUR,TSI,YRI					8:6925066-6932047	8:6931031	rs149354085	T	A	na	0.01	ASW,LWK,PUR,YRI					plus	0.9
2:162933024-162934029	2:162933343	rs193076888	C	T	C	0.06	ASW,CHB,CHS,CLM,GBR,JPT,LWK,MXL,PUR,YRI					X:100600648-100601649	X:100600966	rs3027654	C	T	C	0.12	ASW,CHB,CHS,CLM,FIN,GBR,JPT,LWK,MXL,PUR,YRI	TIMM8A				plus	0.98
2:175174032-175175751	2:175174939	rs185530263	C	T	C	0.003	ASW,LWK,YRI			PGOHUM00000261346	chr2:175174914-175174944	18:29991470-29993188	18:29992373	rs189662693	C	T	C	0.001	ASW	GAREM				plus	0.94
2:175174421-175175751	2:175175511	rs191531116	A	G	A	0.004	CEU,FIN,GBR,MXL,TSI			PGOHUM00000261346		2:207283704-207285011	2:207284770	rs72950954	A	G	A	0.005	GBR,TSI			PGOHUM00000240502		plus	0.91
2:175174437-175175716	2:175175511	rs191531116	A	G	A	0.004	CEU,FIN,GBR,MXL,TSI			PGOHUM00000261346		13:21522119-21523752	13:21523547	rs111931815	A	G	A	0.02	ASW,LWK,PUR,YRI			PGOHUM00000261150		plus	0.91
2:176563184-176564857	2:176563417	rs10202221	C	A	na	0.16	ASW,CEU,CHS,CLM,FIN,GBR,IBS,JPT,LWK,MXL,PUR,TSI,YRI					2:176569607-176571283	2:176569844	rs28478519	C	A	na	0.17	CEU,CHB,CHS,CLM,IBS,JPT,LWK,MXL,PUR,TSI					plus	0.99
2:178415476-178418186	2:178416658	rs74539695	T	G	T	0.02	CHB,CHS,JPT	TTC30B	TTC30B		chr2:178416655-178416657	2:178481414-178484174	2:178482596	rs3813257	T	G	T	0.07	ASW,CEU,CHB,CHS,CLM,FIN,GBR,IBS,JPT,LWK,MXL,TSI,YRI	TTC30A	TTC30A		chr2:178482593-178482595	plus	0.93
2:187814690-187821984	2:187816619	rs77540122	T	C	na	0.02	ASW,CEU,CHB,CHS,CLM,FIN,GBR,JPT,MXL,PUR,TSI					3:159767884-159774395	3:159770126	rs115514839	T	C	T	0.01	ASW,LWK,MXL,YRI					plus	0.9
2:187865873-187868125	2:187866471	rs118187235	C	T	C	0.02	ASW,CEU,CHB,CHS,CLM,GBR,JPT,MXL,PUR,TSI					9:34132460-34134715	9:34133047	rs13294750	C	T	C	0.04	ASW,CEU,CLM,FIN,GBR,IBS,MXL,PUR,TSI					plus	0.9
2:190787904-190789604	2:190788399	rs141610126	G	A	na	0.01	ASW,CEU,CLM,FIN,GBR,LWK,TSI			PGOHUM00000241046	chr2:190788301-190788489	16:11336322-11338464	16:11336878	rs76514959	A	G	A	0.02	ASW,CLM,LWK,YRI			PGOHUM00000248983	chr16:11336760-11337073	plus	0.93
2:195052044-195053778	2:195052939	rs188321667	A	G	A	0.001	MXL			PGOHUM00000241051		18:29991468-29993197	18:29992274	rs115725520	T	C	T	0.01	ASW,FIN,YRI	GAREM			chr18:29992267-29992281	minus	0.92
2:195052044-195053371	2:195052939	rs188321667	A	G	A	0.001	MXL			PGOHUM00000241051		13:53216569-53217915	13:53217493	rs78872760	A	G	na	0.19	ASW,CEU,CHB,CHS,CLM,FIN,GBR,IBS,JPT,MXL,PUR,TSI,YRI	HNRNPA1L2	HNRNPA1L2		chr13:53217480-53217499	plus	0.91
2:195052067-195053780	2:195052314	rs9808251	T	C	C	0.96	ASW,CHB,CLM,FIN,JPT,LWK,PUR,YRI			PGOHUM00000241051	chr2:195052312-195052318	5:79654185-79655894	5:79655647	rs143926077	G	A	G	0.003	LWK			PGOHUM00000261399	chr5:79655642-79655648	minus	0.91
2:201927748-201929488	2:201928485	rs10206365	A	G	na	0.97	CHS,GBR,IBS,JPT,LWK,PUR,YRI	FAM126B		PGOHUM00000241062		8:82719943-82721682	8:82720679	rs187428028	A	G	A	0.002	LWK	SNX16		PGOHUM00000261522		plus	0.94
2:201927751-201929474	2:201928485	rs10206365	A	G	na	0.97	CHS,GBR,IBS,JPT,LWK,PUR,YRI	FAM126B		PGOHUM00000241062		6:5608758-5610491	6:5609749	rs62385463	T	C	T	0.002	CLM,PUR	FARS2				minus	0.94
2:204498260-204499622	2:204498415	rs138366153	C	T	C	0.002	CHB				chr2:204498207-204498591	17:30696312-30697468	17:30697314	rs187860515	G	A	G	0.001	CHS	ZNF207			chr17:30696676-30697477	minus	0.94
2:204628958-204630237	2:204629096	rs6721210	G	A	na	0.67	ASW,CEU,CHB,CHS,CLM,FIN,GBR,IBS,JPT,LWK,MXL,PUR,TSI,YRI			PGOHUM00000240495		5:122971899-122973161	5:122973020	rs190795317	T	C	T	0.001	CEU			PGOHUM00000235747		minus	0.9
2:207272966-207274995	2:207273644	rs182218735	T	C	na	0.001	CHB					9:19450446-19452486	9:19451809	rs41270117	A	G	na	0.004	CEU,FIN,GBR	ACER2				minus	0.97
2:207283701-207285015	2:207284770	rs72950954	A	G	A	0.005	GBR,TSI			PGOHUM00000240502		13:21522100-21523791	13:21523547	rs111931815	A	G	A	0.02	ASW,LWK,PUR,YRI			PGOHUM00000261150		plus	0.92
2:208618309-208620885	2:208619194	rs186055266	T	C	T	0.001	CHS	CCNYL1			chr2:208619191-208619200	19:21934607-21937177	19:21935488	rs143713021	T	C	T	0.01	ASW,CLM,LWK,PUR,YRI	LOC641367,ZNF100			chr19:21935486-21935522	plus	0.92
2:218966190-218967330	2:218967213	rs186178074	A	G	A	0.002	ASW,YRI					8:61284861-61285996	8:61285879	rs182400913	A	G	A	0.001	TSI					plus	0.95
2:227358327-227359420	2:227358725	rs141474108	C	G	C	0.002	JPT					15:48640726-48641797	15:48641398	rs144123490	G	C	G	0.01	ASW,CEU,CLM,FIN,TSI					minus	0.95
2:228819349-228820964	2:228820526	rs141744852	C	T	na	0.005	ASW					8:84795361-84796991	8:84795812	rs117413552	A	G	G	0.83	ASW,CEU,CHB,CHS,CLM,FIN,GBR,JPT,MXL,TSI					minus	1
2:231151529-231182298	2:231173490	rs112985429	C	T	C	0.04	ASW,CEU,CHB,CHS,CLM,FIN,GBR,IBS,JPT,LWK,MXL,PUR,TSI	SP140				2:231252184-231273640	2:231263691	rs185190693	T	C	T	0.001	FIN	SP140L				plus	0.91
2:231151529-231182298	2:231173497	rs111581471	C	G	G	0.01	ASW,CEU,CHB,FIN,GBR,JPT,MXL,PUR,TSI	SP140				2:231252184-231273640	2:231263698	rs144730576	G	C	G	0.004	ASW,CEU,CHS,FIN,GBR	SP140L				plus	0.91
2:231151529-231182298	2:231174488	rs138736753	C	T	C	0.001	ASW	SP140				2:231252184-231273640	2:231264691	rs113420535	C	T	C	0.01	ASW,LWK,PUR,YRI	SP140L				plus	0.91
2:231151529-231182298	2:231177942	rs191759486	G	A	G	0.001	ASW					2:231252184-231273640	2:231268457	rs74002113	G	A	G	0.03	ASW,LWK,PUR,YRI					plus	0.91
2:233189668-233192075	2:233190896	rs189795612	A	G	na	0.02	CHS,CLM,MXL,PUR	DIS3L2				2:233303112-233305528	2:233304352	rs35458538	G	A	na	0.29	ASW,CEU,CHB,CHS,CLM,FIN,GBR,IBS,JPT,LWK,MXL,PUR,TSI,YRI					plus	0.94
2:233189668-233192075	2:233191327	rs74545162	C	T	na	0.03	ASW,CEU,GBR,LWK,MXL,TSI,YRI	DIS3L2				2:233303112-233305528	2:233304783	rs2741248	T	C	na	0.48	ASW,CEU,CHB,CHS,CLM,FIN,GBR,IBS,JPT,LWK,MXL,PUR,TSI,YRI					plus	0.94
2:233189668-233192075	2:233191541	rs148769214	T	A	na	0.13	ASW,CEU,CHB,CHS,CLM,FIN,GBR,IBS,JPT,LWK,MXL,PUR,TSI,YRI	DIS3L2				2:233303112-233305528	2:233304998	rs1190411	T	A	na	0.49	ASW,CEU,CHB,CHS,CLM,FIN,GBR,IBS,JPT,LWK,MXL,PUR,TSI,YRI					plus	0.94
2:233191102-233192251	2:233191887	rs147767486	T	A	na	0.02	ASW,CEU,LWK,YRI	DIS3L2				2:233229572-233230712	2:233230356	rs143563688	T	A	na	0.01	CHB,LWK,MXL,YRI					plus	0.93
2:233229572-233230648	2:233230194	rs11683398	T	G	na	0.01	ASW,CEU,CHB,JPT,PUR,YRI					2:233304558-233305634	2:233305181	rs57702191	G	T	na	0.11	CEU,CHB,CHS,CLM,FIN,GBR,JPT,LWK,PUR,TSI,YRI					plus	0.93
2:233229572-233230648	2:233230315	rs28575903	G	A	na	0.04	ASW,CEU,JPT,LWK,MXL,YRI					2:233304558-233305634	2:233305302	rs2245453	A	G	na	0.5	ASW,CEU,CHB,CHS,CLM,FIN,GBR,IBS,JPT,LWK,MXL,PUR,TSI,YRI					plus	0.93
2:233242334-233248569	2:233242806	rs186195875	C	A	na	0.005	CHB,CLM,JPT,LWK					2:233267138-233276152	2:233270917	rs2697768	A	C	A	0.18	ASW,CEU,CHB,CHS,CLM,FIN,GBR,IBS,JPT,LWK,MXL,PUR,TSI,YRI					plus	0.92
2:233242334-233248569	2:233243645	rs3748969	C	A	na	0.1	ASW,CEU,CHB,CHS,CLM,FIN,GBR,IBS,JPT,LWK,MXL,PUR,TSI,YRI	ALPP				2:233267138-233276152	2:233271731	rs117962550	C	A	C	0.08	ASW,CEU,CHB,CHS,CLM,FIN,GBR,IBS,JPT,LWK,PUR,TSI,YRI	ALPPL2				plus	0.92
2:234518581-234530232	2:234527184	rs147191221	C	T	C	0.001	ASW	UGT1A8	UGT1A8		chr2:234527178-234527183	2:234537348-234548850	2:234545999	rs200184373	T	C	C	0.001	MXL	UGT1A10,UGT1A8	UGT1A10		chr2:234545993-234545998	plus	0.93
2:234518581-234530232	2:234528812	rs7608888	C	T	na	0.01	CEU,CLM,FIN,GBR,MXL,PUR,TSI	UGT1A8				2:234537348-234548850	2:234547442	rs28969687	T	C	T	0.003	LWK,PUR,YRI	UGT1A10,UGT1A8				plus	0.93
2:234619643-234623099	2:234621787	rs3755322	C	G	G	0.12	ASW,CEU,CHB,CHS,CLM,FIN,GBR,JPT,LWK,MXL,PUR,TSI,YRI	UGT1A10,UGT1A5,UGT1A6,UGT1A7,UGT1A8,UGT1A9	UGT1A5			2:234625427-234628907	2:234627616	rs45510694	G	C	G	0.002	CEU,CHS,MXL	UGT1A10,UGT1A4,UGT1A5,UGT1A6,UGT1A7,UGT1A8,UGT1A9	UGT1A4			plus	0.92
2:234619643-234623099	2:234622163	rs191789950	A	T	A	0.001	CHS	UGT1A10,UGT1A5,UGT1A6,UGT1A7,UGT1A8,UGT1A9	UGT1A5			2:234625427-234628907	2:234627992	rs45540231	A	T	A	0.02	ASW,LWK,MXL,PUR,YRI	UGT1A10,UGT1A4,UGT1A5,UGT1A6,UGT1A7,UGT1A8,UGT1A9	UGT1A4			plus	0.92
2:234619643-234623099	2:234622412	rs3892170	G	C	G	0.1	ASW,CEU,CHB,CHS,CLM,FIN,GBR,JPT,LWK,MXL,PUR,TSI,YRI	UGT1A10,UGT1A5,UGT1A6,UGT1A7,UGT1A8,UGT1A9	UGT1A5			2:234625427-234628907	2:234628241	rs200363835	G	C	na	0.003	CEU,CHB,CHS,CLM	UGT1A10,UGT1A4,UGT1A5,UGT1A6,UGT1A7,UGT1A8,UGT1A9	UGT1A4			plus	0.92
2:234619643-234623099	2:234622420	rs17862869	T	C	T	0.1	ASW,CEU,CHB,CHS,CLM,FIN,GBR,JPT,LWK,PUR,TSI,YRI	UGT1A10,UGT1A5,UGT1A6,UGT1A7,UGT1A8,UGT1A9	UGT1A5		chr2:234622414-234622422	2:234625427-234628907	2:234628249	rs138347224	T	C	na	0.02	CEU,CHB,CHS,CLM,FIN,GBR,LWK,MXL,TSI	UGT1A10,UGT1A4,UGT1A5,UGT1A6,UGT1A7,UGT1A8,UGT1A9	UGT1A4		chr2:234628243-234628251	plus	0.92
2:234623117-234629288	2:234627685	rs201935850	A	C	C	0.001	PUR	UGT1A10,UGT1A4,UGT1A5,UGT1A6,UGT1A7,UGT1A8,UGT1A9	UGT1A4			2:234633990-234639614	2:234637991	rs200579886	C	A	C	0.001	PUR	UGT1A10,UGT1A3,UGT1A4,UGT1A5,UGT1A6,UGT1A7,UGT1A8,UGT1A9	UGT1A3			plus	0.9
2:237264792-237267835	2:237265424	rs188029126	G	C	na	0.07	ASW,CEU,LWK,MXL,YRI	IQCA1				2:237264792-237267835	2:237267204	rs181111306	C	G	na	0.08	ASW,CEU,CLM,GBR,MXL,YRI	IQCA1				minus	0.94
2:237264792-237267835	2:237266114	rs191754960	C	T	C	0.04	CEU,CLM,IBS,YRI	IQCA1				2:237264792-237267835	2:237266380	rs184563767	A	G	A	0.02	CEU,FIN,GBR,YRI	IQCA1				minus	0.94
2:241611923-241625206	2:241614138	rs4676336	G	A	G	0.53	ASW,CEU,CHB,CHS,CLM,GBR,IBS,JPT,LWK,MXL,PUR,TSI,YRI					2:241628383-241641219	2:241639353	rs183771773	C	T	C	0.01	CHS					minus	0.99
2:241611923-241625206	2:241621939	rs150288484	C	G	na	0.004	FIN,LWK,YRI	AQP12B	AQP12B		chr2:241621937-241621942	2:241628383-241641219	2:241631647	rs150513749	C	G	na	0.04	ASW,CEU,CHB,CHS,FIN,GBR,JPT,PUR,YRI	AQP12A	AQP12A		chr2:241631643-241631647	minus	0.99
2:241611923-241625206	2:241622885	rs141899114	T	G	na	0.3	ASW,CEU,CHB,CHS,CLM,FIN,GBR,JPT,LWK,MXL,PUR,TSI,YRI					2:241628383-241641219	2:241630700	rs138671785	A	C	na	0.04	CEU,CHB,CHS,CLM,GBR,LWK,MXL,YRI					minus	0.99
2:241611923-241625206	2:241622912	rs138721345	C	T	na	0.02	ASW,FIN,GBR,IBS,LWK,YRI					2:241628383-241641219	2:241630673	rs143108992	A	G	na	0.19	ASW,CEU,CHB,CHS,CLM,FIN,GBR,IBS,JPT,LWK,MXL,TSI,YRI					minus	0.99
2:241611923-241625206	2:241622924	rs149362118	T	A	na	0.04	ASW,CHB,CHS,FIN,GBR,IBS,JPT,LWK,TSI,YRI					2:241628383-241641219	2:241630661	rs149539944	T	A	na	0.17	ASW,CEU,CHB,CHS,CLM,FIN,GBR,IBS,JPT,LWK,MXL,PUR,TSI,YRI					minus	0.99
2:241611923-241625206	2:241623575	rs189401842	G	C	na	0.01	CHB,CHS,CLM,FIN,GBR,IBS,JPT,LWK,TSI					2:241628383-241641219	2:241630011	rs142385434	G	C	na	0.04	ASW,CEU,CHB,CHS,CLM,FIN,GBR,IBS,JPT,LWK,MXL,TSI,YRI					minus	0.99
2:241611923-241625206	2:241623741	rs148418888	G	T	na	0.004	FIN					2:241628383-241641219	2:241629845	rs2288754	A	C	na	0.62	ASW,CEU,CHB,CHS,CLM,FIN,GBR,IBS,JPT,LWK,MXL,PUR,TSI,YRI					minus	0.99
2:241611923-241625206	2:241623981	rs140696223	T	C	na	0.004	ASW,LWK,YRI					2:241628383-241641219	2:241629608	rs144008319	G	A	na	0.04	ASW,CEU,CHB,CHS,CLM,FIN,GBR,IBS,JPT,LWK,MXL,TSI,YRI					minus	0.99
2:241611923-241625206	2:241624224	rs55921952	A	C	na	0.19	ASW,CEU,CHB,CHS,CLM,GBR,JPT,LWK,MXL,PUR,TSI,YRI					2:241628383-241641219	2:241629365	rs139496356	T	G	na	0.02	FIN,MXL					minus	0.99
2:242956216-242962684	2:242958505	rs79767903	T	G	na	0.01	CHB,CHS,JPT					3:195731644-195738071	3:195735762	rs148522818	A	C	A	0.001	FIN,GBR					minus	0.91
2:242956216-242962684	2:242960945	rs7422022	A	G	na	0.44	ASW,CEU,CHB,CHS,CLM,FIN,GBR,IBS,JPT,LWK,MXL,PUR,TSI,YRI					3:195731644-195738071	3:195733303	rs3926028	T	C	C	0.28	CEU,CHB,CHS,CLM,FIN,GBR,JPT,LWK,PUR,TSI					minus	0.91
2:242968084-242975857	2:242970086	rs78968434	T	C	na	0.1	ASW,CHB,CHS,CLM,JPT,MXL,PUR,TSI					5:1606642-1614710	5:1612434	rs2962047	A	G	na	0.1	ASW,CEU,CHB,CHS,CLM,FIN,GBR,JPT,LWK,MXL,TSI,YRI	LOC728613				minus	0.93
2:243007679-243062019	2:243008670	rs185327898	C	T	na	0.002	ASW,YRI					8:337414-386521	8:338403	rs190390727	C	T	na	0.001	ASW					plus	0.97
2:243007679-243062019	2:243008966	rs141359795	A	G	na	0.12	ASW,CHB,CHS,CLM,GBR,JPT,MXL,PUR,YRI					8:337414-386521	8:338699	rs13282275	A	G	na	0.21	CEU,CHB,CHS,CLM,FIN,GBR,JPT,LWK,MXL,YRI					plus	0.97
2:243007679-243062019	2:243009699	rs4973647	A	T	na	0.41	ASW,CEU,CHB,CHS,CLM,FIN,GBR,IBS,JPT,LWK,MXL,PUR,TSI,YRI					8:337414-386521	8:339433	rs60641269	A	T	na	0.24	ASW,CEU,CHB,CHS,CLM,FIN,GBR,IBS,JPT,LWK,MXL,PUR,TSI,YRI					plus	0.97
2:243007679-243062019	2:243015463	rs187356467	T	C	na	0.002	ASW,YRI					8:337414-386521	8:345113	rs73669359	T	C	na	0.05	ASW,CEU,CLM,GBR,IBS,JPT,LWK,MXL,PUR,TSI,YRI					plus	0.97
2:243007679-243062019	2:243020166	rs79468235	C	T	na	0.11	CHB,CHS,CLM,JPT,MXL,PUR,TSI					8:337414-386521	8:348038	rs1542220	C	T	na	0.06	ASW,CEU,CLM,FIN,GBR,LWK,MXL,PUR,TSI					plus	0.97
2:243007679-243062019	2:243036007	rs186842720	C	G	na	0.001	CLM	LOC728323				8:337414-386521	8:362048	rs17737978	C	G	na	0.04	ASW,CEU,CLM,FIN,GBR,LWK,MXL,PUR,TSI,YRI	FBXO25				plus	0.97
2:243007679-243062019	2:243046520	rs76169019	A	G	na	0.3	ASW,CEU,CHB,CHS,CLM,FIN,GBR,IBS,JPT,LWK,MXL,PUR,TSI,YRI	LOC728323		PGOHUM00000241159		8:337414-386521	8:371167	rs141109042	G	A	na	0.04	ASW,CEU,CLM,FIN,GBR,LWK,MXL,TSI,YRI	FBXO25				plus	0.97
2:243007679-243062019	2:243052634	rs28454313	T	C	na	0.06	ASW,LWK	LOC728323		PGOHUM00000241159		8:337414-386521	8:377194	rs113216971	T	C	na	0.27	ASW,CEU,CHB,CHS,FIN,JPT,LWK,PUR,TSI,YRI	FBXO25				plus	0.97
3:75454721-75534912	3:75461955	rs138567069	A	G	G	0.01	ASW,LWK,YRI				chr3:75461932-75461954	4:9630526-9727884	4:9724711	rs2037313	T	C	na	0.88	ASW,CEU,CHB,CHS,CLM,FIN,GBR,IBS,JPT,LWK,MXL,PUR,TSI,YRI					minus	0.94
3:75454721-75534912	3:75473092	rs148054361	C	T	na	0.004	LWK	FAM86DP		PGOHUM00000250245		4:9630526-9727884	4:9703634	rs115141279	G	A	na	0.01	ASW,LWK,YRI					minus	0.94
3:75454721-75534912	3:75475059	rs113766937	A	G	na	0.11	ASW,CEU,CHB,CLM,GBR,LWK,MXL,PUR,TSI,YRI	FAM86DP		PGOHUM00000250245		4:9630526-9727884	4:9701667	rs192414845	C	T	na	0.001	CHB,CHS					minus	0.94
3:75454721-75534912	3:75479377	rs116409046	C	T	na	0.06	ASW,CEU,CHB,CHS,CLM,FIN,GBR,JPT,LWK,MXL,PUR,YRI	FAM86DP		PGOHUM00000250245		4:9630526-9727884	4:9697356	rs13134507	G	A	na	0.41	ASW,CEU,CHB,CHS,CLM,FIN,GBR,IBS,JPT,LWK,MXL,PUR,TSI,YRI			PGOHUM00000250759		minus	0.94
3:75454721-75534912	3:75491009	rs142697886	G	A	na	0.01	ASW,LWK,YRI					4:9630526-9727884	4:9684311	rs189301503	C	T	C	0.001	LWK					minus	0.94
3:75454721-75534912	3:75491149	rs57688677	G	A	na	0.32	ASW,CEU,CHB,CHS,CLM,FIN,GBR,IBS,JPT,LWK,MXL,PUR,TSI,YRI					4:9630526-9727884	4:9684171	rs13101545	T	C	T	0.45	ASW,CEU,CHB,CHS,CLM,FIN,GBR,IBS,JPT,LWK,MXL,PUR,TSI,YRI					minus	0.94
3:75454721-75534912	3:75496324	rs11128435	T	C	na	0.1	ASW,CEU,CHB,CHS,CLM,GBR,JPT,LWK,TSI,YRI			PGOHUM00000237659		4:9630526-9727884	4:9679150	rs115917500	G	A	G	0.002	CEU,MXL			PGOHUM00000245847	chr4:9679149-9679151	minus	0.94
3:75454721-75534912	3:75497474	rs190394111	C	T	na	0.07	ASW,CHB,CHS,CLM,FIN,LWK,MXL,YRI			PGOHUM00000237659		4:9630526-9727884	4:9677976	rs185482441	G	A	G	0.01	ASW,CLM,JPT,LWK,YRI					minus	0.94
3:75454721-75534912	3:75504063	rs4054097	G	A	na	0.001	ASW			PGOHUM00000237659		4:9630526-9727884	4:9671180	rs139582668	C	T	na	0.02	ASW,CLM,LWK,MXL,YRI					minus	0.94
3:75454721-75534912	3:75504695	rs147607959	C	T	na	0.004	ASW,LWK,YRI			PGOHUM00000237659		4:9630526-9727884	4:9670540	rs147132851	G	A	na	0.01	CHB,CHS					minus	0.94
3:75454721-75534912	3:75505133	rs150271546	A	G	na	0.01	ASW,LWK,YRI			PGOHUM00000237659		4:9630526-9727884	4:9670104	rs188264841	T	C	na	0.001	YRI					minus	0.94
3:75454721-75534912	3:75505512	rs113916375	C	T	na	0.01	ASW,CHB,CHS,CLM,JPT,LWK,PUR,YRI			PGOHUM00000237659		4:9630526-9727884	4:9669725	rs141396397	G	A	na	0.01	LWK,YRI					minus	0.94
3:75454721-75534912	3:75511141	rs73842014	C	T	na	0.01	LWK,MXL,YRI			PGOHUM00000237659		4:9630526-9727884	4:9654588	rs146130940	A	G	na	0.01	LWK,YRI					minus	0.94
3:75454721-75534912	3:75521109	rs139801787	C	T	na	0.02	ASW,CEU,CHB,CHS,CLM,GBR,JPT,LWK,MXL,PUR,TSI,YRI			PGOHUM00000237659		4:9630526-9727884	4:9644325	rs28765135	A	G	na	0.39	ASW,CEU,CHB,CHS,CLM,FIN,GBR,IBS,JPT,LWK,MXL,PUR,TSI,YRI					minus	0.94
3:75454721-75534912	3:75522306	rs138820560	A	G	na	0.002	YRI			PGOHUM00000237659		4:9630526-9727884	4:9643131	rs62409891	C	T	na	0.74	ASW,CEU,CHB,CHS,CLM,FIN,GBR,JPT,LWK,MXL,TSI,YRI					minus	0.94
3:75454721-75534912	3:75523731	rs4280661	G	T	na	0.23	ASW,CEU,CHB,CHS,CLM,FIN,GBR,JPT,LWK,MXL,PUR,TSI,YRI			PGOHUM00000237659		4:9630526-9727884	4:9641706	rs111391615	C	A	na	0.002	LWK					minus	0.94
3:75454721-75534912	3:75528028	rs191142878	G	A	na	0.002	YRI			PGOHUM00000237659		4:9630526-9727884	4:9637412	rs184660623	C	T	na	0.001	TSI					minus	0.94
3:75454721-75534912	3:75528160	rs187106437	C	A	na	0.001	CLM			PGOHUM00000237659	chr3:75528155-75528161	4:9630526-9727884	4:9637280	rs193145449	G	T	na	0.001	PUR				chr4:9637278-9637284	minus	0.94
3:75454721-75534912	3:75528877	rs184762866	T	C	na	0.002	ASW			PGOHUM00000237659		4:9630526-9727884	4:9636572	rs13128072	G	A	na	0.91	CEU,CHB,CHS,CLM,FIN,GBR,JPT,LWK,MXL,PUR,TSI,YRI					minus	0.94
3:75454721-75534912	3:75530437	rs189584599	T	C	na	0.01	ASW,CHB,YRI			PGOHUM00000237659		4:9630526-9727884	4:9635008	rs6855818	A	G	na	0.75	ASW,CEU,CHB,CHS,CLM,FIN,GBR,IBS,JPT,LWK,MXL,PUR,TSI,YRI					minus	0.94
3:75454721-75534912	3:75534612	rs145943612	G	A	na	0.01	CEU,CLM,TSI			PGOHUM00000237659		4:9630526-9727884	4:9630829	rs182898619	T	C	na	0.01	ASW,CHB,IBS,LWK					minus	0.94
3:75463414-75569026	3:75464400	rs73840499	C	A	na	0.07	ASW,CLM,LWK,YRI					11:67551921-67669594	11:67552923	rs7941186	C	A	na	0.37	ASW,CEU,CHB,CHS,CLM,FIN,GBR,IBS,JPT,LWK,MXL,PUR,TSI,YRI					plus	0.94
3:75463414-75569026	3:75473609	rs144912038	A	G	na	0.001	ASW,LWK	FAM86DP		PGOHUM00000250245		11:67551921-67669594	11:67562162	rs11227963	A	G	na	0.11	CLM,JPT,LWK,PUR,TSI,YRI	FAM86C2P		PGOHUM00000257838		plus	0.94
3:75463414-75569026	3:75499177	rs181649863	G	T	na	0.002	GBR,TSI			PGOHUM00000237659		11:67551921-67669594	11:67590590	rs149373871	T	G	na	0.02	ASW,LWK,PUR,YRI			PGOHUM00000242342		plus	0.94
3:75463414-75569026	3:75511607	rs137951552	C	A	na	0.03	ASW,CEU,CHB,CHS,CLM,FIN,GBR,LWK,MXL,TSI,YRI			PGOHUM00000237659		11:67551921-67669594	11:67604002	rs187330877	C	A	na	0.001	LWK			PGOHUM00000242342		plus	0.94
3:75463414-75569026	3:75526945	rs186140249	C	A	na	0.001	ASW			PGOHUM00000237659		11:67551921-67669594	11:67626531	rs191634032	C	A	na	0.001	CLM			PGOHUM00000242342		plus	0.94
3:75463414-75569026	3:75527336	rs111877272	C	T	na	0.14	ASW,CEU,CHB,CHS,CLM,FIN,GBR,IBS,JPT,LWK,MXL,PUR,TSI,YRI			PGOHUM00000237659		11:67551921-67669594	11:67626923	rs139627997	C	T	na	0.01	LWK,YRI			PGOHUM00000242342		plus	0.94
3:75463414-75569026	3:75534364	rs150549670	G	A	na	0.07	ASW,CLM,LWK,YRI			PGOHUM00000237659		11:67551921-67669594	11:67633938	rs186157729	G	A	na	0.01	ASW,LWK,YRI			PGOHUM00000242342		plus	0.94
3:75463414-75569026	3:75536587	rs140766640	G	A	na	0.01	CHB,CHS,JPT			PGOHUM00000237659		11:67551921-67669594	11:67637133	rs12280712	G	A	na	0.002	LWK			PGOHUM00000242342		plus	0.94
3:75463414-75569026	3:75537139	rs148188290	C	T	na	0.07	ASW,CEU,CHB,CHS,CLM,GBR,JPT,LWK,MXL,YRI			PGOHUM00000237659		11:67551921-67669594	11:67637685	rs147945031	C	T	na	0.09	ASW,CEU,FIN,LWK,MXL,TSI,YRI			PGOHUM00000242342		plus	0.94
3:75463414-75569026	3:75540551	rs186220437	C	T	na	0.001	CLM					11:67551921-67669594	11:67641036	rs148146407	C	T	na	0.002	LWK					plus	0.94
3:75463414-75569026	3:75541934	rs191358704	A	G	na	0.001	CHB					11:67551921-67669594	11:67642416	rs12276935	A	G	na	0.1	ASW,CEU,CHB,CHS,CLM,FIN,GBR,IBS,LWK,PUR,TSI,YRI					plus	0.94
3:75463414-75569026	3:75542982	rs181910691	G	T	na	0.01	ASW,LWK,YRI					11:67551921-67669594	11:67643457	rs12272608	T	G	na	0.1	ASW,CEU,CLM,GBR,IBS,JPT,LWK,MXL,PUR,TSI,YRI					plus	0.94
3:75463414-75569026	3:75543687	rs59491654	G	A	na	0.15	ASW,CEU,CHB,CHS,CLM,FIN,GBR,JPT,LWK,MXL,PUR,TSI,YRI					11:67551921-67669594	11:67644163	rs146379788	G	A	na	0.005	JPT					plus	0.94
3:75463414-75569026	3:75550728	rs184763055	C	T	na	0.001	GBR					11:67551921-67669594	11:67650865	rs12295450	C	T	na	0.18	ASW,CHB,CLM,FIN,LWK,MXL,TSI,YRI					plus	0.94
3:75463414-75569026	3:75551515	rs140285809	C	A	na	0.05	ASW,CHB,CHS,FIN,JPT,LWK,PUR					11:67551921-67669594	11:67651874	rs142110208	C	A	na	0.01	CHB					plus	0.94
3:75463414-75569026	3:75562986	rs57908439	T	C	na	0.27	ASW,CEU,CHB,CHS,CLM,FIN,GBR,JPT,LWK,MXL,PUR,TSI,YRI					11:67551921-67669594	11:67663964	rs182755391	C	T	na	0.001	YRI					plus	0.94
3:75463414-75569026	3:75568338	rs4079568	T	G	na	0.65	ASW,CEU,CHB,CHS,CLM,FIN,GBR,IBS,JPT,LWK,MXL,PUR,TSI,YRI					11:67551921-67669594	11:67668909	rs57319295	T	G	na	0.05	ASW,CLM,LWK,YRI					plus	0.94
3:75463414-75569026	3:75568675	rs191836693	C	A	na	0.01	LWK					11:67551921-67669594	11:67669243	rs191435148	C	A	na	0.001	CLM					plus	0.94
3:75463461-75569026	3:75467740	rs183297072	G	A	na	0.005	LWK,PUR,YRI					3:129809062-129915289	3:129813664	rs185430138	G	A	na	0.01	LWK,PUR,YRI	ALG1L2				plus	0.94
3:75463461-75569026	3:75473799	rs6767216	C	T	na	0.14	ASW,CEU,CHB,CHS,CLM,FIN,GBR,IBS,JPT,LWK,MXL,PUR,TSI,YRI	FAM86DP		PGOHUM00000250245		3:129809062-129915289	3:129819791	rs79189035	C	T	na	0.11	ASW,CEU,CHB,CHS,CLM,FIN,GBR,IBS,JPT,LWK,MXL,PUR,TSI,YRI	FAM86HP		PGOHUM00000250256		plus	0.94
3:75463461-75569026	3:75475685	rs11128433	A	G	na	0.34	ASW,CEU,CHB,CHS,CLM,FIN,GBR,JPT,LWK,MXL,PUR,TSI,YRI	FAM86DP		PGOHUM00000250245,PGOHUM00000250246		3:129809062-129915289	3:129821691	rs191850769	A	G	na	0.01	JPT,LWK,PUR,TSI	FAM86HP		PGOHUM00000250256,PGOHUM00000250257		plus	0.94
3:75463461-75569026	3:75480693	rs9848748	G	A	na	0.07	ASW,CHB,CLM,GBR,LWK,TSI,YRI	FAM86DP		PGOHUM00000250245		3:129809062-129915289	3:129826760	rs140552231	G	A	na	0.03	ASW,CEU,CHS,GBR,JPT,LWK	FAM86HP		PGOHUM00000250256		plus	0.94
3:75463461-75569026	3:75487584	rs148019418	T	C	na	0.01	YRI					3:129809062-129915289	3:129833661	rs193054365	C	T	na	0.003	FIN,GBR,TSI					plus	0.94
3:75463461-75569026	3:75488490	rs144966787	A	G	na	0.21	ASW,CEU,CHB,CHS,CLM,FIN,GBR,JPT,LWK,PUR,TSI,YRI					3:129809062-129915289	3:129834567	rs12636674	G	A	na	0.41	CHB,CHS,CLM,YRI					plus	0.94
3:75463461-75569026	3:75512117	rs7373838	T	G	na	0.53	ASW,CEU,CHB,CHS,CLM,FIN,GBR,IBS,JPT,LWK,MXL,PUR,TSI,YRI			PGOHUM00000237659		3:129809062-129915289	3:129849256	rs151131205	G	T	na	0.01	ASW,LWK,TSI,YRI					plus	0.94
3:75463461-75569026	3:75515078	rs140836466	A	G	na	0.01	CLM,FIN,PUR			PGOHUM00000237659		3:129809062-129915289	3:129852568	rs140588626	A	G	na	0.003	LWK,YRI					plus	0.94
3:75463461-75569026	3:75515111	rs150112468	G	A	na	0.03	ASW,LWK,PUR,YRI			PGOHUM00000237659		3:129809062-129915289	3:129852601	rs150456443	A	G	na	0.06	ASW,CHB,LWK,MXL,PUR,TSI,YRI					plus	0.94
3:75463461-75569026	3:75522846	rs139816547	G	A	na	0.004	ASW,LWK			PGOHUM00000237659		3:129809062-129915289	3:129869646	rs186048048	G	A	na	0.003	YRI					plus	0.94
3:75463461-75569026	3:75529181	rs112880896	A	G	na	0.002	ASW			PGOHUM00000237659		3:129809062-129915289	3:129875839	rs138565205	A	G	na	0.01	ASW,LWK,YRI					plus	0.94
3:75463461-75569026	3:75536921	rs188335765	C	T	na	0.001	GBR			PGOHUM00000237659		3:129809062-129915289	3:129883608	rs186992379	C	T	na	0.001	MXL					plus	0.94
3:75463461-75569026	3:75550902	rs150448712	C	T	na	0.07	ASW,CHB,CHS,CLM,FIN,JPT,LWK,MXL,PUR,YRI					3:129809062-129915289	3:129897032	rs182182924	C	T	na	0.01	LWK,YRI					plus	0.94
3:75463461-75569026	3:75568505	rs56947443	C	T	na	0.01	ASW,LWK,PUR,YRI					3:129809062-129915289	3:129914769	rs2929794	T	C	na	0.96	LWK,YRI					plus	0.94
3:75463478-75600000	3:75464302	rs147170639	G	C	na	0.001	JPT				chr3:75464287-75464304	4:3935920-4087121	4:3937257	rs11932860	C	G	na	0.45	ASW,CEU,CHB,CHS,CLM,FIN,GBR,IBS,JPT,LWK,MXL,PUR,TSI,YRI				chr4:3937242-3937260	plus	0.94
3:75463478-75600000	3:75468162	rs144388000	G	A	na	0.01	ASW,CLM,LWK,YRI					4:3935920-4087121	4:3941112	rs3892383	A	G	na	0.64	ASW,CEU,CHB,CHS,CLM,FIN,GBR,IBS,JPT,LWK,MXL,PUR,TSI,YRI					plus	0.94
3:75463478-75600000	3:75475502	rs182340842	A	G	na	0.01	ASW,LWK,YRI	FAM86DP		PGOHUM00000250245,PGOHUM00000250246		4:3935920-4087121	4:3948396	rs189166167	A	G	na	0.001	CHB,CHS	FAM86EP		PGOHUM00000250694,PGOHUM00000250695		plus	0.94
3:75463478-75600000	3:75477486	rs35042132	C	T	na	0.08	ASW,CEU,CHB,CHS,CLM,FIN,GBR,IBS,JPT,MXL,PUR,TSI	FAM86DP		PGOHUM00000250245		4:3935920-4087121	4:3950378	rs142612987	C	T	na	0.002	YRI	FAM86EP		PGOHUM00000250694		plus	0.94
3:75463478-75600000	3:75488005	rs4583677	A	G	na	0.08	ASW,CEU,CHB,CLM,FIN,GBR,JPT,LWK,MXL,PUR,TSI,YRI					4:3935920-4087121	4:3960886	rs144049697	G	A	na	0.04	ASW,CEU,CHB,CHS,CLM,JPT,LWK,MXL,YRI					plus	0.94
3:75463478-75600000	3:75495518	rs150275933	T	C	na	0.09	CEU,CHS,JPT,MXL,TSI					4:3935920-4087121	4:3968362	rs181599234	T	C	na	0.12	ASW,CEU,CHS,FIN,JPT					plus	0.94
3:75463478-75600000	3:75509126	rs113594193	G	A	na	0.002	LWK			PGOHUM00000237659		4:3935920-4087121	4:3991575	rs61302209	G	A	na	0.07	ASW,CEU,CHB,CHS,CLM,FIN,GBR,JPT,LWK,MXL,PUR,YRI					plus	0.94
3:75463478-75600000	3:75515159	rs149240153	C	T	na	0.03	CLM,LWK,PUR,YRI			PGOHUM00000237659		4:3935920-4087121	4:3997959	rs181560272	C	T	na	0.003	YRI					plus	0.94
3:75463478-75600000	3:75523780	rs4419401	G	A	na	0.23	ASW,CEU,CHB,CHS,CLM,FIN,GBR,JPT,LWK,MXL,PUR,TSI,YRI			PGOHUM00000237659		4:3935920-4087121	4:4006541	rs80352098	G	A	na	0.06	CHB,CHS,JPT,LWK,YRI					plus	0.94
3:75463478-75600000	3:75529162	rs140752951	T	C	na	0.004	TSI			PGOHUM00000237659		4:3935920-4087121	4:4011793	rs143131737	T	C	na	0.07	ASW,CEU,CLM,FIN,GBR,IBS,JPT,LWK,MXL,PUR,TSI,YRI					plus	0.94
3:75463478-75600000	3:75529235	rs191657126	C	T	na	0.002	CHB			PGOHUM00000237659		4:3935920-4087121	4:4011866	rs9715668	C	T	na	0.01	ASW					plus	0.94
3:75463478-75600000	3:75532003	rs183077019	C	T	na	0.001	PUR			PGOHUM00000237659		4:3935920-4087121	4:4014619	rs138983139	C	T	na	0.004	CLM,LWK,YRI					plus	0.94
3:75463478-75600000	3:75551395	rs150761860	G	C	na	0.01	ASW,LWK,YRI					4:3935920-4087121	4:4034168	rs11728094	G	C	na	0.11	ASW,CEU,CHB,CHS,CLM,FIN,GBR,IBS,JPT,LWK,MXL,PUR,TSI					plus	0.94
3:75463478-75600000	3:75552772	rs114103641	C	T	na	0.01	ASW,LWK,YRI					4:3935920-4087121	4:4035551	rs192405534	C	T	na	0.01	CLM					plus	0.94
3:75463478-75600000	3:75564826	rs182396067	G	A	na	0.001	ASW					4:3935920-4087121	4:4053488	rs186599167	G	A	na	0.01	FIN,IBS,TSI					plus	0.94
3:75463478-75600000	3:75569970	rs1703189	C	T	na	0.26	ASW,CEU,CHB,CLM,FIN,GBR,JPT,LWK,MXL,PUR,TSI,YRI					4:3935920-4087121	4:4058608	rs143317927	C	T	na	0.01	CEU,GBR,JPT,TSI					plus	0.94
3:75463478-75600000	3:75577977	rs77646896	A	T	na	0.48	ASW,CEU,CHB,CHS,CLM,FIN,GBR,JPT,LWK,MXL,PUR,TSI,YRI					4:3935920-4087121	4:4066648	rs56383682	T	A	na	0.03	ASW,CLM,LWK,PUR,YRI					plus	0.94
3:75463478-75600000	3:75587577	rs150628199	A	G	na	0.61	ASW,CEU,CHB,CHS,CLM,FIN,GBR,JPT,LWK,MXL,PUR,TSI,YRI					4:3935920-4087121	4:4076723	rs9714766	A	G	na	0.22	ASW,CEU,CHB,CHS,CLM,FIN,GBR,JPT,LWK,MXL,PUR,TSI,YRI					plus	0.94
3:75463478-75600000	3:75587621	rs187784756	A	G	na	0.004	CHB,CHS,FIN,JPT					4:3935920-4087121	4:4076767	rs59102336	A	G	na	0.09	ASW,CEU,CHS,CLM,FIN,GBR,JPT,LWK,MXL,PUR,TSI,YRI					plus	0.94
3:75463478-75600000	3:75587755	rs818987	G	A	na	0.25	ASW,CEU,CHB,CHS,CLM,FIN,GBR,IBS,JPT,LWK,MXL,PUR,TSI,YRI					4:3935920-4087121	4:4076897	rs183388614	G	A	na	0.002	CEU,PUR					plus	0.94
3:75463606-75569026	3:75483402	rs139181675	C	T	na	0.06	CHB,CHS,JPT	FAM86DP		PGOHUM00000250245		8:7977707-8099312	8:8086985	rs189754518	G	A	na	0.001	LWK	FAM86B3P		PGOHUM00000257204		minus	0.94
3:75463606-75569026	3:75488005	rs4583677	A	G	na	0.08	ASW,CEU,CHB,CLM,FIN,GBR,JPT,LWK,MXL,PUR,TSI,YRI					8:7977707-8099312	8:8082345	rs138415623	T	C	na	0.08	CEU,CHB,CLM,LWK					minus	0.94
3:75463606-75569026	3:75493055	rs149031988	G	A	na	0.01	CHB,YRI					8:7977707-8099312	8:8077308	rs116288409	C	T	na	0.002	ASW,YRI					minus	0.94
3:75463606-75569026	3:75493559	rs116425529	G	C	na	0.03	CEU,CHB,CLM,FIN,GBR,IBS,MXL,PUR,TSI					8:7977707-8099312	8:8076804	rs141366513	C	G	na	0.01	CEU,CHB,CHS,JPT					minus	0.94
3:75463606-75569026	3:75494750	rs116359639	A	G	na	0.01	ASW,CLM,LWK,YRI					8:7977707-8099312	8:8075614	rs189263343	T	C	na	0.001	ASW					minus	0.94
3:75463606-75569026	3:75503715	rs145894042	G	A	na	0.03	ASW,CEU,CHB,CHS,CLM,FIN,GBR,JPT,LWK,MXL,PUR,TSI,YRI			PGOHUM00000237659		8:7977707-8099312	8:8066579	rs9693104	C	T	na	0.14	ASW,CEU,CHB,CHS,GBR,IBS,LWK,MXL,PUR,YRI			PGOHUM00000249554		minus	0.94
3:75463606-75569025	3:75464066	rs115548094	G	A	na	0.002	LWK,YRI					11:3422368-3549378	11:3422827	rs59160209	G	A	na	0.01	ASW,CLM,LWK,YRI	LOC650368				plus	0.94
3:75463606-75569025	3:75473903	rs4325941	G	A	na	0.05	ASW,LWK,YRI	FAM86DP		PGOHUM00000250245		11:3422368-3549378	11:3433387	rs58474185	G	A	na	0.11	ASW,CEU,CLM,FIN,GBR,IBS,LWK,PUR,TSI,YRI			PGOHUM00000242119		plus	0.94
3:75463606-75569025	3:75477009	rs112201406	A	G	na	0.1	ASW,CEU,CHB,CHS,CLM,FIN,LWK,PUR,TSI,YRI	FAM86DP		PGOHUM00000250245	chr3:75477000-75477008	11:3422368-3549378	11:3436492	rs6578351	A	G	na	0.87	ASW,CEU,CHS,CLM,FIN,GBR,MXL,PUR,TSI			PGOHUM00000242119	chr11:3436483-3436491	plus	0.94
3:75463606-75569025	3:75498007	rs141248173	C	T	na	0.12	ASW,CEU,CHB,CHS,FIN,JPT,LWK,TSI,YRI			PGOHUM00000237659		11:3422368-3549378	11:3460529	rs148307267	C	T	C	0.02	ASW,CHB,CHS,CLM,JPT,MXL			PGOHUM00000242122		plus	0.94
3:75463606-75569025	3:75514942	rs72885134	C	T	na	0.16	ASW,CEU,CHB,CHS,CLM,FIN,GBR,IBS,JPT,LWK,MXL,PUR,TSI,YRI			PGOHUM00000237659		11:3422368-3549378	11:3487429	rs184505843	C	T	na	0.001	GBR			PGOHUM00000242122		plus	0.94
3:75463606-75569025	3:75520543	rs141995302	G	A	na	0.01	CHB,CLM,FIN,GBR,JPT,LWK,YRI			PGOHUM00000237659		11:3422368-3549378	11:3494040	rs185033774	G	A	na	0.005	CLM			PGOHUM00000242122		plus	0.94
3:75463606-75569025	3:75526498	rs188994631	G	A	na	0.001	CHB			PGOHUM00000237659		11:3422368-3549378	11:3508064	rs143965925	G	A	na	0.06	ASW,CEU,CLM,FIN,GBR,IBS,LWK,MXL,PUR,TSI			PGOHUM00000242122		plus	0.94
3:75463606-75569025	3:75537549	rs140375939	C	T	na	0.01	ASW,LWK,YRI			PGOHUM00000237659		11:3422368-3549378	11:3519113	rs191686624	C	T	na	0.003	ASW,CLM,LWK,YRI			PGOHUM00000242122		plus	0.94
3:75463606-75569025	3:75550575	rs148421096	G	C	na	0.01	CHB,CHS,JPT					11:3422368-3549378	11:3531756	rs11027737	G	C	na	0.77	CEU,CHB,CLM,FIN,GBR,JPT,LWK,MXL,PUR,YRI					plus	0.94
3:75463606-75569025	3:75556059	rs145597770	C	T	na	0.01	LWK,YRI					11:3422368-3549378	11:3537457	rs186474373	C	T	na	0.002	GBR,MXL					plus	0.94
3:75466170-75569026	3:75563715	rs184362517	G	A	na	0.001	TSI					8:12277338-12403424	8:12398111	rs2460475	A	G	na	0.97	JPT	LOC100506990,LOC729732				plus	0.94
3:75466170-75541232	3:75473426	rs58558659	C	T	na	0.2	ASW,CEU,CHB,CLM,FIN,GBR,IBS,JPT,LWK,MXL,PUR,TSI,YRI	FAM86DP		PGOHUM00000250245		4:9079830-9173162	4:9165880	rs191180392	G	A	na	0.01	FIN			PGOHUM00000250752		minus	0.94
3:75466170-75541232	3:75493647	rs189366513	T	C	na	0.002	YRI					4:9079830-9173162	4:9145604	rs141638046	A	G	na	0.03	ASW,CLM,LWK,MXL,YRI					minus	0.94
3:75466170-75541232	3:75499541	rs181885776	G	A	na	0.01	LWK,YRI			PGOHUM00000237659		4:9079830-9173162	4:9139708	rs187845841	C	T	na	0.01	MXL,YRI			PGOHUM00000245825		minus	0.94
3:75466170-75541232	3:75507120	rs186616810	T	G	na	0.001	LWK,YRI			PGOHUM00000237659		4:9079830-9173162	4:9122432	rs139839750	A	C	na	0.04	ASW,CLM,LWK,MXL,YRI			PGOHUM00000245825		minus	0.94
3:75466170-75541232	3:75510554	rs185984643	G	C	na	0.001	ASW			PGOHUM00000237659		4:9079830-9173162	4:9118974	rs144280239	C	G	na	0.01	LWK,YRI			PGOHUM00000245825		minus	0.94
3:75466170-75541232	3:75510566	rs191311353	C	T	na	0.003	CHB,YRI			PGOHUM00000237659		4:9079830-9173162	4:9118962	rs145999793	G	A	na	0.07	ASW,CHB,GBR,LWK,YRI			PGOHUM00000245825		minus	0.94
3:75466170-75541232	3:75513145	rs35799275	G	A	na	0.19	ASW,CEU,CHB,CLM,FIN,GBR,IBS,JPT,LWK,MXL,PUR,TSI			PGOHUM00000237659		4:9079830-9173162	4:9116060	rs189957550	C	T	na	0.003	LWK,YRI			PGOHUM00000245825		minus	0.94
3:75466170-75541232	3:75516420	rs142182976	A	G	na	0.004	ASW,CLM,LWK,YRI			PGOHUM00000237659		4:9079830-9173162	4:9112822	rs191337285	T	C	na	0.003	JPT			PGOHUM00000245825		minus	0.94
3:75466170-75541232	3:75519451	rs190771883	C	T	na	0.003	CHB,CHS			PGOHUM00000237659		4:9079830-9173162	4:9109793	rs182284771	G	A	na	0.001	CHB,CHS			PGOHUM00000245825		minus	0.94
3:75466170-75541232	3:75521783	rs115854637	G	A	na	0.02	ASW,CEU,FIN,GBR,TSI			PGOHUM00000237659		4:9079830-9173162	4:9099116	rs151172698	T	C	na	0.07	ASW,CEU,CHB,CHS,CLM,FIN,GBR,IBS,JPT,LWK,MXL,PUR,TSI,YRI			PGOHUM00000245825		minus	0.94
3:75466170-75541232	3:75524174	rs59085141	G	T	na	0.51	ASW,CEU,CHB,CHS,CLM,FIN,GBR,IBS,JPT,LWK,MXL,PUR,TSI,YRI			PGOHUM00000237659		4:9079830-9173162	4:9096787	rs186310158	A	C	na	0.002	LWK			PGOHUM00000245825		minus	0.94
3:75466170-75541232	3:75528964	rs11714028	T	G	na	0.19	ASW,CEU,CHB,CLM,FIN,GBR,IBS,LWK,MXL,PUR,TSI,YRI			PGOHUM00000237659		4:9079830-9173162	4:9092042	rs189898171	A	C	na	0.01	ASW,CEU,CLM,PUR,YRI			PGOHUM00000245825		minus	0.94
3:75466170-75541232	3:75529235	rs191657126	C	T	na	0.002	CHB			PGOHUM00000237659		4:9079830-9173162	4:9091756	rs74200702	A	G	na	0.16	ASW,CEU,CHB,CLM,GBR,JPT,LWK,MXL,PUR,TSI,YRI			PGOHUM00000245825		minus	0.94
3:75466170-75541232	3:75537026	rs7375068	C	T	na	0.19	ASW,CEU,CHB,CHS,CLM,FIN,GBR,IBS,JPT,LWK,MXL,PUR,TSI,YRI			PGOHUM00000237659		4:9079830-9173162	4:9083986	rs188716189	G	A	na	0.001	ASW			PGOHUM00000245825		minus	0.94
3:75466170-75569026	3:75468772	rs34210102	T	C	na	0.27	ASW,CEU,CHB,CHS,CLM,FIN,GBR,IBS,JPT,LWK,MXL,PUR,TSI,YRI					12:8379169-8489517	12:8381841	rs28549167	T	C	na	0.6	ASW,CEU,CHB,CHS,CLM,FIN,GBR,IBS,JPT,LWK,MXL,PUR,TSI,YRI					plus	0.94
3:75466170-75569026	3:75470362	rs72628667	G	A	na	0.12	ASW,CEU,CHB,CHS,CLM,FIN,GBR,IBS,JPT,LWK,MXL,PUR,TSI,YRI			PGOHUM00000238073		12:8379169-8489517	12:8383433	rs2970164	A	G	na	0.94	ASW,CEU,CLM,FIN,GBR,IBS,LWK,MXL,PUR,TSI			PGOHUM00000239646		plus	0.94
3:75466170-75569026	3:75482749	rs143210216	G	A	na	0.03	CHB,CHS,CLM,JPT,MXL,TSI	FAM86DP		PGOHUM00000250245		12:8379169-8489517	12:8394028	rs9706218	A	G	na	0.99	YRI	FAM86FP				plus	0.94
3:75466170-75569026	3:75488016	rs4479625	A	G	na	0.29	ASW,CEU,CHB,CHS,CLM,FIN,GBR,IBS,JPT,LWK,MXL,PUR,TSI,YRI					12:8379169-8489517	12:8399333	rs2953206	G	A	na	0.87	ASW,CEU,CHB,CHS,CLM,FIN,GBR,IBS,JPT,LWK,MXL,PUR,YRI					plus	0.94
3:75466170-75569026	3:75491600	rs146535952	C	G	na	0.04	ASW,CEU,CHB,CLM,FIN,GBR,IBS,LWK,MXL,PUR,TSI,YRI					12:8379169-8489517	12:8402936	rs10770389	C	G	na	0.5	ASW,CEU,CHB,CHS,CLM,FIN,GBR,IBS,JPT,LWK,MXL,PUR,TSI,YRI					plus	0.94
3:75466170-75569026	3:75491933	rs12495131	T	C	na	0.27	ASW,CEU,CHB,CHS,CLM,FIN,GBR,IBS,JPT,LWK,MXL,PUR,TSI,YRI					12:8379169-8489517	12:8403269	rs10841072	C	T	na	0.16	CEU,CHB,CHS,CLM,FIN,GBR,JPT,LWK,MXL,PUR,TSI,YRI					plus	0.94
3:75466170-75569026	3:75495472	rs80063904	T	A	na	0.02	ASW,CEU,CHS,CLM,GBR,LWK,MXL,YRI					12:8379169-8489517	12:8406691	rs3111344	A	T	na	0.54	ASW,CEU,CHB,CHS,CLM,FIN,GBR,IBS,JPT,LWK,MXL,PUR,TSI,YRI					plus	0.94
3:75466170-75569026	3:75498859	rs150410613	G	A	na	0.002	JPT			PGOHUM00000237659		12:8379169-8489517	12:8410033	rs11044292	G	A	na	0.52	ASW,CEU,CHB,CHS,CLM,FIN,GBR,IBS,JPT,LWK,MXL,PUR,TSI,YRI					plus	0.94
3:75466170-75569026	3:75501220	rs72883500	G	A	na	0.11	ASW,CEU,CHB,CHS,CLM,GBR,JPT,LWK,MXL,PUR,TSI,YRI			PGOHUM00000237659	chr3:75501118-75501306	12:8379169-8489517	12:8412420	rs146295736	G	A	na	0.001	LWK,YRI				chr12:8412318-8412503	plus	0.94
3:75466170-75569026	3:75511042	rs11128440	T	C	na	0.52	ASW,CEU,CHB,CHS,CLM,FIN,GBR,IBS,JPT,LWK,MXL,PUR,TSI,YRI			PGOHUM00000237659		12:8379169-8489517	12:8423297	rs12313986	T	C	na	0.06	ASW,CEU,CLM,FIN,GBR,LWK,PUR,TSI,YRI					plus	0.94
3:75466170-75569026	3:75522310	rs149310579	A	G	na	0.004	ASW,CEU,FIN,GBR,TSI			PGOHUM00000237659		12:8379169-8489517	12:8444266	rs193005287	A	G	na	0.01	LWK					plus	0.94
3:75466170-75569026	3:75523238	rs181391473	C	T	na	0.001	CHS			PGOHUM00000237659		12:8379169-8489517	12:8445194	rs192792055	C	T	na	0.001	CHS					plus	0.94
3:75466170-75569026	3:75528053	rs11920690	A	G	na	0.01	ASW,LWK,YRI			PGOHUM00000237659		12:8379169-8489517	12:8449882	rs9738463	A	G	na	0.79	ASW,CEU,CHB,CHS,CLM,FIN,JPT,LWK,PUR,TSI,YRI					plus	0.94
3:75466170-75569026	3:75534364	rs150549670	G	A	na	0.07	ASW,CLM,LWK,YRI			PGOHUM00000237659		12:8379169-8489517	12:8455422	rs9669154	G	A	na	0.73	CHB,CHS,CLM,FIN,GBR,JPT,LWK,PUR,TSI,YRI					plus	0.94
3:75466170-75569026	3:75547699	rs56229128	A	T	na	0.1	ASW,CEU,CHB,CHS,CLM,FIN,GBR,IBS,JPT,LWK,MXL,PUR,TSI,YRI					12:8379169-8489517	12:8468398	rs2714091	A	T	na	0.03	ASW,LWK,PUR,YRI					plus	0.94
3:75466170-75569026	3:75567649	rs190214072	G	A	na	0.003	CHB,CHS,JPT					12:8379169-8489517	12:8488141	rs9706383	G	A	na	0.08	ASW,CEU,CLM,FIN,GBR,LWK,MXL,PUR,TSI,YRI					plus	0.94
3:75466170-75569026	3:75568074	rs2004091	T	C	na	0.4	ASW,CEU,CHB,CHS,CLM,FIN,GBR,IBS,JPT,LWK,MXL,PUR,TSI,YRI					12:8379169-8489517	12:8488568	rs189693240	T	C	na	0.001	CHS					plus	0.94
3:75467182-75503123	3:75468390	rs192151572	C	A	na	0.005	ASW,CLM,LWK,TSI					11:71475864-71515825	11:71514622	rs190431392	G	T	na	0.02	CHS,FIN,GBR,JPT,LWK,PUR,YRI	ALG1L9P		PGOHUM00000250382		minus	0.94
3:75467182-75503123	3:75468504	rs62259118	T	C	na	0.37	ASW,CEU,CHB,CHS,CLM,FIN,GBR,IBS,JPT,LWK,MXL,PUR,TSI,YRI					11:71475864-71515825	11:71514508	rs11235021	A	G	na	0.5	ASW,CEU,CHB,CHS,CLM,FIN,GBR,IBS,JPT,LWK,MXL,PUR,TSI,YRI	ALG1L9P		PGOHUM00000250382		minus	0.94
3:75467182-75503123	3:75468772	rs34210102	T	C	na	0.27	ASW,CEU,CHB,CHS,CLM,FIN,GBR,IBS,JPT,LWK,MXL,PUR,TSI,YRI					11:71475864-71515825	11:71514222	rs112347233	A	G	na	0.01	ASW,CHB,LWK,YRI	ALG1L9P		PGOHUM00000250382		minus	0.94
3:75467182-75503123	3:75469123	rs113839703	G	A	na	0.003	LWK			PGOHUM00000238073		11:71475864-71515825	11:71513871	rs60442638	C	T	na	0.05	ASW,CLM,LWK,MXL,PUR,YRI	ALG1L9P				minus	0.94
3:75467182-75503123	3:75475470	rs11128432	T	C	na	0.37	ASW,CEU,CHB,CHS,CLM,FIN,GBR,IBS,JPT,LWK,MXL,PUR,TSI,YRI	FAM86DP		PGOHUM00000250245,PGOHUM00000250246		11:71475864-71515825	11:71507343	rs149332957	G	A	na	0.05	CEU,CHB,CHS,CLM,FIN,MXL,PUR,TSI,YRI	ALG1L9P,FAM86C1				minus	0.94
3:75467182-75503123	3:75486234	rs3885325	A	G	na	0.09	ASW,CEU,CHB,CHS,CLM,FIN,GBR,IBS,JPT,LWK,MXL,PUR,TSI					11:71475864-71515825	11:71496580	rs61285433	T	C	na	0.01	ASW,LWK,YRI					minus	0.94
3:75468544-75569024	3:75476978	rs112799298	T	C	na	0.09	ASW,CEU,CHB,CHS,CLM,FIN,GBR,LWK,PUR,TSI,YRI	FAM86DP		PGOHUM00000250245	chr3:75476976-75476978	3:125538412-125651021	3:125642587	rs13094642	A	G	na	0.21	ASW,CEU,CHB,CHS,CLM,FIN,GBR,IBS,JPT,LWK,MXL,PUR,TSI,YRI	FAM86JP		PGOHUM00000250299	chr3:125642586-125642588	minus	0.95
3:75468544-75569024	3:75482436	rs144568090	C	T	na	0.001	TSI	FAM86DP		PGOHUM00000250245		3:125538412-125651021	3:125637285	rs34721907	G	A	na	0.18	ASW,CEU,CHB,CHS,CLM,FIN,GBR,IBS,JPT,LWK,MXL,PUR,TSI,YRI	FAM86JP		PGOHUM00000250299		minus	0.95
3:75468544-75569024	3:75488507	rs140512957	C	T	na	0.003	CEU,FIN,TSI					3:125538412-125651021	3:125631184	rs11922242	G	A	na	0.01	ASW,LWK,YRI					minus	0.95
3:75468544-75569024	3:75491009	rs142697886	G	A	na	0.01	ASW,LWK,YRI					3:125538412-125651021	3:125625600	rs142974794	C	T	C	0.01	ASW,LWK,MXL,YRI			PGOHUM00000238167		minus	0.95
3:75468544-75569024	3:75499170	rs190013471	G	A	na	0.005	CHB,CLM,GBR,JPT			PGOHUM00000237659		3:125538412-125651021	3:125608562	rs11924245	C	T	na	0.14	ASW,CEU,CHB,CLM,FIN,GBR,JPT,LWK,MXL,PUR,TSI			PGOHUM00000238167		minus	0.95
3:75468544-75569024	3:75501088	rs188144054	C	T	na	0.01	CLM,MXL,PUR			PGOHUM00000237659		3:125538412-125651021	3:125606654	rs73196247	G	A	G	0.04	ASW,CEU,CHB,CHS,CLM,GBR,JPT,LWK,MXL,TSI,YRI			PGOHUM00000238167		minus	0.95
3:75468544-75569024	3:75506380	rs4677531	C	A	na	0.01	ASW,CLM,JPT,MXL,PUR			PGOHUM00000237659		3:125538412-125651021	3:125601373	rs111369846	G	T	na	0.01	ASW,LWK,MXL,PUR,YRI			PGOHUM00000238167		minus	0.95
3:75468544-75569024	3:75510149	rs141725926	A	G	na	0.003	ASW,LWK,YRI			PGOHUM00000237659		3:125538412-125651021	3:125597564	rs190073870	T	C	na	0.004	ASW,CHB,CHS,IBS,JPT			PGOHUM00000238167		minus	0.95
3:75468544-75569024	3:75511010	rs11128439	T	C	na	0.47	ASW,CEU,CHB,CHS,CLM,FIN,GBR,IBS,JPT,LWK,MXL,PUR,TSI,YRI			PGOHUM00000237659		3:125538412-125651021	3:125596708	rs116527699	G	A	na	0.01	ASW,LWK,YRI			PGOHUM00000238167		minus	0.95
3:75468544-75569024	3:75512912	rs189438037	C	T	na	0.01	ASW,IBS,LWK,YRI			PGOHUM00000237659		3:125538412-125651021	3:125594805	rs11717507	G	A	na	0.04	CEU,CHB,CHS,CLM,FIN,GBR,IBS,JPT,LWK,MXL,PUR,TSI			PGOHUM00000238167		minus	0.95
3:75468544-75569024	3:75513460	rs2002618	G	C	na	0.16	ASW,CEU,CHB,CHS,CLM,FIN,GBR,IBS,JPT,LWK,MXL,PUR,TSI,YRI			PGOHUM00000237659		3:125538412-125651021	3:125594256	rs192091881	C	G	na	0.001	CLM,FIN			PGOHUM00000238167		minus	0.95
3:75468544-75569024	3:75515883	rs116437655	C	T	na	0.02	ASW,CEU,CLM,GBR,LWK,PUR,TSI,YRI			PGOHUM00000237659		3:125538412-125651021	3:125591868	rs144034701	G	A	na	0.01	ASW,CLM,LWK,PUR,YRI			PGOHUM00000238167		minus	0.95
3:75468544-75569024	3:75523793	rs115919957	G	A	na	0.003	CHB,JPT,PUR			PGOHUM00000237659		3:125538412-125651021	3:125583671	rs113786450	C	T	na	0.01	ASW,LWK,MXL,PUR,YRI			PGOHUM00000238167		minus	0.95
3:75468544-75569024	3:75524163	rs142986922	G	A	na	0.002	JPT			PGOHUM00000237659		3:125538412-125651021	3:125583259	rs138724852	C	T	na	0.003	FIN,MXL			PGOHUM00000238167		minus	0.95
3:75468544-75569024	3:75525004	rs181903219	G	A	na	0.01	CHS,CLM,FIN,GBR,JPT			PGOHUM00000237659		3:125538412-125651021	3:125582423	rs12492188	T	C	na	0.24	ASW,CEU,CHB,CHS,CLM,FIN,GBR,JPT,LWK,MXL,PUR,TSI,YRI			PGOHUM00000238167		minus	0.95
3:75468544-75569024	3:75526124	rs28608660	A	G	na	0.43	ASW,CEU,CHB,CHS,CLM,FIN,GBR,IBS,JPT,LWK,MXL,PUR,TSI,YRI			PGOHUM00000237659		3:125538412-125651021	3:125581297	rs4679474	T	C	na	0.98	ASW,LWK,PUR,YRI			PGOHUM00000238167		minus	0.95
3:75468544-75569024	3:75533363	rs138092274	T	C	na	0.003	CEU,FIN,GBR			PGOHUM00000237659		3:125538412-125651021	3:125574053	rs142956830	A	G	na	0.15	ASW,CEU,CHB,CHS,CLM,FIN,GBR,IBS,JPT,LWK,MXL,PUR,TSI,YRI			PGOHUM00000238167		minus	0.95
3:75468544-75569024	3:75537139	rs148188290	C	T	na	0.07	ASW,CEU,CHB,CHS,CLM,GBR,JPT,LWK,MXL,YRI			PGOHUM00000237659		3:125538412-125651021	3:125570275	rs137871693	G	A	na	0.003	ASW,LWK			PGOHUM00000238167		minus	0.95
3:75468544-75569024	3:75539228	rs112930033	G	T	na	0.004	ASW,CLM,LWK,YRI			PGOHUM00000237659		3:125538412-125651021	3:125568189	rs148602122	C	A	na	0.01	ASW,LWK,YRI			PGOHUM00000238167		minus	0.95
3:75468544-75569024	3:75548745	rs185086787	C	T	na	0.001	GBR					3:125538412-125651021	3:125558848	rs140509213	G	A	na	0.005	LWK					minus	0.95
3:75468544-75569024	3:75549253	rs188111327	C	T	na	0.001	YRI					3:125538412-125651021	3:125558333	rs184088923	G	A	na	0.003	ASW,LWK					minus	0.95
3:75468544-75569024	3:75557829	rs2324191	A	G	na	0.34	ASW,CEU,CHB,CHS,CLM,FIN,GBR,IBS,JPT,LWK,MXL,PUR,TSI,YRI					3:125538412-125651021	3:125549584	rs57481916	T	C	na	0.03	ASW,CLM,LWK,PUR,YRI					minus	0.95
3:75468544-75569024	3:75558099	rs182397783	G	A	na	0.02	CHB,FIN,GBR,IBS,JPT,LWK,MXL,YRI					3:125538412-125651021	3:125549320	rs4081046	C	T	na	0.5	ASW,CEU,CHB,CHS,CLM,FIN,GBR,IBS,JPT,LWK,MXL,PUR,TSI,YRI					minus	0.95
3:75468544-75569024	3:75561123	rs1711604	A	G	na	0.34	ASW,CEU,CHB,CHS,CLM,FIN,GBR,IBS,JPT,LWK,MXL,PUR,TSI,YRI					3:125538412-125651021	3:125546286	rs142264302	C	T	na	0.02	ASW,CHB,CHS,FIN,GBR,JPT,LWK,YRI					minus	0.95
3:75468544-75569024	3:75561529	rs139585550	G	A	na	0.03	ASW,CLM,FIN,GBR,IBS,LWK,MXL,PUR,YRI					3:125538412-125651021	3:125545876	rs3897025	C	T	na	0.25	ASW,CEU,CHB,CHS,CLM,FIN,GBR,IBS,JPT,LWK,MXL,PUR,TSI,YRI					minus	0.95
3:75468544-75569024	3:75566992	rs187710849	G	T	na	0.001	ASW					3:125538412-125651021	3:125540435	rs143441280	C	A	na	0.01	ASW,LWK,YRI					minus	0.95
3:75468544-75569024	3:75568327	rs3889114	A	T	na	0.14	ASW,CEU,CHB,CHS,CLM,FIN,JPT,LWK,MXL,PUR,TSI,YRI					3:125538412-125651021	3:125539110	rs147173282	T	A	na	0.01	LWK					minus	0.95
3:75488920-75532604	3:75490702	rs188312808	C	T	na	0.003	ASW					16:5153835-5191969	16:5155628	rs189476990	C	T	C	0.001	MXL					plus	0.94
3:75488920-75532604	3:75493055	rs149031988	G	A	na	0.01	CHB,YRI					16:5153835-5191969	16:5158026	rs138278483	G	A	G	0.002	ASW,YRI					plus	0.94
3:75488920-75532604	3:75494645	rs148321665	C	T	na	0.04	ASW,CLM,FIN,GBR,IBS,LWK,PUR,TSI,YRI					16:5153835-5191969	16:5159591	rs75995636	C	T	C	0.06	ASW,CEU,CHB,CHS,CLM,FIN,GBR,JPT,LWK,MXL,PUR,TSI,YRI					plus	0.94
3:75488920-75532604	3:75504255	rs185773856	C	T	na	0.001	MXL			PGOHUM00000237659		16:5153835-5191969	16:5169100	rs183879006	C	T	C	0.01	CEU			PGOHUM00000248711		plus	0.94
3:75488920-75532604	3:75507972	rs12495559	T	C	na	0.17	ASW,CEU,CHB,CHS,CLM,FIN,GBR,JPT,LWK,MXL,PUR,TSI,YRI			PGOHUM00000237659		16:5153835-5191969	16:5173135	rs192107627	C	T	C	0.001	CHB			PGOHUM00000248711		plus	0.94
3:75488920-75532604	3:75508091	rs148337346	G	A	na	0.01	LWK,YRI			PGOHUM00000237659		16:5153835-5191969	16:5173254	rs6500654	A	G	G	0.49	ASW,CEU,CHB,CHS,CLM,FIN,GBR,IBS,JPT,LWK,MXL,PUR,TSI,YRI			PGOHUM00000248711		plus	0.94
3:75488920-75532604	3:75514730	rs57225284	C	A	na	0.07	ASW,CEU,CHB,CHS,CLM,FIN,JPT,YRI			PGOHUM00000237659		16:5153835-5191969	16:5179926	rs139753305	C	A	C	0.01	ASW,LWK,YRI			PGOHUM00000248711		plus	0.94
3:75488920-75532604	3:75529514	rs34139454	C	T	na	0.19	ASW,CEU,CHB,CLM,FIN,GBR,IBS,JPT,LWK,MXL,PUR,TSI,YRI			PGOHUM00000237659		16:5153835-5191969	16:5188904	rs142616046	C	T	C	0.004	ASW,GBR,LWK			PGOHUM00000248711		plus	0.94
3:75488920-75532604	3:75529809	rs139491060	G	T	na	0.01	ASW,LWK,YRI			PGOHUM00000237659		16:5153835-5191969	16:5189204	rs142804312	G	T	G	0.01	ASW,LWK,YRI			PGOHUM00000248711		plus	0.94
3:75358624-75374985	3:75359748	rs7632105	C	T	C	0.08	ASW,CEU,CHB,CHS,CLM,GBR,JPT,LWK,MXL,PUR,TSI,YRI					3:123783857-123800603	3:123784997	rs148449031	C	T	C	0.01	ASW,CHB,CLM,JPT,LWK,MXL,PUR,YRI					plus	0.95
3:75358624-75374985	3:75364135	rs115067307	A	G	A	0.003	ASW,MXL,YRI					3:123783857-123800603	3:123789142	rs145308688	A	G	A	0.002	ASW,LWK					plus	0.95
3:75609150-75632299	3:75612580	rs143368685	C	T	na	0.17	ASW,CEU,CHB,CHS,FIN,GBR,IBS,JPT,LWK,MXL,PUR,TSI,YRI					8:12496755-12519809	8:12500420	rs188616449	C	T	na	0.001	CEU,TSI	LOC729732				plus	0.94
3:75609150-75632299	3:75614326	rs73842051	A	G	na	0.24	ASW,CEU,CHB,CHS,CLM,FIN,GBR,JPT,LWK,MXL,PUR,TSI,YRI					8:12496755-12519809	8:12502151	rs189401680	G	A	na	0.02	CHB,CHS,FIN,GBR,JPT,LWK,MXL,YRI	LOC729732				plus	0.94
3:75609150-75646900	3:75611252	rs34121450	T	C	na	0.25	ASW,CEU,CHB,CHS,CLM,FIN,GBR,IBS,JPT,LWK,MXL,PUR,TSI,YRI					8:6933381-6969759	8:6967442	rs189530433	G	A	na	0.01	FIN					minus	0.94
3:75609150-75632296	3:75609670	rs111460142	C	T	na	0.26	ASW,CEU,CHB,CHS,CLM,FIN,GBR,JPT,LWK,MXL,PUR,TSI,YRI					12:8523089-8546030	12:8523607	rs12817503	C	T	na	0.12	ASW,CEU,FIN,GBR,IBS,LWK,MXL,PUR,TSI,YRI	LINC00937				plus	0.95
3:75609150-75650110	3:75612326	rs149725310	C	T	na	0.17	ASW,CHB,CHS,CLM,FIN,GBR,JPT,PUR,TSI,YRI					11:3582386-3623181	11:3585771	rs141431114	C	T	na	0.003	LWK					plus	0.95
3:75609150-75650110	3:75614169	rs145857220	G	A	na	0.01	ASW,LWK,YRI					11:3582386-3623181	11:3587590	rs10834461	A	G	na	0.33	ASW,CEU,CHB,CHS,CLM,FIN,GBR,JPT,LWK,MXL,PUR,TSI,YRI					plus	0.95
3:75609151-75657897	3:75609506	rs142293853	G	A	na	0.25	ASW,CEU,CHB,CHS,CLM,FIN,GBR,JPT,LWK,MXL,PUR,TSI,YRI					3:125457930-125505602	3:125505243	rs150137597	C	T	na	0.01	CHB,CHS,LWK,YRI					minus	0.94
3:75609151-75657897	3:75611694	rs34558831	A	G	na	0.1	ASW,CHB,CHS,GBR,JPT,LWK,PUR,TSI,YRI					3:125457930-125505602	3:125502847	rs2684995	T	C	na	0.08	ASW,CEU,CHB,CLM,FIN,GBR,IBS,LWK,PUR,TSI,YRI					minus	0.94
3:75609151-75657897	3:75612311	rs139544630	A	G	na	0.16	ASW,CHB,CHS,CLM,FIN,GBR,JPT,LWK,PUR,TSI,YRI					3:125457930-125505602	3:125502232	rs186593846	C	T	na	0.01	ASW,CHB,CLM,FIN,GBR,IBS,JPT,PUR,YRI					minus	0.94
3:75609151-75657897	3:75613220	rs191244101	G	A	na	0.001	PUR					3:125457930-125505602	3:125501331	rs150150221	C	T	na	0.01	CHB,CHS,LWK,MXL,PUR,YRI					minus	0.94
3:75609158-75673239	3:75610731	rs147421555	T	C	na	0.17	ASW,CEU,CHB,CHS,CLM,FIN,GBR,JPT,LWK,MXL,PUR,TSI,YRI					4:9495141-9554096	4:9552531	rs143267345	G	A	na	0.01	LWK,MXL,YRI					minus	0.94
3:75610734-75673262	3:75614334	rs77733743	A	G	na	0.07	CEU,CLM,FIN,GBR,MXL,PUR,TSI,YRI					4:8961094-9021126	4:9017311	rs142026151	T	C	na	0.39	ASW,CEU,CHB,CHS,CLM,FIN,GBR,IBS,JPT,LWK,MXL,PUR,TSI,YRI					minus	0.94
3:90246336-90311949	3:90257558	rs57482022	T	C	T	0.02	ASW,LWK,PUR,YRI			PGOHUM00000250249		3:93587959-93651746	3:93598205	rs181813148	T	C	T	0.001	CLM	PROS1				plus	0.95
3:90246336-90311949	3:90269471	rs187049734	T	G	T	0.01	CHS,JPT			PGOHUM00000250249		3:93587959-93651746	3:93610195	rs8178644	T	G	T	0.17	ASW,CEU,CHB,CHS,CLM,FIN,GBR,IBS,JPT,LWK,MXL,PUR,TSI,YRI	PROS1				plus	0.95
3:90246336-90311949	3:90273363	rs143924645	T	G	T	0.001	YRI					3:93587959-93651746	3:93614107	rs144158422	T	G	T	0.003	CHB,JPT	PROS1				plus	0.95
3:90246336-90311949	3:90301450	rs182486754	T	C	na	0.001	ASW			PGOHUM00000250250		3:93587959-93651746	3:93641011	rs188972824	T	C	T	0.001	ASW	PROS1				plus	0.95
3:90246336-90311949	3:90302594	rs145684996	G	A	na	0.003	CEU			PGOHUM00000250250		3:93587959-93651746	3:93642152	rs189071412	G	A	G	0.001	YRI	PROS1				plus	0.95
3:97909060-97919290	3:97916615	rs6776813	G	A	na	0.59	ASW,CEU,CHB,CHS,CLM,FIN,GBR,IBS,JPT,LWK,MXL,PUR,TSI,YRI			PGOHUM00000238107	chr3:97916613-97916615	3:97866944-97871624	3:97868795	rs4857076	A	G	G	0.61	ASW,CEU,CHB,CHS,CLM,FIN,GBR,IBS,JPT,LWK,MXL,PUR,TSI,YRI	OR5H14	OR5H14		chr3:97868793-97868795	plus	0.91
3:106821899-106825946	3:106822450	rs56083712	T	C	T	0.02	ASW,CEU,CHS,FIN,GBR,IBS,MXL,PUR,TSI,YRI					5:23301816-23305350	5:23302376	rs190226504	T	C	T	0.003	ASW,LWK,YRI					plus	0.91
3:106821924-106823727	3:106823432	rs9871172	T	C	C	1	PUR,YRI					12:112943626-112945449	12:112943921	rs192080780	G	A	G	0.001	CEU	PTPN11			chr12:112943920-112943932	minus	0.93
3:125415688-125443942	3:125418646	rs140272358	A	T	na	0.001	CHB					10:15028873-15057355	10:15054404	rs11528662	T	A	na	0.56	ASW,CEU,CHB,CHS,CLM,FIN,GBR,IBS,JPT,LWK,MXL,PUR,TSI,YRI					minus	0.93
[truncated: 13,793 more rows]
