# Supplementary material for: Interlocus gene conversion explains at least 2.7 % of single nucleotide variants in human segmental duplications
Source: BMC Genomics. 2015 Jun 16;16(1):456. doi: 10.1186/s12864-015-1681-3 (PMC4467073; doi:10.1186/s12864-015-1681-3)
Supplement: Additional file 3: Table S2. — Validation of 1000 Genomes parallelisms using a fosmid clone pool sequencing resource derived from a Gujarati Indian Individual (GM20847). [file 12864_2015_1681_MOESM3_ESM.xlsx]

## Sheet: Sheet1
Supplemental Table 2. Validation of 1000 Genomes parallelisms using a fosmid clone pool sequencing resource derived from a Gujarati Indian Individual (GM20847)
SNP calls from conventional whole-genome shotgun sequencing of this genome were obtained from the author’s website (http://krishna.gs.washington.edu/indianGenome/). A total of 1,579 parallelisms were identified in the diploid GM20847 genome; the 120 that were also identified in the 1000 Genomes SNP data are listed in this table. Sequences generated from fosmid clone inserts were downloaded from t…
SNP1 Position	SNP2 Position	Ref1	Alt1	Ref2	Alt2	Alignment Masked	SNP2 Strand	# Clones Overlapping SNP1	# Clones Overlapping SNP2	SNP1 Clone Calls	SNP2 Clone Calls	Validated	Fosmid Pools with Clones Overlapping SNP1	Fosmid Pools with Clones Overlapping SNP2
chr10:26878597	chr10:27225015	T	C	G	A	0	minus	5	6	C,C,T,C,T	A,A,A,G,G,A	1	16,32,69,82,85	5,26,54,83,85,87
chr10:42618584	chr2:132807740	T	C	C	T	0	plus	3	0	C,T,C		NA	23,27,58
chr11:104947795	chr11:104977865	C	A	C	A	0	plus	4	7	A,A,C,A	C,C,C,C,A,C,C	NA	26,32,51,98	7,10,15,29,52,101,111
chr11:3437124	chr3:125641926	G	A	C	T	0	minus	9	2	A,G,A,A,A,A,G,G,G	C,C	NA	20,40,48,56,63,67,68,70,76	34,82
chr11:3526952	chr7:7024302	C	T	T	C	0	plus	3	9	C,C,T	T,C,T,T,T,C,C,C,T	NA	5,60,83	8,16,23,53,54,58,63,85,100
chr11:4272772	chr11:4336445	G	A	C	T	0	minus	1	3	G	C,C,C	NA	72	25,31,72
chr11:49239670	chr11:89361700	A	G	C	T	0	minus	3	4	G,G,G	T,C,C,C	NA	7,23,53	9,12,43,82
chr11:49263023	chr11:89332682	A	C	T	G	1	minus	4	5	A,A,C,C	T,T,G,T,G	NA	7,53,65,106	9,16,17,42,69
chr11:49556818	chr11:88822368	C	T	G	A	0	minus	3	5	C,C,C	G,G,A,G,G	NA	30,37,43	5,57,81,82,90
chr11:49826700	chr11:88569461	G	A	C	T	0	minus	7	1	G,G,G,A,G,G,G	C	NA	5,54,72,77,81,82,101	72
chr11:5593467	chr16:51679684	A	G	C	T	1	minus	7	5	A,A,A,G,G,A,A	C,C,T,C,C	1	9,10,39,81,83,95,105	8,39,68,82,100
chr11:5593467	chr2:175175747	A	G	G	A	1	plus	7	7	A,A,A,G,G,A,A	G,A,A,G,A,G,G	1	9,10,39,81,83,95,105	3,9,25,53,69,76,81
chr11:67582562	chr4:9148327	A	G	T	C	0	minus	8	1	A,A,A,A,A,A,A,A	C	NA	16,23,26,36,74,77,104,112	104
chr11:67736050	chr8:6938138	C	T	G	A	0	minus	3	4	C,T,T	G,G,G,G	NA	21,33,41	26,81,93,95
chr11:67745015	chr12:8593557	C	T	T	C	0	plus	3	4	T,T,T	C,C,C,C	NA	29,91,108	3,17,34,49
chr11:71385026	chr8:6984821	G	A	G	A	0	plus	2	1	G,G	G	NA	6,81	17
chr12:10573145	chr12:10588581	C	T	T	C	0	plus	1	1	T	C	NA	5	12
chr12:133820456	chr7:159090006	G	A	G	A	0	plus	0	0			NA
chr12:31337248	chr12:9654660	C	G	G	C	0	minus	0	0			NA
chr12:8445300	chr4:9642093	T	C	G	A	0	minus	3	3	T,T,T	G,A,G	NA	8,45,82	8,36,62
chr13:20106331	chr9:100026151	G	A	T	C	0	minus	4	1	G,G,G,G	T	NA	13,40,48,91	72
chr13:23537086	chr13:24962269	C	T	C	T	0	plus	1	4	T	C,CT,T,T	NA	5	40,45,81,90
chr13:41492858	chr9:100003708	C	T	G	A	0	minus	2	2	T,T	G,G	NA	53,82	72,84
chr13:68478033	chr8:11890444	T	C	A	G	0	minus	0	3		G,G,A	NA		8,45,65
chr14:106786165	chr14:106810873	G	C	G	C	1	plus	5	2	C,G,C,C,G	G,G	NA	2,18,39,91,105	2,39
chr14:106865276	chr14:107129907	G	A	A	G	0	plus	3	2	G,G,G	G,G	NA	34,74,80	4,72
chr14:107085786	chr14:107097664	T	C	C	T	0	plus	5	4	TC,T,C,C,TC	CT,T,C,C	NA	2,14,27,52,93	2,14,93,112
chr15:24397948	chr15:24461633	G	A	C	T	0	minus	1	3	G	T,C,C	NA	75	13,92,105
chr15:24404724	chr15:24621386	C	T	C	T	0	plus	2	1	C,C	C	NA	75105	81
chr15:24418977	chr15:24634532	C	T	C	T	0	plus	3	1	C,C,C	T	NA	68,90,104	41
chr15:24422599	chr15:24638265	A	G	A	G	0	plus	4	3	A,G,G,G	A,A,A	NA	68,90,98,104	41,63,106
chr15:24403249	chr15:24791449	C	T	C	T	0	plus	0	3		T,T,T	NA		12,74,94
chr15:24418977	chr15:24807155	C	T	C	T	0	plus	3	1	C,C,C	C	NA	68,90,104	12
chr15:24470565	chr15:24572949	C	A	C	A	0	plus	3	5	CA,C,C	C,C,C,C,C	NA	13,92,105	15,16,19,100,110
chr15:24478033	chr15:24583837	A	T	A	T	0	plus	2	5	A,A	T,A,A,A,AT	NA	92105	15,19,54,81,100
chr15:24579536	chr15:24787045	G	A	G	A	0	plus	4	4	A,A,G,G	A,A,A,G	NA	15,19,70,81	8,74,94,95
chr15:24605153	chr15:24659443	G	A	G	A	0	plus	2	6	G,G	A,A,A,A,A,G	NA	15,81	5,31,41,63,78,106
chr15:24634532	chr15:24807155	C	T	C	T	0	plus	1	1	T	C	NA	41	12
chr16:5196625	chr4:9625879	T	C	G	A	1	minus	5	0	T,T,C,T,T		NA	10,66,72,93,104
chr16:51679684	chr18:70285457	C	T	C	T	1	plus	5	7	C,C,T,C,C	T,C,T,T,CT,C,C	1	8,39,68,82,100	26,35,40,42,70,76,88
chr16:51679684	chr2:175175747	C	T	G	A	1	minus	5	7	C,C,T,C,C	G,A,A,G,A,G,G	1	8,39,68,82,100	3,9,25,53,69,76,81
chr17:15570295	chr17:18618644	C	T	A	G	1	minus	3	4	C,C,C	G,A,A,A	NA	18,45,82	3,36,52,94
chr17:19187103	chr18:29547585	C	T	C	T	1	plus	2	8	C,C	CT,T,T,C,C,T,T,T	NA	73105	10,27,44,53,58,88,101,112
chr17:26002324	chr17:28878817	C	T	A	G	1	minus	7	4	T,C,T,T,T,C,C	A,G,G,G	NA	9,24,74,76,100,103,111	48,94,106,108
chr17:26002496	chr17:28878817	T	C	A	G	1	minus	8	4	C,T,C,C,C,T,T,T	A,G,G,G	NA	9,24,74,76,100,102,103,111	48,94,106,108
chr17:43665906	chr17:44335297	C	G	G	C	0	minus	0	1		G	NA		25
chr17:43666431	chr17:44334768	T	C	A	G	0	minus	0	0			NA
chr17:43666906	chr17:44334288	G	C	C	G	0	minus	1	2	G	C,C	NA	95	25,43
chr17:43667635	chr17:44333568	A	G	T	C	0	minus	0	2		T,T	NA		43,44
chr17:43667836	chr17:44333423	C	A	G	T	0	minus	1	3	C	G,G,G	NA	95	25,43,44
chr17:43682008	chr17:44318665	A	G	T	C	0	minus	0	1		T	NA		44
chr17:43682010	chr17:44318663	C	T	G	A	0	minus	0	1		G	NA		44
chr17:43685021	chr17:44315677	C	T	G	A	0	minus	1	2	T	G,G	NA	90	25,44
chr17:57282924	chr17:57284261	A	G	A	G	0	plus	1	0	A		NA	48
chr18:14144575	chr21:15386191	T	C	G	A	0	minus	8	3	T,T,T,T,T,T,C,T	A,A,G	NA	5,25,77,90,94,103,104,110	18,26,106
chr19:20760107	chr19:20946935	A	G	T	C	0	minus	2	2	G,G	T,C	NA	73104	41,53
chr19:41332171	chr19:41627868	C	T	G	A	0	minus	1	0	C		NA	98
chr19:43578509	chr19:43765015	G	A	A	G	0	plus	1	3	A	G,A,G	NA	71	6,52,85
chr19:54881850	chr19:55009497	G	T	A	C	0	minus	2	3	G,T	A,C,C	NA	29,93	9,74,86
chr1:144899159	chr1:146509108	G	C	G	C	0	plus	6	6	G,G,C,C,G,G	C,C,G,C,C,G	1	17,25,38,44,78,83	1,12,35,65,76,100
chr1:222645515	chr7:55808517	C	T	T	C	0	plus	0	1		T	NA		69
chr1:47411548	chr1:47597687	G	A	T	C	1	minus	3	4	G,G,G	T,T,T,T	NA	33,56,91	42,72,82,114
chr20:23646809	chr20:23702136	A	G	A	G	0	plus	0	0			NA
chr20:46469141	chr20:46517600	A	C	T	G	0	minus	5	3	A,C,A,C,A	G,G,T	NA	5,30,83,95,109	33,98,112
chr22:17036956	chr22:22612792	A	G	T	C	0	minus	3	3	A,A,A	C,T,C	NA	1,54,69	5,48,93
chr22:25655371	chr22:25912383	C	A	A	C	0	plus	2	2	C,A	C,A	NA	11,50	19,31
chr22:25669793	chr22:25925608	G	A	A	G	0	plus	1	2	G	G,G	NA	87	19,96
chr2:243020166	chr8:348038	C	T	C	T	0	plus	0	5		C,C,T,C,T	NA		17,23,82,87,95
chr2:71272993	chr8:12549945	T	C	G	A	1	minus	7	5	T,C,C,C,T,T,T	A,G,G,G,G	1	5,15,50,82,99,101,112	2,7,23,104,106
chr2:73856501	chr2:73916552	A	T	T	A	0	plus	6	3	A,T,AT,T,T,A	A,T,A	NA	24,25,59,95,106,114	8,23,104
chr3:125487935	chr8:6952154	G	A	G	A	0	plus	2	4	G,G	G,G,A,G	NA	16,58	26,81,94,95
chr3:125606698	chr4:9138208	C	T	T	C	0	plus	7	1	C,C,C,C,C,C,T	T	NA	38,44,54,55,93,96,105	27
chr3:125620342	chr4:9142775	C	T	C	T	0	plus	5	0	C,C,C,C,T		NA	34,54,93,96,105
chr3:125588652	chr7:6987517	C	T	G	A	0	minus	3	3	C,T,T	G,G,A	NA	16,38,44	31,53,87
chr3:129752864	chr8:12553291	G	A	G	A	0	plus	4	8	G,A,G,G	A,A,G,A,G,G,G,G	NA	55,63,87,91	2,7,23,90,92,101,104,106
chr3:129734740	chr4:9753368	T	C	A	G	0	minus	3	0	T,C,T		NA	21,68,91
chr3:15183566	chr4:9565469	C	T	C	T	0	plus	4	5	T,C,C,C	C,T,C,C,T	NA	5,36,73,98	9,41,65,69,71
chr3:97868795	chr3:97916615	A	G	G	A	0	plus	5	0	A,A,A,A,G		NA	8,41,47,78,81
chr3:97957580	chr3:97983561	G	C	G	C	0	plus	0	3		C,G,C	NA		18,23,91
chr4:144805191	chr4:145045681	C	T	T	C	0	plus	3	3	C,T,T	C,C,C	NA	9,32,72	39,56,77
chr4:170713950	chr4:170800672	C	A	T	G	0	minus	2	3	A,A	T,T,T	NA	3,87	2,58,63
chr4:3960900	chr4:9151235	C	T	G	A	0	minus	4	1	T,C,C,C	G	NA	36,45,56,93	104
chr4:9008675	chr4:9540112	C	T	T	C	0	plus	5	1	C,C,C,C,C	T	NA	3,5,39,41,105	69
chr4:9486984	chr4:9516151	G	A	G	A	0	plus	0	1		A	NA		69
chr5:177380537	chr5:178942221	C	T	G	A	0	minus	2	0	C,C		NA	60,93
chr6:31219862	chr6:31312249	T	C	T	C	0	plus	4	4	C,C,T,C	C,C,T,C	NA	27,44,66,104	5,87,92,111
chr6:31228666	chr6:31314585	C	T	C	T	0	plus	4	4	T,T,T,T	T,T,T,T	NA	40,44,66,104	5,87,92,111
chr6:31237162	chr6:31322303	C	G	C	G	0	plus	5	6	C,C,G,C,G	G,C,G,C,C,G	1	27,40,66,104,105	5,70,87,92,101,111
chr6:31237255	chr6:31322395	G	A	A	G	0	plus	2	3	G,G	A,A,G	NA	104105	5,87,101
chr6:32478456	chr6:32541094	C	G	C	G	0	plus	0	0			NA
chr6:32486899	chr6:32549085	C	A	C	A	0	plus	0	0			NA
chr6:32489037	chr6:32551232	T	C	T	C	0	plus	0	0			NA
chr6:32496074	chr6:32555578	A	T	A	T	0	plus	0	0			NA
chr6:32496960	chr6:32556467	C	T	C	T	0	plus	0	0			NA
chr6:32497336	chr6:32556842	C	T	T	C	1	plus	3	0	C,C,C		NA	17,56,74
chr7:142139259	chr7:142157358	G	A	A	G	0	plus	3	5	G,G,G	A,A,A,G,G	NA	30,37,101	30,37,88,94,110
chr7:149988108	chr7:152515961	C	T	G	A	0	minus	1	1	C	A	NA	8	90
chr7:32816046	chr7:34906173	G	A	A	G	0	plus	8	6	A,G,A,A,G,G,G,G	A,A,A,G,G,A	1	5,39,46,60,83,98,100,101	6,9,26,31,39,101
chr7:32816049	chr7:34906176	C	T	T	C	0	plus	8	6	T,C,T,T,C,C,C,C	T,T,T,C,C,T	1	5,39,46,60,83,98,100,101	6,9,26,31,39,101
chr7:32829444	chr7:34919188	A	G	A	G	0	plus	4	5	G,A,A,A	A,G,G,A,A	NA	46,98,100,101	9,22,39,87,101
chr7:32833872	chr7:34932906	A	G	G	A	0	plus	2	2	G,A	G,G	NA	5,46	87101
chr7:38294079	chr7:38310177	C	G	G	C	0	plus	4	4	C,G,G,C	G,C,G,C	NA	3,41,107,114	50,80,88,107
chr7:38392335	chr7:38397162	C	A	C	A	0	plus	5	5	C,C,C,C,C	C,C,C,C,C	0	3,63,71,88,95	3,62,63,71,88
chr7:56835040	chr7:63268606	G	C	C	G	0	minus	0	2		G,C	NA		30,74
chr7:57524778	chr7:63676445	A	G	G	A	1	plus	2	4	A,A	A,G,G,A	NA	13,74	8,39,57,69
chr7:5983012	chr7:6821050	A	G	T	C	0	minus	2	0	AG,G		NA	87,90
chr7:63292347	chr7:67423744	C	T	T	C	0	plus	2	0	C,C		NA	74,91
chr7:63610463	chr7:63904604	C	T	C	T	0	plus	3	1	C,T,C	C	NA	26,33,49	15
chr9:33577138	chr9:99914050	G	A	C	T	0	minus	1	6	G	C,T,C,T,C,C	NA	58	11,22,42,47,80,95
chr9:38616877	chr9:99974606	T	C	T	C	0	plus	1	4	T	T,T,C,T	NA	71	21,34,77,84
chr9:40478541	chr9:43841254	G	A	C	T	0	minus	0	0			NA
chr9:40899427	chr9:66130849	G	A	C	T	0	minus	0	0			NA
chrX:130814255	chrX:130974206	C	T	G	A	0	minus	3	1	T,T,C	A	NA	18,24,70	77
chrX:140078339	chrX:140343083	T	C	A	G	0	minus	4	0	T,T,T,T		NA	30,39,70,83
chrX:142804326	chrX:144328540	C	T	G	A	0	minus	1	1	C	A	NA	23	42
chrX:48172040	chrX:52689877	G	C	C	G	0	plus	6	2	C,C,GT,C,C,C	G,G	NA	1,34,77,83,100,113	88,92
chrX:48174343	chrX:52692165	G	A	G	A	0	plus	5	4	G,G,G,G,G	G,G,G,G	NA	1,77,83,100,113	78,88,92,104
