# Supplementary material for: Interlocus gene conversion explains at least 2.7 % of single nucleotide variants in human segmental duplications
Source: BMC Genomics. 2015 Jun 16;16(1):456. doi: 10.1186/s12864-015-1681-3 (PMC4467073; doi:10.1186/s12864-015-1681-3)
Supplement: Additional file 4: Table S3. — Expected number of parallelisms derived from coalescent simulations. [file 12864_2015_1681_MOESM4_ESM.xlsx]

## Sheet: Sheet1
Supplemental Table 3. Expected number of parallelisms derived from coalescent simulations
Coalescent simulations were carried out using Hudson's ms. For each paralog sequence in a given alignment, I conditioned the simulations on the observed number of segregating sites in the sequence (i.e. the number of SNPs across the locus observed in the 1000 Genomes dataset). For example, if the sequence harbors 300 segregating sites, I simulated coalescent datasets with 300 variable sites. All …
		1000 Coalescent Simulations		Observed # Parallelisms		P-Value
Paralog1	Paralog2	Average # Parallelisms	Range	Unfiltered	Filtered	Unfiltered	Filtered
chr10:15057359-15068904	chr10:14974843-14986567	1.073	0,3.33333333333333	22	8	0	0
chr10:27211769-27234873	chr10:26951260-26930258	2.31167	0.333333333333333,6	11	8	0	0
chr10:36236074-36253797	chr10:37678222-37696069	1.32033	0,4.66666666666667	21	13	0	0
chr10:81409929-81439952	chr10:81585133-81554035	2.34533	0,6	33	18	0	0
chr11:3613679-3617221	chr7:6921810-6925336	3.98	1.33333333333333,8.66666666666667	10	6	0	0.022
chr11:48519820-48534772	chr11:49936860-49919837	1.656	0,5	4	3	0.002	0.028
chr11:48970964-48990494	chr11:49895708-49913620	4.136	1,8.66666666666667	12	5	0	0.177
chr11:48996495-49010436	chr11:48974003-48927320	1.64367	0,4	6	5	0	0
chr11:49832656-49882122	chr11:48996441-48913679	20.8613	11.6666666666667,29.3333333333333	43	10	0	1
chr11:5268066-5272211	chr11:5272859-5277141	0.985	0,3	6	6	0	0
chr11:67474035-67509124	chr4:4140034-4180877	17.304	10,25.3333333333333	39	13	0	0.972
chr11:71309117-71311685	chr11:67509124-67506554	1.75767	0,4	13	3	0	0.03
chr11:71600000-71611683	chr4:9480880-9492595	2.53233	0.333333333333333,6	10	4	0	0.044
chr12:52695720-52700072	chr12:52685229-52680877	0.533	0,2.66666666666667	3	3	0	0
chr12:63954364-64072240	chr7:102815780-102929218	3.68267	0.666666666666667,7.66666666666667	27	4	0	0.312
chr12:8379169-8399896	chr11:3424930-3448070	4.09867	0.333333333333333,8.66666666666667	23	7	0	0.004
chr12:8490294-8546030	chr8:7003829-6946567	30.22	22,39	22	7	0.999	1
chr12:8538889-8545859	chr12:8545865-8552068	1.814	0,4.33333333333333	7	3	0	0.035
chr13:21771794-21790791	chr6:5810003-5788832	1.23133	0,3.66666666666667	10	3	0	0.007
chr13:42005474-42016194	chr8:11777405-11788295	1.29333	0,3.66666666666667	5	3	0	0.006
chr13:52481276-52484942	chr13:50468212-50464542	0.659333	0,2.66666666666667	10	5	0	0
chr13:68479176-68490542	chr9:92972358-92983665	0.746	0,3	6	3	0	0
chr14:106780258-106800000	chr14:106804953-106824721	3.26433	0.666666666666667,7	87	40	0	0
chr14:74000098-74020296	chr14:74030014-74052473	1.231	0,3.66666666666667	23	12	0	0
chr15:24712341-24740161	chr15:24338037-24360055	4.338	1.33333333333333,9.33333333333333	22	10	0	0
chr15:31082761-31112589	chr15:28958484-28922284	2.13633	0,5.66666666666667	20	9	0	0
chr15:45350778-45375390	chr15:45134415-45109634	2.03467	0,5	41	23	0	0
chr15:76062830-76087516	chr15:75570141-75597139	0.726	0,2.66666666666667	5	3	0	0
chr16:18235077-18438659	chr16:16665159-16462009	0.518	0,2	42	14	0	0
chr16:5287439-5345783	chr4:9531572-9592169	44.3027	34.3333333333333,57	35	11	0.997	1
chr16:5310066-5345785	chr11:67704006-67666862	7.30133	3.33333333333333,12	11	6	0.006	0.774
chr17:16761615-16776704	chr17:16921134-16905296	0.894667	0,2.66666666666667	17	9	0	0
chr17:28999866-29057979	chr19:14353232-14296361	11.5393	6,18.3333333333333	31	9	0	0.91
chr18:14563169-14586573	chr14:20307348-20329735	1.72567	0,5.66666666666667	8	4	0	0.001
chr19:14482736-14485709	chr19:14895288-14892318	0.501333	0,2.33333333333333	7	4	0	0
chr19:22701156-22705995	chr19:22800797-22796112	2.49233	0.333333333333333,5.33333333333333	14	11	0	0
chr19:53934344-53938680	chr19:53868043-53872618	1.852	0,4.33333333333333	6	5	0	0
chr19:56277496-56286424	chr19:56267489-56276421	2.692	0.333333333333333,5.66666666666667	14	9	0	0
chr1:149091498-149137680	chr1:21809779-21767041	7.751	3.33333333333333,13.6666666666667	8	5	0.386	0.949
chr1:16833539-16885287	chr1:17229675-17175658	2.17967	0.333333333333333,5.33333333333333	10	4	0	0.013
chr1:17231952-17274871	chr1:16833369-16800937	3.088	0.666666666666667,6.66666666666667	16	12	0	0
chr20:23835822-23841231	chr20:23753289-23759427	2.53067	0.333333333333333,5.66666666666667	5	3	0.001	0.216
chr20:34633549-34638884	chr12:29547583-29542211	0.497333	0,2	3	3	0	0
chr20:46745860-46757029	chr20:47124276-47134867	0.512	0,2.33333333333333	10	6	0	0
chr21:14694050-14714507	chr21:29413831-29425336	0.275333	0,1.66666666666667	7	4	0	0
chr22:25710173-25716935	chr22:23919442-23914480	3.60367	0.666666666666667,6.66666666666667	19	12	0	0
chr22:39416873-39424870	chr22:39378102-39384033	1.86367	0,4.33333333333333	8	5	0	0
chr2:107091619-107131493	chr2:87100964-87061328	3.98367	0.666666666666667,8	54	16	0	0
chr2:131159125-131200000	chr2:131477508-131436670	0.274333	0,1.66666666666667	15	6	0	0
chr2:145629000-145630127	chr2:145628076-145626948	0.109333	0,1	5	3	0	0
chr2:71246452-71285141	chr3:125434785-125468779	11.8257	7,18.6666666666667	15	4	0.049	1
chr2:71246916-71263100	chr11:71322016-71339127	1.85667	0,4.33333333333333	11	3	0	0.06
chr2:71249292-71285090	chr2:159703461-159734013	8.15833	3,13.3333333333333	25	4	0	0.998
chr3:10056528-10065464	chr3:9905552-9911786	1.492	0,4	7	4	0	0
chr3:125457937-125599733	chr11:71322019-71475118	18.558	11.6666666666667,27	70	18	0	0.57
chr3:75329836-75344675	chr3:125673054-125654018	0.905667	0,2.66666666666667	8	4	0	0
chr3:75399481-75416300	chr8:11883895-11900752	2.91	0,7.33333333333333	15	4	0	0.097
chr3:75467182-75503123	chr11:71515825-71475864	14.743	9.33333333333333,21.6666666666667	37	6	0	1
chr4:144917659-144948996	chr4:145036959-145070345	6.176	2.33333333333333,12	34	21	0	0
chr4:4143744-4167597	chr11:71320070-71296009	9.93967	5,16.6666666666667	32	10	0	0.442
chr4:69995396-70012256	chr4:70301475-70317505	1.28333	0,3.33333333333333	5	3	0	0.003
chr4:8974119-8992165	chr4:3899519-3883064	5.688	2,11.3333333333333	21	9	0	0.007
chr4:9462865-9469139	chr8:6933381-6939671	9.693	4.66666666666667,16	7	3	0.959	1
chr4:9476745-9492595	chr8:11900747-11884869	4.514	1.66666666666667,9.33333333333333	12	3	0	0.877
chr4:9476897-9492595	chr8:12551012-12535663	5.568	2,9.66666666666667	15	5	0	0.61
chr4:9507142-9625693	chr11:71321044-71440871	17.607	10.3333333333333,24.6666666666667	64	17	0	0.571
chr4:9508108-9540578	chr8:11900156-11866138	18.1887	10.6666666666667,27.3333333333333	22	3	0.037	1
chr4:9519181-9522579	chr4:9751365-9754739	3.20433	0.333333333333333,6.33333333333333	9	5	0	0.02
chr4:9553687-9625693	chr11:67704942-67632198	48.811	35.3333333333333,59.6666666666667	40	15	0.995	1
chr5:147162642-147163787	chr5:144775313-144774170	0.096	0,1	5	4	0	0
chr5:178949108-178952582	chr5:179072396-179067918	0.338667	0,1.66666666666667	7	4	0	0
chr5:34066129-34173774	chr5:20796043-20695327	12.059	6,19	44	19	0	0
chr6:32478095-32498916	chr6:32540883-32558428	36.9927	27.3333333333333,47.6666666666667	303	220	0	0
chr7:149291115-149293045	chr7:149363166-149361243	0.184667	0,1.33333333333333	3	3	0	0
chr7:149361243-149363166	chr7:149293045-149291115	0.158	0,1.33333333333333	3	3	0	0
chr7:29782318-29791539	chr7:29669354-29688851	4.49933	1.33333333333333,8.33333333333333	4	3	0.614	0.894
chr7:5016599-5031505	chr7:5778292-5761904	1.426	0,4	14	10	0	0
chr7:51455953-51478425	chr4:120326901-120349014	0.954333	0,3.66666666666667	5	3	0	0.001
chr7:56391382-56415188	chr7:45897623-45876056	1.29833	0,4	6	3	0	0.003
chr7:56792420-56855515	chr7:63312702-63250532	12.943	7.66666666666667,20	74	30	0	0
chr7:57752187-57845941	chr12:37856694-37951502	38.9307	29,48.6666666666667	32	6	0.977	1
chr7:62678540-62727008	chr7:62985366-62937800	5.53267	2.33333333333333,11.3333333333333	20	5	0	0.589
chr7:64609855-64675560	chr11:77670651-77600000	4.67667	1.33333333333333,9	8	3	0.006	0.907
chr7:68605092-68654702	chr7:56293712-56244369	6.81967	2.66666666666667,11.3333333333333	10	6	0.016	0.655
chr7:6899612-6925346	chr8:12535665-12558814	11.9443	7,18	21	5	0	1
chr7:6980376-7039546	chr3:75511546-75561168	34.1913	25.3333333333333,43.3333333333333	29	8	0.966	1
chr7:89773357-89791932	chr7:22549929-22531668	1.137	0,3.66666666666667	12	6	0	0
chr7:97551957-97585324	chr8:11866165-11900158	7.52933	3.33333333333333,12.6666666666667	18	5	0	0.954
chr7:97554254-97597457	chr8:12519641-12555864	13.1157	8,19.6666666666667	14	3	0.281	1
chr8:11895289-11993727	chr8:12141854-12240266	2.991	0.666666666666667,6	18	4	0	0.119
chr8:12534906-12549944	chr8:12556364-12569614	4.029	1.33333333333333,7.66666666666667	13	9	0	0
chr8:7005690-7135647	chr8:7999583-7866864	0.393667	0,2	49	13	0	0
chr8:7600000-7825413	chr8:7436083-7200000	1.05067	0,3	114	44	0	0
chr8:7866864-7999583	chr8:7135647-7005690	0.38	0,2	49	13	0	0
chr9:21227368-21231269	chr9:21165802-21169705	1.409	0,3.66666666666667	4	4	0	0
chr9:44334662-44469849	chr9:44313312-44176332	0.31	0,2	6	5	0	0
chr9:44879267-44908286	chr7:57832324-57805031	3.31767	0.333333333333333,8.33333333333333	8	4	0.001	0.197
chr9:88361591-88411985	chr9:86492196-86440985	6.03233	2.33333333333333,10.6666666666667	44	23	0	0
chr9:93507293-93522171	chr4:3883846-3899519	2.527	0.333333333333333,5.66666666666667	14	5	0	0.005
chr9:95570617-95589560	chr9:99984819-99949046	1.12333	0,3.33333333333333	4	4	0	0
