# Supplementary material for: Interlocus gene conversion explains at least 2.7 % of single nucleotide variants in human segmental duplications
Source: BMC Genomics. 2015 Jun 16;16(1):456. doi: 10.1186/s12864-015-1681-3 (PMC4467073; doi:10.1186/s12864-015-1681-3)
Supplement: Additional file 5: Table S4. — P-values from a test of the null hypothesis that parallelisms are uniformly distributed across alignments. [file 12864_2015_1681_MOESM5_ESM.xlsx]

## Sheet: Sheet1
Supplemental Table 4. P-values from a test of the null hypothesis that parallelisms are uniformly distributed across alignments
I determined the observed number of parallelisms in each 1kb non-overlapping window across a given paralog alignment. These observed values were then compared to the uniform expectation (number of parallelisms/number of 1kb windows) using a Chi Square goodness-of-fit test. The P-value for this test statistic was derived from the empirical Chi square distribution, with degrees of freedom = number …
SegDup1	SegDup2	Number of Parallelisms	Chi-Square Statistic	df	P-Value
chr15:76062833-76083822	chr15:78200852-78224258	15	47.4	22	0.00130119
chr11:49310920-49483640	chr11:88972864-89153372	45	193.133	182	0.271982
chr11:3422368-3549378	chr3:75463606-75569025	10	210.278	128	6.25197e-06
chr15:24618740-24651726	chr15:24790301-24823749	40	115.375	34	8.72282e-11
chr11:48600451-48666590	chr11:51376934-51436942	14	118	67	0.000120772
chr16:29179518-29314194	chr16:88167458-88310654	12	206	143	0.000442784
chr15:75990227-76009916	chr15:78167801-78186513	11	26.8182	19	0.10896
chr12:31195335-31260871	chr12:9567144-9632683	12	209.682	65	3.99698e-17
chr7:66527115-66671581	chr7:72070392-72214564	74	313.041	144	1.47038e-14
chr10:81409929-81439952	chr10:81554035-81585133	18	56.1362	30	0.00263365
chr19:43212056-43258322	chr19:43560661-43594378	14	85.7143	45	0.000242119
chr17:21354666-21429440	chr17:21939563-22018470	14	151.571	80	2.41937e-06
chr11:89475576-89653791	chr11:89657016-89830683	14	600.429	177	1.76684e-47
chr12:8400000-8546030	chr3:125482438-125627937	10	232.4	158	0.000107218
chr2:130760549-130800000	chr2:132052544-132092035	11	160.818	39	9.89922e-17
chr12:11503249-11536226	chr12:11542977-11575055	11	67	32	0.000283286
chr10:29767904-29808486	chr10:30954937-30995196	29	202.759	42	6.28855e-23
chr9:33523534-33600000	chr9:38544226-38621353	41	183.561	76	6.95602e-11
chr7:29692579-29740677	chr7:32752290-32800987	11	79	49	0.004234
chr13:52783848-52884436	chr13:53076392-53170864	32	230.25	99	1.83532e-12
chr12:131766776-131794407	chr12:132134848-132169194	20	66	35	0.00117717
chr15:24501854-24523492	chr15:24717787-24740164	18	53.8889	21	0.000102461
chr5:175350364-175558672	chr5:177133498-177347466	30	473.267	213	8.01879e-22
chr17:18288223-18471494	chr17:20280867-20464222	28	563.044	184	4.78256e-40
chr12:8379169-8489502	chr4:3939121-4057673	17	238.647	129	1.48869e-08
chr11:71385628-71475118	chr3:129845150-129931618	10	94.1111	89	0.335142
chr10:4968124-5025248	chr10:5026553-5074055	41	104.61	57	0.000123881
chr11:71332979-71404199	chr8:6933381-7003829	12	152	71	7.86757e-08
chr4:3935814-4035249	chr8:8000000-8100054	12	249.417	108	3.36872e-13
chr4:144917659-144948996	chr4:145036959-145070345	21	106.143	33	1.30955e-09
chr22:18889510-18912230	chr22:20289157-20311077	13	23.4615	22	0.376073
chr11:71370196-71475118	chr4:9021004-9121560	18	194	107	5.48485e-07
chr7:66673405-66738378	chr7:72006325-72070627	33	114.394	64	0.000111059
chr12:8423806-8482050	chr7:6980380-7039546	10	67.4	60	0.238883
chr7:32656751-32720930	chr7:34991049-35055525	13	63.1538	65	0.541743
chr1:22293983-22319507	chr1:22319648-22342693	18	25.2222	24	0.393766
chr19:43698339-43741304	chr19:43762201-43801771	21	63.7265	42	0.0168664
chr4:8943507-9021138	chr4:9477372-9552539	51	274.948	77	4.88233e-24
chrX:139086368-139102575	chrX:139295814-139311560	14	35.1429	15	0.00234641
chr2:114041547-114143385	chr2:96307725-96409941	10	253.8	102	6.19527e-15
chr11:67735464-67750906	chr4:8943202-8958571	10	88.6667	14	6.77344e-13
chr3:129879304-129931618	chr4:9569857-9625693	11	48.0909	55	0.733768
chr19:43399865-43429769	chr19:43560661-43594385	18	46	33	0.0657877
chr11:48996495-49155768	chr11:89433919-89596616	10	290.2	168	1.46585e-08
chr4:9074288-9173162	chr8:8000000-8096968	13	158.692	104	0.000446306
chr18:14256248-14277644	chr18:14311274-14332886	20	36.15	20	0.0147683
chr11:67632198-67704942	chr4:9553687-9625693	15	96.3333	73	0.0350942
chr2:89309446-89417856	chr2:90121109-90229563	40	491.8	107	1.14222e-50
chr11:67555704-67594530	chr11:71475864-71515825	12	85.3333	39	2.62279e-05
chr21:14593408-14627482	chr2:132660994-132699803	11	48.0909	37	0.104741
chr4:4129372-4180877	chr7:6877638-6925336	14	94	55	0.000826755
chr5:175628182-175728978	chr5:177047794-177137738	18	177	101	4.46071e-06
chr12:8453688-8546030	chr4:9531075-9625693	18	104.667	94	0.212281
chr15:24591599-24618726	chr15:24699076-24729314	14	103.429	33	3.43991e-09
chr19:44890506-44905031	chr19:44964806-44977572	18	40.8413	13	0.000101102
chr1:196756101-196796319	chr1:196880626-196920352	18	98	41	1.43597e-06
chr16:28602133-28613961	chr16:28614855-28626955	13	36	12	0.000323993
chr5:20796037-20945927	chr5:34256373-34408100	62	255.822	153	3.65453e-07
chr19:43394279-43429777	chr19:43498556-43538321	26	138.667	38	2.22465e-13
chr19:43372100-43389301	chr19:43762201-43779145	10	17.1882	16	0.373519
chr14:106098765-106126206	chr14:106194529-106225170	14	39.5714	30	0.113435
chr4:4090757-4167157	chr4:8943472-9021138	29	160.034	77	9.06799e-08
chr9:21165785-21196337	chr9:21186709-21214862	13	66.2652	37	0.00219303
chr4:3994002-4044150	chr7:6980376-7039851	10	94.1667	59	0.00245823
chr17:15494609-15551514	chr17:18620146-18675431	18	72.5	56	0.0681762
chr12:8379169-8507780	chr3:129812051-129930615	14	215.714	131	4.47144e-06
chr6:31204588-31243249	chr6:31283726-31328270	50	247.04	55	3.72717e-26
chr18:14265953-14285323	chr18:14285354-14304836	25	48.6	18	0.000122545
chr7:5889826-5942208	chr7:97597455-97648718	12	50.0597	52	0.550546
chr22:25654557-25672709	chr22:25911569-25928219	16	36.2639	17	0.00422857
chr18:15106775-15390841	chr2:132701273-132977851	12	609.333	295	4.94548e-24
chr2:131003245-131043673	chr2:132123861-132159122	17	80.1931	45	0.000972032
chr11:67600157-67704924	chr3:125505196-125599996	11	210.636	107	9.26216e-09
chr8:11866167-11890233	chr8:6933381-6956196	12	24	23	0.403808
chr4:3884820-3909368	chr4:4151984-4180877	21	138.487	30	7.06369e-16
chr11:3424930-3522763	chr4:9079830-9173162	21	165	97	2.03104e-05
chr9:40475834-40660685	chr9:43657264-43843957	11	477	186	1.83978e-27
chr13:19301587-19448886	chr18:14185209-14353419	33	300.364	168	1.52025e-09
chr16:16731227-16856795	chr16:18607613-18733023	20	226.5	124	5.42015e-08
chr19:54869214-54887741	chr19:55002896-55022717	13	23.619	20	0.259429
chr19:43449345-43475931	chr19:43596286-43631200	15	76.5078	33	2.613e-05
chr10:47610966-47645876	chr10:47657284-47687942	22	176.545	41	9.57304e-19
chr19:43560661-43594385	chr19:43664138-43698336	16	62	33	0.00164592
chr11:67554687-67605332	chr4:9116578-9173162	10	92.1	58	0.00291388
chr19:43394279-43463615	chr19:43658518-43743913	32	281.969	84	3.23858e-23
chr3:125538412-125651021	chr3:75468544-75569024	27	132.461	112	0.0908287
chr20:23692105-23752213	chr20:23764170-23834646	37	130.595	72	2.93687e-05
chr1:161479597-161518642	chr1:161560921-161599999	19	65.4737	40	0.00671973
chr10:29666714-29677280	chr10:30877817-30889115	16	103.625	10	1.02285e-17
chr4:69370648-69435791	chr4:69487949-69537991	22	294	65	7.36274e-31
chr21:15231231-15250538	chr21:15250554-15270080	41	82.475	18	3.15024e-10
chr18:61300921-61318427	chr18:61318858-61338027	10	27.9	18	0.0635934
chr15:78259695-78293175	chr15:79042972-79078694	31	114.806	35	2.00942e-10
chr15:24441793-24490753	chr15:24540644-24589280	35	165	55	6.34207e-13
chr7:149839657-149960880	chr7:153402702-153521746	45	305.156	120	4.26356e-18
chr7:149586782-149627572	chr7:152459465-152500312	15	88	40	1.84291e-05
chr19:43507099-43555279	chr19:43752608-43801621	23	221.087	50	2.23159e-23
chr19:22559977-22600284	chr19:22818669-22862402	21	69.763	43	0.00605136
chr11:3421635-3440654	chr7:6961786-6980378	10	28.4263	18	0.055857
chr14:24421111-24455943	chr14:24455946-24503512	21	273.143	46	4.90347e-34
chr4:8943472-8958571	chr4:9453011-9468199	16	47.7542	14	1.44358e-05
chr16:55788037-55807791	chr16:55853915-55873429	36	51.3947	18	4.63221e-05
chr8:2180177-2195485	chr8:2329210-2343982	10	16.6667	14	0.274377
chr11:67557075-67600000	chr3:125600153-125651023	12	48.6667	51	0.566838
chr11:71295905-71320067	chr7:6893680-6916076	11	144.818	23	1.18121e-19
chr15:24378085-24396026	chr15:24435297-24452350	13	20.3846	17	0.255031
chr21:29216535-29321177	chr2:132660995-132765315	14	128	104	0.0552013
chr15:82483003-82563083	chr15:84735564-84819243	11	115.455	86	0.0187372
chr11:67551921-67669594	chr3:75463414-75569026	18	153.5	120	0.021136
chr4:3883064-3899517	chr4:4120022-4136766	12	32.75	15	0.00508211
chr12:8494525-8596339	chr8:12467504-12569614	11	161.818	106	0.000393743
chr4:3884822-3923093	chr7:6899612-6938575	11	149.464	38	3.78848e-15
chr15:45109634-45134415	chr15:45350778-45375390	23	43.087	24	0.00972221
chr17:15422953-15470900	chr17:18680076-18727372	20	220.8	47	2.45005e-24
chr19:41314896-41333172	chr19:41626859-41643680	20	86.9111	17	2.21593e-11
chr10:38520099-38637504	chr1:242413204-242528828	40	193.3	117	1.15904e-05
chr11:4252196-4302007	chr11:4307046-4363052	19	140.789	55	1.85377e-09
chr9:136079723-136099372	chr9:138425787-138442756	12	51	19	9.32542e-05
chr15:24342457-24374700	chr15:24501854-24538430	15	77.2	36	7.86507e-05
chr10:38291975-38395069	chr10:43037558-43141400	12	117	107	0.239277
chr7:149627606-149734041	chr7:153754383-153864361	56	300.286	109	8.50353e-20
chr15:24338037-24360055	chr15:24712341-24740161	10	42.8	27	0.027401
chr19:53200044-53229789	chr19:53262225-53290775	18	46	33	0.0657877
chr13:19951874-19984383	chr13:24992974-25025093	16	44.2206	33	0.0917757
chr3:129734167-129787677	chr7:6899612-6951847	16	115.296	53	1.62827e-06
chr7:56855584-57162786	chr7:62937800-63248932	43	1056.58	313	2.22569e-81
chr6:150261799-150295867	chr6:150312646-150348049	22	81.1244	37	3.83113e-05
chr19:41336556-41361522	chr19:41367420-41393307	27	40.1852	25	0.0279119
chr3:125448001-125489381	chr3:129717908-129759462	10	92.6	40	4.70649e-06
chr11:71515828-71618396	chr4:9374030-9474936	21	107.429	102	0.337232
chr4:3883081-3909378	chr8:12533923-12558814	11	36.5455	26	0.0820845
chr11:3528332-3582821	chr4:9020973-9079872	10	80.3	58	0.027907
chr14:106079313-106098763	chr14:106098770-106118719	10	30	19	0.0517985
chr19:43289261-43309564	chr19:43600000-43620327	22	202.736	19	9.71685e-33
chr7:32806495-32829892	chr7:34892810-34919634	16	81.25	26	1.3435e-07
chr18:14297410-14313584	chr18:14313758-14332886	15	66.9895	18	1.45008e-07
chr16:70144251-70183454	chr16:74365502-74406043	13	91.7692	39	3.84748e-06
chr11:67704795-67740808	chr8:6933381-6968189	10	99.6	35	4.09858e-08
chr14:106072746-106098375	chr14:106217160-106244200	13	102.097	26	5.73559e-11
chr3:125457932-125515558	chr4:4077611-4136766	11	89.9091	60	0.00746735
chr4:120253224-120324227	chr4:166138824-166208554	11	65.5455	71	0.66044
chr17:43670924-43705165	chr17:44294405-44329730	18	106.403	34	2.18638e-09
chr11:67474035-67543542	chr7:6889971-6958785	25	187.36	70	1.18307e-12
chr4:144796863-144838765	chr4:145036959-145070347	14	98	41	1.43597e-06
chr11:48416917-48552986	chr11:51421448-51552637	44	171.596	135	0.0181965
chr5:686122-731394	chr5:778190-815714	21	97.4286	44	6.46443e-06
chr18:15026970-15101188	chr21:14640423-14714507	13	150.692	76	7.4743e-07
chr5:1569972-1594139	chr5:235806-259327	16	35.625	25	0.0774856
chr7:149960877-150003763	chr7:152500322-152543069	18	55.4286	41	0.0656287
chr19:43477290-43538321	chr19:43637335-43698344	29	197.372	60	1.50216e-16
chr7:63516246-63538636	chr7:63782418-63809453	11	94.5455	26	1.01857e-09
chr4:144706829-144730087	chr4:144837482-144859620	17	35.8824	22	0.0312593
chr16:55810340-55853916	chr16:55810340-55853916	10	86.8	43	8.68171e-05
chr19:43315164-43389301	chr19:43643755-43715193	25	120.449	75	0.000683531
chr10:43189721-43236641	chr10:45598024-45644459	12	90.4067	49	0.000291788
chr3:125572506-125651038	chr4:9630526-9708157	15	105.6	88	0.0973553
chr22:24282119-24311737	chr22:24313962-24343586	30	93.0667	28	6.53341e-09
chr12:31261557-31333164	chr12:9663007-9731892	32	204.438	70	4.29961e-15
chr14:74000098-74020296	chr14:74030014-74052473	12	53.1667	21	0.000130166
chr19:43504189-43560615	chr19:43560661-43619843	38	257.868	60	2.33425e-26
chr11:49487049-49813282	chr11:88575374-88892393	79	442.089	336	8.76807e-05
chr1:248584239-248623089	chr1:248795555-248834181	57	137.316	38	3.67705e-13
chr19:43429772-43460985	chr19:43762201-43801771	18	87.4615	38	9.03056e-06
chr19:43258332-43310517	chr19:43519115-43561543	25	351.2	52	5.32825e-46
chr16:5287439-5345783	chr4:9531572-9592169	11	101	60	0.000733667
chr19:43333422-43372097	chr19:43560661-43594385	12	64.6667	37	0.00325425
chr4:4121781-4136766	chr4:4151984-4167155	11	79.1879	14	4.00148e-11
chr5:98726330-98770546	chr5:99666603-99710393	10	140.4	43	2.91317e-12
chr3:75463478-75600000	chr4:3935920-4087121	20	254.6	155	7.99896e-07
chr17:29057946-29107096	chr17:30263320-30313856	11	61.1818	50	0.133537
chr19:43410931-43429777	chr19:43429782-43449055	17	55.2477	18	1.17076e-05
chr15:24339664-24379235	chr15:24665094-24709809	18	152	44	8.3166e-14
chr15:24501856-24531701	chr15:24667890-24698032	23	99.8696	29	1.0265e-09
chr3:129732417-129773102	chr4:3883089-3923093	10	49.5	40	0.144273
chr9:86440985-86492196	chr9:88361591-88411985	23	180.739	50	1.08795e-16
chr12:10569233-10584672	chr12:10584672-10600097	14	14.4286	14	0.418294
chr14:106780258-106800000	chr14:106804953-106824721	40	139.83	18	6.90547e-21
chr17:39237388-39258436	chr17:39258559-39280234	16	25.4375	22	0.276614
chr1:83598159-83647450	chr7:76182345-76231606	20	123.008	48	1.65426e-08
chr5:20695327-20796043	chr5:34066129-34173774	19	201.421	107	9.25955e-08
chr10:38894056-39076552	chr2:92028097-92216122	15	243	189	0.00489208
chr15:30370110-30670011	chr15:32445406-32752861	10	947.6	307	1.65145e-66
chr4:9531072-9584025	chr8:12467504-12519809	20	235.427	52	3.63146e-25
chr1:47304216-47366356	chr1:47532911-47588602	16	98	62	0.00242484
chr15:34671002-34730052	chr15:34817214-34875898	21	123.143	58	1.35537e-06
chr4:9021004-9218308	chr8:12231878-12439032	20	1104.8	211	5.36057e-121
chr17:62948918-63001215	chr17:66215275-66268794	16	175.666	54	8.58474e-15
chr3:125457937-125574785	chr4:9508111-9625693	27	154.556	119	0.0157519
chr11:48913679-48996441	chr11:49832656-49882122	10	141.7	82	4.75813e-05
chr4:144745081-144917752	chr4:144865957-145021017	73	318.041	173	1.1876e-10
chr21:14593408-14687959	chr21:29282209-29396247	18	344.167	114	6.07959e-25
chr11:67551047-67669564	chr4:3935782-4057658	15	206.2	137	0.000121282
chr19:49526036-49548657	chr19:49526036-49548657	10	35.2167	23	0.0494945
chr13:19326746-19346108	chr13:19346108-19365430	21	43.9148	18	0.000593298
chr11:67735464-67750637	chr4:4151984-4167157	11	81.097	14	1.77024e-11
chr19:43258332-43305446	chr19:43762201-43801771	19	199.526	46	5.08929e-21
chr10:36236074-36253797	chr10:37678222-37696069	13	121.308	17	8.68623e-18
chr11:3583950-3623878	chr11:67704795-67744703	12	178.667	39	8.97732e-20
chr4:4061374-4112178	chr8:12467538-12519806	12	147.833	52	3.99333e-11
chr4:3935767-4017515	chr4:9630526-9713848	33	156.212	84	2.92609e-06
chr3:125482435-125533392	chr8:12467504-12519809	12	97.25	52	0.000144614
chr15:24402439-24435293	chr15:24790642-24823222	43	142.629	32	6.46152e-16
chr15:24402429-24435269	chr15:24619071-24651185	50	190.375	32	1.97813e-24
chr11:3479885-3623875	chr3:125463965-125599996	21	180.429	147	0.0316574
chr19:43449335-43464611	chr19:43540202-43560615	13	39.65	19	0.00363646
chr11:67474035-67509124	chr4:4140034-4180877	13	130.538	42	5.21083e-11
chr13:64311684-64333021	chr13:64395101-64418388	12	57.1884	22	5.76518e-05
chr16:20422389-20512700	chr16:20533667-20618856	41	208.749	94	1.07749e-10
chr10:26871864-26885422	chr10:27217059-27231787	10	53	14	1.90246e-06
chr11:3480151-3623181	chr11:71329766-71475118	14	320.571	145	2.71632e-15
chr3:129790850-129881588	chr4:9630530-9727884	11	184.455	112	1.94379e-05
chr19:43210108-43281417	chr19:43331128-43389297	25	145.32	71	4.88172e-07
chr15:24536798-24589280	chr15:24742100-24803873	52	190.269	61	3.30843e-15
chr1:83647856-83955427	chr7:76280701-76575579	27	531.222	308	4.18298e-14
chr22:23673449-23693895	chr22:25057422-25080013	16	51.6023	21	0.000217425
chr15:24589285-24612813	chr15:24643840-24668262	10	37.4	24	0.0398986
chr18:14125136-14313584	chr21:15225172-15407093	53	387.113	192	2.89165e-15
chr19:41426445-41460038	chr19:41494915-41528965	16	47.5	35	0.0772769
chr3:129809062-129915289	chr3:75463461-75569026	14	157	117	0.00802995
chr7:48882582-48906504	chr7:48945005-48969046	22	42.7273	23	0.00745978
chr2:73844347-73872225	chr2:73904310-73931908	24	252	27	2.2149e-38
chr16:16665156-16726048	chr16:18732855-18793801	32	130.062	60	4.35454e-07
chr1:120098576-120130855	chr1:120135992-120161850	10	82.3	32	2.60756e-06
chr3:75568768-75600000	chr4:9024159-9055930	10	58.8	31	0.00186423
chr3:75568768-75600000	chr8:6972515-7003501	10	60.4	30	0.000823299
chr19:22501637-22553821	chr19:22880112-22926254	16	191.688	60	1.11739e-15
chr2:112282799-112372873	chr2:87473438-87560498	13	460.077	89	2.10253e-51
chr14:20176317-20305422	chr15:22292725-22423285	10	230.8	135	5.40683e-07
chr18:14358134-14728624	chr21:14801587-15174050	52	1094.65	382	5.8141e-70
chr1:16800937-16833369	chr1:17231952-17274871	12	48	44	0.313928
chr9:97069068-97122782	chr9:99659395-99711611	22	112.591	52	2.33055e-06
chr4:9079830-9117981	chr7:6980380-7020126	12	77.3333	39	0.000249019
chr17:20541141-20601728	chr17:15723069-15784011	10	197.5	60	1.43538e-16
chr17:36350424-36470869	chr17:45552078-45671436	18	321.722	120	2.36346e-20
chr6:32478095-32498916	chr6:32540883-32558428	220	183.681	20	1.84506e-28
chr22:25680920-25695506	chr22:25976766-25992336	15	44.6042	15	8.83974e-05
chr17:25960314-25993625	chr17:26068270-26098961	13	95.4615	33	5.51571e-08
chr11:67477730-67499404	chr11:71296008-71320070	16	189.5	23	3.79785e-28
chr11:71404979-71475118	chr3:75507997-75569024	11	73.5186	70	0.363664
chr15:78200087-78220450	chr15:79018204-79033636	11	27.55	19	0.0924798
chr11:3421593-3516489	chr4:9630530-9713835	20	196.25	94	3.4202e-09
chr1:16346932-16367077	chr1:16368767-16389585	18	44.7778	21	0.00185207
chr6:52610640-52647905	chr6:52652929-52680222	13	54.1538	36	0.0265268
chr1:243265199-243375479	chr4:119388531-119499838	17	338.353	110	4.56969e-25
chr12:131816076-131831229	chr12:132106473-132115888	15	142.738	15	6.62887e-23
chr2:89417858-89630436	chr2:89890737-90102509	66	605.136	212	1.70892e-39
chrX:148613958-148643733	chrX:149085513-149116021	13	105.615	29	1.21207e-10
chr1:110216099-110234506	chr1:110234506-110258884	10	48.4	23	0.00148669
chr12:34121012-34216242	chr12:38656087-38755621	12	192	101	1.26876e-07
chr13:19922727-19951828	chr13:25041764-25075026	10	56.6778	35	0.011643
chr17:20734092-20777764	chr17:22033975-22075527	10	249.2	46	1.0496e-29
chr18:14807067-14897137	chr21:14714526-14801577	21	182.714	89	1.94064e-08
chr20:23642985-23692082	chr20:23698302-23753544	30	121.6	56	9.3121e-07
chr2:114171009-114360311	chr9:10411-203762	25	407.6	194	2.82582e-17
chr4:8985046-9021140	chr8:6933381-6968189	10	62.8	35	0.00268035
chr3:75532629-75569026	chr4:9589050-9625693	11	40.8182	36	0.266925
chr19:43330247-43389301	chr19:43394279-43446818	33	118.909	60	9.17444e-06
chr15:30970418-31073600	chr15:31909992-32019620	48	256.478	109	6.60654e-14
chr19:43402757-43429777	chr19:43752611-43781380	14	36.3399	28	0.134145
chr19:43228496-43258337	chr19:43757731-43781380	10	57.7448	28	0.000784118
chr6:31355067-31383086	chr6:31451673-31477846	37	56.6757	29	0.00157099
chr7:102331616-102445087	chr7:76696075-76808971	24	325.961	113	1.56329e-22
chr11:67522640-67634478	chr4:9630530-9736825	13	170.231	122	0.00258578
chr12:27251849-27301311	chr12:27770010-27810385	14	76.7143	50	0.0089244
chr20:46453805-46469746	chr20:46516994-46534975	13	78.953	17	5.88128e-10
chr3:129808926-129915274	chr4:3935767-4057673	16	183.375	133	0.00250062
chr3:129812051-129887706	chr4:9079830-9173162	16	156.125	93	4.56616e-05
chr14:106044744-106071696	chr14:106164680-106190483	12	57.75	28	0.000782956
chr19:43667094-43698344	chr19:43752625-43781380	17	34.8235	30	0.249118
chr22:23013382-23041959	chr22:23078988-23102759	12	46	28	0.0174282
chr11:71296009-71320070	chr4:4143744-4167597	10	112.8	23	8.05581e-14
chr8:12467544-12519809	chr8:6946564-6999576	34	145.529	52	8.59833e-11
chr2:130879200-130998685	chr2:132190777-132308920	71	206.887	119	1.07195e-06
chr17:15568555-15659651	chr17:18531913-18620388	25	290.888	100	1.58029e-20
chr19:43563558-43616201	chr19:43752610-43801771	33	151.198	52	1.28928e-11
chr19:43679214-43698339	chr19:43698339-43717427	15	58.5895	18	3.45127e-06
chr11:71322019-71475118	chr3:125457937-125599733	18	256.667	155	5.22459e-07
chr10:81260743-81310873	chr10:81969676-82018441	30	74	49	0.012041
chr5:730525-767318	chr5:821952-851001	20	78.5	37	8.18553e-05
chr4:144745081-144796956	chr4:144975901-145021017	14	87.1429	51	0.00121126
chr15:24402429-24417634	chr15:24477320-24492668	18	23.7	14	0.0497908
chr15:43851135-43950351	chr15:43950689-44041710	15	257.8	100	6.95407e-16
chr4:70064797-70101502	chr4:70230660-70269140	16	59.5	39	0.0188009
chr11:58803450-58837934	chr11:58847334-58881318	31	104.29	33	2.53424e-09
chr17:28948894-28999869	chr17:30362662-30415970	10	141	52	3.81594e-10
chr12:8345181-8462241	chr4:9079830-9206845	30	299.8	128	8.14385e-16
chr12:63923418-63951619	chr12:64119248-64146247	32	64.5	27	6.5841e-05
chr3:75466170-75541232	chr4:9079830-9173162	14	169.286	92	1.66754e-06
chr3:125519012-125607930	chr3:129835893-129931618	13	119.462	99	0.0790976
chr20:23642985-23690791	chr20:23773875-23835821	17	127.529	62	1.93626e-06
chr7:5177735-5208772	chr7:5839367-5869063	14	63.7143	33	0.00104286
chr13:19167973-19449178	chr21:15062909-15352573	47	1096.57	300	3.55312e-91
chr11:3514206-3623841	chr4:9512575-9625693	20	249.8	112	1.62676e-12
chr8:7200000-7436083	chr8:7600000-7825413	44	1125.64	235	3.35197e-116
chr11:71321160-71403871	chr4:4057431-4137618	10	166.8	83	1.41362e-07
chr10:29571648-29582216	chr10:30914475-30925985	14	129.429	11	2.27178e-22
chr19:43315164-43372105	chr19:43484041-43538321	18	161.694	58	9.99043e-12
chr13:23485729-23544581	chr13:24897950-24968047	31	210.871	73	2.57265e-15
chr3:125457930-125504027	chr4:8974119-9021141	10	55.8	46	0.152575
chr3:125423595-125450566	chr4:4151984-4184160	10	62.8	31	0.000623291
chr7:76063177-76079175	chr7:76231628-76247794	15	24.0708	15	0.0639003
chr11:3550648-3623878	chr4:4057593-4131333	12	136.333	75	1.93601e-05
chr4:9504905-9596917	chr7:97503995-97588511	10	169.4	93	2.23362e-06
chr4:4151984-4167608	chr4:9452560-9468199	15	53	14	1.90246e-06
chr15:24441714-24492668	chr15:24748358-24805814	26	89.5176	58	0.00495903
chr22:23046646-23060157	chr22:23104404-23119413	10	13	14	0.526524
chr12:9436203-9475708	chr12:9561266-9600866	11	61.6364	38	0.0089895
chr6:57686350-57979578	chr6:58293346-58583366	38	933.158	298	1.33574e-66
chr4:4057447-4167597	chr4:9476898-9587920	44	310.386	112	1.52231e-20
chr3:125508347-125537297	chr3:75568768-75600000	14	34.9286	30	0.245249
chr12:27227409-27251704	chr12:27739437-27767260	10	60.5	28	0.000351444
chr3:125467839-125537625	chr8:6933381-7003829	16	198.5	71	5.3078e-14
chr2:112477293-112596562	chr2:87351847-87473440	17	454.882	121	3.6131e-40
chr8:7005690-7135647	chr8:7866864-7999583	13	882.462	132	2.70316e-111
chr15:100319313-100340462	chr15:102304417-102334597	13	95.7692	29	4.59626e-09
chr3:125435297-125485744	chr8:12522686-12572728	12	79	53	0.0118
chr19:43858622-43870006	chr19:43873233-43884437	10	28.7091	10	0.00138853
chr19:43336341-43372105	chr19:43752610-43781380	10	43.7857	34	0.121404
chr19:43228496-43309582	chr19:43406531-43465113	38	151.158	80	2.68145e-06
chr11:67483704-67522759	chr4:3884820-3923093	13	90.3333	38	3.76799e-06
chr13:25153561-25178608	chr13:25519170-25543810	13	31.7508	24	0.133294
chr1:764791-802515	chr8:240489-280244	23	65.7826	39	0.00465372
chr7:66437680-66483957	chr7:72276831-72315950	16	160	45	8.49415e-15
chr7:5016599-5031505	chr7:5761904-5778292	10	27.6	15	0.0242113
chr4:9465632-9514501	chr7:6877635-6925336	16	78.75	51	0.00758216
chr11:71321044-71440871	chr4:9507142-9625693	17	145.235	121	0.0659344
chr7:5933268-6028676	chr7:6775275-6872518	38	347.816	96	3.09522e-30
chr18:10604201-10656102	chr18:12167144-12231380	31	162.839	63	8.88401e-11
chr11:71347645-71475118	chr12:8420250-8546030	20	190	127	0.000249563
chr5:98803645-98840274	chr5:99405974-99442897	10	161.2	36	8.98703e-18
chr4:8943202-8958571	chr4:8973849-8990407	10	56.4	15	1.03708e-06
chr3:75454721-75534912	chr4:9630526-9727884	21	182.905	103	2.11091e-06
chr15:23090898-23216152	chr15:28975296-29101685	39	237.846	128	1.30761e-08
chr7:66485330-66527470	chr7:72229239-72271431	11	53.3636	42	0.112325
chrX:134745204-134756657	chrX:134800000-134812220	15	142.6	11	4.81657e-25
chrX:72000000-72160486	chrX:72000000-72160486	12	342	159	1.93525e-15
chr7:56792420-56855515	chr7:63250532-63312702	30	147	66	4.18031e-08
chr22:18937753-18964243	chr22:20249558-20277790	15	65	27	5.62347e-05
chr12:31333786-31353978	chr12:9632686-9658099	18	122.664	24	3.24504e-15
chr22:23973678-23987119	chr22:25710340-25724024	12	25.3333	13	0.0208616
chr12:8379169-8489517	chr3:75466170-75569026	17	151.353	113	0.0093315
chr11:3550163-3619969	chr8:6933381-7003822	18	90	71	0.0635283
chr16:5287439-5345785	chr3:125482978-125541507	11	75.4531	60	0.0861702
chr19:53933368-53961966	chr19:53969129-53997476	14	70.5714	30	4.06894e-05
chr4:9516435-9588264	chr8:6933381-7003829	29	171	71	3.1551e-10
chr9:97122780-97201043	chr9:99711609-99789772	22	186.818	77	4.1053e-11
chr1:196711704-196740354	chr1:196796319-196825045	15	60.4667	27	0.000229059
chr22:25622856-25643059	chr22:25850715-25867764	11	51.7273	19	7.26744e-05
chr1:161518643-161565122	chr1:161600000-161646894	20	90.2755	46	0.000104951
chr7:32850850-32903058	chr7:34943547-34991026	10	74	59	0.0903119
chr6:29842024-29863148	chr6:29902358-29920461	22	30.3636	23	0.139245
chr4:4057594-4127438	chr8:6933381-7003337	22	238.136	72	1.19413e-19
chr3:129721544-129759465	chr8:12522682-12558814	10	37.4	37	0.450713
chr13:19167973-19275982	chr18:14358134-14464819	20	332.5	109	1.90564e-24
chr1:47387403-47410263	chr1:47600000-47622817	19	61.3158	21	8.05783e-06
chr7:32999724-33047341	chr7:55747965-55795516	18	92.6667	47	8.03445e-05
chr16:15059317-15124767	chr16:70043801-70109518	11	79	65	0.113734
chr2:107091619-107131493	chr2:87061328-87100964	16	94.5	39	1.66041e-06
chr15:24476990-24492668	chr15:24618740-24633187	10	19.6667	14	0.141006
chr4:3939121-4023938	chr4:9079833-9173162	29	190.31	92	7.89228e-09
chr4:9082303-9173146	chr4:9630509-9710463	36	131.389	93	0.00542123
chr4:8943475-8983090	chr7:6877635-6915523	10	154	39	1.3603e-15
chr11:67647294-67763545	chr4:8961162-9079872	14	162.688	119	0.00484457
chr6:58015167-58087659	chr6:58656982-58726206	17	219.824	73	1.25559e-16
chr15:24638267-24689773	chr15:24691231-24740164	29	112.31	54	5.61874e-06
chr4:9452493-9468199	chr4:9476819-9492595	13	18.7692	14	0.173956
chr4:9020993-9079872	chr4:9553687-9611166	21	112.714	58	2.24849e-05
chr4:70035680-70101858	chr4:70121684-70184558	25	113.28	68	0.000472168
chr3:125538425-125651037	chr4:3941484-4057673	10	228.9	130	1.94436e-07
chr4:70102650-70161913	chr4:70206697-70269147	18	108.222	63	0.00034496
chr4:8974119-9006732	chr8:12519709-12550571	10	40.1	32	0.153947
chr11:3419320-3549364	chr4:3928478-4057673	20	250.138	144	1.01328e-07
chr1:25594515-25655519	chr1:25688913-25751819	61	108.132	62	0.000260652
chr11:49166175-49283921	chr11:89311779-89433903	31	179	123	0.000737373
chr15:75509478-75520339	chr15:76052560-76062830	12	52.1667	10	1.06284e-07
chr19:43209218-43318144	chr19:43660953-43746207	41	309.439	110	7.28582e-21
chr15:23248746-23452652	chr15:28760515-28975369	11	411.051	215	1.9987e-14
chr3:125505196-125651038	chr4:9021011-9170778	21	226.524	168	0.00175975
chr16:16462009-16665159	chr16:18235077-18438659	14	626.929	204	1.48869e-44
chr11:3451288-3605314	chr12:8400000-8546030	17	242.059	156	1.20832e-05
chr1:248623087-248682567	chr1:248692096-248751707	54	240.137	58	5.11248e-24
chr11:67605062-67704931	chr11:71370196-71468082	23	180.391	99	1.09976e-06
chr7:149735855-149839906	chr7:153654977-153760413	40	321.875	104	4.15275e-24
chr11:4239059-4256589	chr11:4261604-4276223	28	78.2857	19	3.66524e-09
chr2:112010502-112276645	chr2:87730958-87997507	41	931.049	266	1.22884e-74
chr7:141740674-141760849	chr7:141771264-141787189	11	110.818	19	5.63236e-15
