# Supplementary material for: Interlocus gene conversion explains at least 2.7 % of single nucleotide variants in human segmental duplications
Source: BMC Genomics. 2015 Jun 16;16(1):456. doi: 10.1186/s12864-015-1681-3 (PMC4467073; doi:10.1186/s12864-015-1681-3)
Supplement: Additional file 6: Table S5. — Fraction of SNPs in parallelims for a given paralog pair. [file 12864_2015_1681_MOESM6_ESM.xlsx]

## Sheet: Sheet1
Supplementary Table 5. Fraction of SNPs in parallelims for a given paralog pair
Paralog 1	Paralog 2	Number of SNPs in Paralog 1	Number of SNPs in Paralog 2	Number of Paralog1-Paralog2 Parallelisms	Putative Fraction of SNPs due to IGC
chr10:100191599-100195531	chr22:36930561-36933536	63	44	1	0.00934579
chr10:101692127-101696359	chr10:101719541-101723769	36	27	1	0.015873
chr10:101719541-101723769	chr10:101692127-101696359	27	36	1	0.015873
chr10:104975493-104976961	chr12:58377164-58378522	7	144	1	0.00662252
chr10:120691603-120692789	chr4:4895344-4896514	15	25	1	0.025
chr10:120691603-120692797	chr2:42047264-42048795	15	41	1	0.0178571
chr10:130365-134445	chr16:84646-89051	47	71	1	0.00847458
chr10:132892416-132906775	chr9:94909056-94923522	170	190	1	0.00277778
chr10:135236150-135249933	chr10:135380988-135394059	67	97	4	0.0243902
chr10:135380988-135394059	chr10:135236150-135249933	97	67	4	0.0243902
chr10:14974843-14986567	chr10:15057359-15068904	221	176	8	0.0201511
chr10:15015923-15017776	chr13:41998132-41999999	46	27	1	0.0136986
chr10:15015923-15018121	chr4:8973195-8975394	58	40	1	0.0102041
chr10:15015962-15018019	chr11:71321188-71323240	50	29	1	0.0126582
chr10:15015962-15018121	chr4:9507182-9509335	55	65	1	0.00833333
chr10:15015962-15019023	chr10:15024093-15027133	77	63	1	0.00714286
chr10:15022515-15026227	chr7:6883892-6887611	93	85	1	0.00561798
chr10:15022519-15026276	chr11:67747834-67751591	93	65	1	0.00632911
chr10:15024093-15027133	chr10:15015962-15019023	63	77	1	0.00714286
chr10:15028872-15037512	chr9:93513909-93522171	166	135	1	0.00332226
chr10:15028872-15048018	chr9:92972358-92994994	322	317	2	0.00312989
chr10:15028872-15051795	chr8:12542053-12562486	374	682	1	0.00094697
chr10:15028872-15057355	chr2:159703691-159731777	496	618	1	0.000897666
chr10:15028872-15057355	chr2:71249529-71282878	496	543	3	0.00288739
chr10:15028873-15033963	chr11:71600000-71605072	109	107	2	0.00925926
chr10:15028873-15037508	chr4:9508108-9515137	166	248	1	0.00241546
chr10:15028873-15037510	chr4:4128738-4136766	166	131	1	0.003367
chr10:15028873-15037512	chr14:52214682-52224297	166	135	1	0.00332226
chr10:15028873-15037986	chr11:71295976-71305059	179	182	2	0.00554017
chr10:15028873-15037995	chr4:9476855-9485969	178	230	3	0.00735294
chr10:15028873-15037996	chr8:11891531-11900643	178	111	1	0.00346021
chr10:15028873-15038000	chr4:9452524-9461564	178	266	2	0.0045045
chr10:15028873-15046199	chr11:67490335-67509134	300	410	1	0.00140845
chr10:15028873-15046199	chr7:6906691-6925346	301	462	2	0.00262123
chr10:15028873-15049462	chr4:4158611-4184174	335	872	4	0.003314
chr10:15028873-15055482	chr12:8567781-8594700	469	732	3	0.00249792
chr10:15028873-15057355	chr3:125415688-125443942	495	532	5	0.00486855
chr10:15029515-15037512	chr7:6877635-6886701	161	226	2	0.00516796
chr10:15038475-15050159	chr14:52227163-52238808	158	187	1	0.00289855
chr10:15038486-15041648	chr13:47034742-47037908	43	48	1	0.010989
chr10:15039577-15048962	chr12:52494244-52503581	136	132	2	0.00746269
chr10:15039577-15057354	chr3:75395460-75413088	300	345	2	0.00310078
chr10:15039606-15057354	chr7:6872947-6884087	299	249	2	0.00364964
chr10:15040157-15052176	chr4:9459662-9472660	182	272	1	0.00220264
chr10:15041194-15055945	chr8:11777405-11791210	253	432	2	0.00291971
chr10:15043675-15052176	chr11:3613679-3623177	130	201	1	0.00302115
chr10:15043675-15052176	chr11:67734516-67744003	130	196	1	0.00306748
chr10:15043675-15052176	chr8:11883921-11893431	130	257	1	0.00258398
chr10:15043678-15048954	chr8:6933381-6939671	76	209	1	0.00350877
chr10:15043815-15057355	chr11:71324608-71339127	237	222	1	0.00217865
chr10:15043815-15057355	chr4:8976740-8991208	237	382	1	0.00161551
chr10:15043823-15057355	chr4:9510720-9522579	237	351	1	0.00170068
chr10:15044869-15052177	chr4:8950038-8957307	111	148	1	0.003861
chr10:15047290-15054010	chr3:112240473-112247292	114	93	1	0.00483092
chr10:15057359-15068904	chr10:14974843-14986567	176	193	8	0.0216802
chr10:16787733-16799706	chr10:45595225-45608115	198	177	2	0.00533333
chr10:16790519-16817683	chr10:43210631-43236641	452	343	1	0.00125786
chr10:16859242-16885664	chr10:45719695-45745899	457	364	1	0.00121803
chr10:16948100-16970500	chr10:45622567-45644451	262	230	1	0.00203252
chr10:17619275-17620853	chr10:8203214-8204487	27	14	1	0.0243902
chr10:17777711-17974675	chr10:18024675-18221580	53	51	1	0.00961538
chr10:18024675-18221580	chr10:17777711-17974675	51	53	1	0.00961538
chr10:18911644-18915604	chr10:18915709-18925728	65	115	2	0.0111111
chr10:18915709-18925728	chr10:18911644-18915604	115	65	2	0.0111111
chr10:19778020-19779141	chr17:58928737-58930008	91	11	1	0.00980392
chr10:21848379-21896192	chr17:36215916-36268964	501	380	3	0.00340522
chr10:26861059-26885422	chr10:26914716-26945774	327	452	9	0.0115533
chr10:26871864-26885422	chr10:27217059-27231787	196	240	10	0.0229358
chr10:26887232-26911565	chr10:26965796-26986524	481	1389	6	0.00320856
chr10:26902099-26913672	chr10:27606592-27618008	205	165	1	0.0027027
chr10:26903848-26909809	chr10:27241582-27248037	119	81	1	0.005
chr10:26911710-26913672	chr10:26965239-26967185	20	43	1	0.015873
chr10:26914716-26945774	chr10:26861059-26885422	452	327	9	0.0115533
chr10:26930258-26951260	chr10:27211769-27234873	296	345	8	0.0124805
chr10:26959274-26964313	chr10:27206305-27211598	82	61	1	0.00699301
chr10:26965239-26967185	chr10:26911710-26913672	43	20	1	0.015873
chr10:26965796-26986524	chr10:26887232-26911565	1393	484	6	0.00319659
chr10:27179301-27187243	chr10:27639251-27645894	116	109	3	0.0133333
chr10:27188464-27199981	chr10:37129188-37139351	212	374	1	0.00170648
chr10:27192515-27200000	chr10:27594661-27600540	136	92	1	0.00438596
chr10:27201074-27202302	chr10:37096835-37098097	20	24	1	0.0227273
chr10:27206305-27211598	chr10:26959274-26964313	61	81	1	0.00704225
chr10:27211769-27234873	chr10:26930258-26951260	346	295	8	0.0124805
chr10:27217059-27231787	chr10:26871864-26885422	242	308	10	0.0181818
chr10:27241582-27248037	chr10:26903848-26909809	82	120	1	0.0049505
chr10:27537792-27540860	chr17:29374186-29378219	49	54	1	0.00970874
chr10:27544783-27588177	chr10:28242270-28289317	708	503	5	0.00412882
chr10:27594661-27600540	chr10:27192515-27200000	92	169	1	0.00383142
chr10:27601494-27605765	chr10:27622798-27627094	69	88	5	0.0318471
chr10:27602283-27605765	chr14:19117781-19121248	55	16	1	0.0140845
chr10:27606592-27618008	chr10:26902099-26913672	165	203	1	0.00271739
chr10:27618434-27632821	chr10:37416201-37433097	235	186	1	0.0023753
chr10:27621086-27632749	chr10:45680146-45692254	191	133	1	0.00308642
chr10:27622798-27627094	chr10:27601494-27605765	88	69	5	0.0318471
chr10:27623421-27632762	chr9:69891775-69899381	156	2	1	0.00632911
chr10:27639251-27645894	chr10:27179301-27187243	109	116	3	0.0133333
chr10:28242270-28289317	chr10:27544783-27588177	503	706	5	0.00413565
chr10:28809626-28811246	chrX:40795158-40796497	22	10	1	0.03125
chr10:29571648-29582216	chr10:30914475-30925985	188	216	14	0.0346535
chr10:29593781-29600000	chr10:30900871-30906282	99	120	2	0.00913242
chr10:29666714-29677280	chr10:30877817-30889115	155	218	16	0.0428954
chr10:29767904-29808486	chr10:30954937-30995196	1130	691	29	0.0159253
chr10:29850705-29864094	chr10:30940400-30953686	191	203	2	0.00507614
chr10:29866980-29880419	chr10:30927661-30940354	194	222	6	0.0144231
chr10:30662972-30668511	chr15:76062831-76068277	79	51	2	0.0153846
chr10:30676627-30690591	chr15:78992839-79007658	187	185	1	0.00268817
chr10:30877817-30889115	chr10:29666714-29677280	218	155	16	0.0428954
chr10:30900871-30906282	chr10:29593781-29600000	113	99	2	0.00943396
chr10:30914475-30925985	chr10:29571648-29582216	214	188	14	0.0348259
chr10:30927661-30940354	chr10:29866980-29880419	222	196	6	0.0143541
chr10:30940400-30953686	chr10:29850705-29864094	204	191	2	0.00506329
chr10:30954937-30995196	chr10:29767904-29808486	696	715	29	0.0205528
chr10:36134565-36168808	chr10:45568216-45595205	361	325	1	0.00145773
chr10:36236074-36253797	chr10:37678222-37696069	238	233	13	0.0276008
chr10:36261632-36291060	chr10:37705538-37735419	338	350	1	0.00145349
chr10:36665042-36705750	chr10:37855903-37889694	504	460	3	0.00311203
chr10:37016017-37026785	chr18:15356329-15364556	193	83	1	0.00362319
chr10:37096835-37098097	chr10:27201074-27202302	23	20	1	0.0232558
chr10:37129188-37139351	chr10:27188464-27199981	126	527	1	0.00153139
chr10:37189797-37231507	chr11:80419152-80451050	580	437	3	0.00294985
chr10:37233586-37364858	chr11:80298202-80415513	1804	1706	6	0.0017094
chr10:37365983-37394076	chr11:80272870-80296535	336	388	4	0.00552486
chr10:37416201-37433097	chr10:27618434-27632821	186	233	1	0.00238663
chr10:37433089-37447708	chr18:14779135-14796608	163	201	1	0.00274725
chr10:37439433-37463529	chr10:37463531-37487098	261	165	1	0.00234742
chr10:37463531-37487098	chr10:37439433-37463529	165	261	1	0.00234742
chr10:37485242-37491165	chr18:14783373-14792411	104	105	1	0.00478469
chr10:37501638-37510591	chr21:14754726-14763714	97	71	1	0.00595238
chr10:37502914-37506898	chr18:15301398-15305532	43	30	1	0.0136986
chr10:37678222-37696069	chr10:36236074-36253797	239	226	13	0.027957
chr10:37705538-37735419	chr10:36261632-36291060	350	338	1	0.00145349
chr10:37784279-37804695	chr5:18612664-18631170	228	247	1	0.00210526
chr10:37804937-37809419	chr5:18605978-18610506	45	53	1	0.0102041
chr10:37855903-37889694	chr10:36665042-36705750	465	518	3	0.00305188
chr10:37923690-37940943	chr10:43375896-43393585	254	247	2	0.00399202
chr10:37971870-38000000	chr10:43431991-43456122	374	338	1	0.00140449
chr10:38106306-38109914	chr17:32363747-32366895	46	32	1	0.0128205
chr10:38291975-38395069	chr10:43037558-43141400	1191	1484	12	0.00448598
chr10:38431580-38520099	chr10:42891753-43001520	1022	1592	7	0.00267789
chr10:38520099-38637504	chr1:242413204-242528828	1003	1258	40	0.0176913
chr10:38637505-38675970	chr1:162752707-162791163	251	298	1	0.00182149
chr10:38677792-38737145	chr1:224139590-224194467	307	401	1	0.00141243
chr10:38677792-38737649	chr4:120330384-120386103	309	406	3	0.0041958
chr10:38677800-38689644	chr7:35902186-35915648	50	155	2	0.0097561
chr10:38677800-38737655	chr7:45794552-45848004	309	361	2	0.00298507
chr10:38692075-38701046	chr4:119512872-119521553	46	41	1	0.0114943
chr10:38693587-38736975	chr11:134563-171964	212	4	1	0.00462963
chr10:38695488-38737649	chr1:222649585-222694142	208	155	2	0.00550964
chr10:38695940-38738350	chr7:128257303-128293746	212	272	1	0.00206612
chr10:38706629-38738255	chr7:39801903-39832909	191	289	1	0.00208333
chr10:38718748-38737701	chr7:51459467-51478449	117	203	1	0.003125
chr10:38734816-38737649	chr1:228153298-228156151	22	19	1	0.0243902
chr10:38737559-38749598	chr7:45852039-45863511	126	194	2	0.00625
chr10:38739602-38745538	chr7:39832843-39839155	79	65	1	0.00694444
chr10:38739609-38772341	chr1:243185514-243218157	242	117	2	0.00557103
chr10:38749613-38769723	chr4:165180747-165200819	130	211	1	0.00293255
chr10:38886921-38890539	chr22:16860437-16864184	22	24	1	0.0217391
chr10:38891096-38893381	chr2:132796393-132798681	22	21	1	0.0232558
chr10:38891096-39049121	chr16:32333060-32492391	2177	397	3	0.0011655
chr10:38891096-39049121	chr22:16865070-17025499	2060	1030	8	0.002589
chr10:38894056-39076552	chr2:92028097-92216122	2390	2286	15	0.00320787
chr10:38909585-39005808	chr4:103807699-103897458	1067	703	2	0.00112994
chr10:38916123-38971885	chr10:42739714-42790573	588	205	4	0.00504414
chr10:39005803-39027631	chr22:29071653-29090635	382	146	1	0.00189394
chr10:39005803-39049121	chr16:33330494-33372204	718	57	1	0.00129032
chr10:39021614-39049121	chr15:20498426-20532148	449	71	1	0.00192308
chr10:39022950-39076543	chr10:42687725-42738358	804	381	5	0.00421941
chr10:39045671-39076552	chr22:17347878-17378749	416	192	2	0.00328947
chr10:42604348-42606471	chr16:33840673-33844304	18	21	1	0.025641
chr10:42608985-42615186	chr7:53217632-53223812	48	73	1	0.00826446
chr10:42615236-42632216	chr15:20126292-20140775	114	70	1	0.00543478
chr10:42615236-42635396	chr7:53197599-53213566	170	268	1	0.00228311
chr10:42615236-42641585	chr2:132804326-132826589	222	173	1	0.00253165
chr10:42615236-42641585	chr9:69795623-69817794	221	35	1	0.00390625
chr10:42615236-42645170	chr16:33817547-33844584	226	216	1	0.00226244
chr10:42615511-42630948	chr7:61656819-61675409	105	253	1	0.0027933
chr10:42615511-42635696	chr7:61761635-61779310	175	351	1	0.00190114
chr10:42617420-42660398	chr7:61803115-61845677	256	208	1	0.00215517
chr10:42617451-42641585	chr21:14504099-14527655	209	60	2	0.00743494
chr10:42635458-42645170	chr1:121138760-121149321	55	13	1	0.0147059
chr10:42667608-42672507	chr7:57929149-57934038	26	61	2	0.0229885
chr10:42667608-42672507	chr7:64974995-64979884	26	30	1	0.0178571
chr10:42667608-42738350	chr2:92162294-92236711	644	335	2	0.0020429
chr10:42667609-42672471	chr7:53189339-53194247	26	91	1	0.00854701
chr10:42668886-42672507	chr2:132796390-132800000	24	35	1	0.0169492
chr10:42682216-42733712	chr21:9541508-9591615	382	69	1	0.00221729
chr10:42687725-42738358	chr10:39022950-39076543	386	809	5	0.0041841
chr10:42711904-42738358	chr15:20499762-20532148	195	70	1	0.00377358
chr10:42739714-42790573	chr10:38916123-38971885	204	592	4	0.00502513
chr10:42818367-42856774	chr13:19028344-19065464	430	161	1	0.00169205
chr10:42818367-42856774	chr18:15248564-15285279	431	220	1	0.0015361
chr10:42818367-42856774	chr21:14455544-14491992	430	98	1	0.00189394
chr10:42818367-42856774	chr2:132838985-132874995	435	267	2	0.002849
chr10:42891753-43001520	chr10:38431580-38520099	1626	1070	7	0.00259644
chr10:43037558-43141400	chr10:38291975-38395069	1495	1186	12	0.00447594
chr10:43189721-43236641	chr10:45598024-45644459	604	557	12	0.0103359
chr10:43210631-43236641	chr10:16790519-16817683	344	452	1	0.00125628
chr10:43241279-43256997	chr14:19678920-19693809	225	3	1	0.00438596
chr10:43307454-43323955	chr22:22652995-22669477	168	108	1	0.00362319
chr10:43375896-43393585	chr10:37923690-37940943	247	252	2	0.00400802
chr10:43403739-43405953	chr2:157119466-157121676	21	12	1	0.030303
chr10:43431991-43456122	chr10:37971870-38000000	338	373	1	0.00140647
chr10:45568216-45595205	chr10:36134565-36168808	322	361	1	0.00146413
chr10:45595225-45608115	chr10:16787733-16799706	177	198	2	0.00533333
chr10:45598024-45644459	chr10:43189721-43236641	558	603	12	0.0103359
chr10:45622567-45644451	chr10:16948100-16970500	249	263	1	0.00195312
chr10:45680146-45692254	chr10:27621086-27632749	133	191	1	0.00308642
chr10:45719695-45745899	chr10:16859242-16885664	369	457	1	0.00121065
chr10:46171743-46200828	chr10:51745929-51775079	111	82	2	0.0103627
chr10:46186826-46200828	chr10:88760721-88774801	67	87	1	0.00649351
chr10:46200831-46219283	chr10:46243755-46262300	550	40	4	0.00677966
chr10:46200831-46302261	chr10:51806914-51907149	382	341	7	0.00968188
chr10:46243755-46262300	chr10:46200831-46219283	40	550	4	0.00677966
chr10:46243755-46264860	chr10:51804344-51825222	49	333	2	0.0052356
chr10:47529169-47541184	chr10:81396831-81409512	88	152	1	0.00416667
chr10:47545632-47573902	chr10:89089006-89114212	259	110	1	0.00271003
chr10:47555744-47573902	chr10:81409533-81428257	177	160	1	0.00296736
chr10:47556348-47573902	chr10:57526196-57544702	166	263	1	0.002331
chr10:47602559-47608733	chr10:47697600-47703922	97	123	1	0.00454545
chr10:47610966-47645876	chr10:47657284-47687942	676	559	22	0.0178138
chr10:47636203-47654513	chr10:51489023-51505365	334	207	3	0.00554529
chr10:47636723-47638023	chr10:48328947-48330131	51	13	2	0.03125
chr10:47657284-47687942	chr10:47610966-47645876	535	679	22	0.0181219
chr10:47697600-47703922	chr10:47602559-47608733	123	95	1	0.00458716
chr10:47703925-47746309	chr10:75420033-75461839	78	175	1	0.00395257
chr10:47892476-48055707	chr10:51836338-52000996	128	66	1	0.00515464
chr10:47904867-47925966	chr10:51804344-51825222	7	334	1	0.00293255
chr10:48114820-48158254	chr10:89148741-89189710	27	303	1	0.0030303
chr10:48328947-48330131	chr10:47636723-47638023	13	51	2	0.03125
chr10:49200833-49268060	chr10:75419335-75488326	57	398	1	0.0021978
chr10:49216137-49240967	chr10:51462405-51487538	19	63	1	0.0121951
chr10:4968124-5025248	chr10:5026553-5074055	862	767	41	0.0251688
chr10:5026553-5074055	chr10:4968124-5025248	768	862	41	0.0251534
chr10:50979202-50982466	chr8:54448936-54454007	39	106	1	0.00689655
chr10:51072241-51079236	chr2:95600000-95606820	13	63	1	0.0131579
chr10:51462405-51487538	chr10:49216137-49240967	63	19	1	0.0121951
chr10:51489023-51505365	chr10:47636203-47654513	217	338	3	0.00540541
chr10:51745929-51775079	chr10:46171743-46200828	82	113	2	0.0102564
chr10:51781749-51804638	chr10:51894222-51915703	321	21	1	0.00292398
chr10:51804344-51825222	chr10:46243755-46264860	333	49	2	0.0052356
chr10:51804344-51825222	chr10:47904867-47925966	333	6	1	0.00294985
chr10:51806914-51907149	chr10:46200831-46302261	341	382	7	0.00968188
chr10:51836338-52000996	chr10:47892476-48055707	66	127	1	0.00518135
chr10:51894222-51915703	chr10:51781749-51804638	21	321	1	0.00292398
chr10:51915702-51960657	chr10:52500923-52544109	17	223	1	0.00416667
chr10:52415118-52448093	chr10:81439966-81474963	389	231	2	0.00322581
chr10:52436248-52448471	chr9:97077619-97091547	144	77	1	0.00452489
chr10:52436248-52500905	chr10:81601242-81665969	620	427	3	0.00286533
chr10:52472352-52474889	chr10:56526442-56528651	22	37	2	0.0338983
chr10:52500923-52544109	chr10:51915702-51960657	223	17	1	0.00416667
chr10:5286328-5296675	chr10:5333916-5337993	94	64	1	0.00632911
chr10:5333916-5337993	chr10:5286328-5296675	64	93	1	0.00636943
chr10:56028403-56034153	chr10:89168561-89174301	78	34	1	0.00892857
chr10:56142210-56150392	chr17:25441084-25449171	105	108	1	0.00469484
chr10:56150077-56171184	chr17:25449890-25472817	352	354	5	0.00708215
chr10:56526442-56528651	chr10:52472352-52474889	39	22	2	0.0327869
chr10:57369742-57404948	chr17:20734252-20762853	394	301	1	0.00143885
chr10:57500312-57543376	chr17:22100006-22144964	636	496	1	0.000883392
chr10:57511150-57544702	chr10:81410111-81442726	456	309	2	0.00261438
chr10:57513919-57544702	chr10:81554061-81584955	424	224	1	0.00154321
chr10:57526196-57544702	chr10:47556348-47573902	264	166	1	0.00232558
chr10:57549589-57558639	chr10:81588754-81597859	104	43	1	0.00680272
chr10:57549589-57558639	chr10:89104798-89114171	104	43	2	0.0136054
chr10:59951281-59952568	chrX:116024879-116026179	10	12	1	0.0454545
chr10:66812703-66814989	chr17:16569193-16571448	29	18	1	0.0212766
chr10:72181470-72183687	chr15:42870841-42873355	20	19	1	0.025641
chr10:75419335-75443223	chr10:88760724-88786674	119	189	1	0.00324675
chr10:75419335-75488326	chr10:49200833-49268060	390	57	1	0.00223714
chr10:75420033-75461839	chr10:47703925-47746309	167	78	1	0.00408163
chr10:75422488-75475435	chr10:51730403-51781487	216	207	1	0.00236407
chr10:75480026-75488462	chr10:88751887-88760461	85	100	3	0.0162162
chr10:75497424-75500852	chr10:88786668-88790112	19	43	4	0.0645161
chr10:81260743-81310873	chr10:81969676-82018441	467	436	30	0.0332226
chr10:81341996-81344480	chr10:81680359-81682842	36	31	3	0.0447761
chr10:81396831-81409512	chr10:47529169-47541184	152	61	1	0.00469484
chr10:81409533-81428257	chr10:47555744-47573902	160	177	1	0.00296736
chr10:81409929-81439952	chr10:81554035-81585133	246	224	18	0.0382979
chr10:81410111-81442726	chr10:57511150-57544702	321	452	2	0.00258732
chr10:81411443-81442728	chr17:22110838-22144964	262	384	1	0.00154799
chr10:81416866-81439952	chr10:89076203-89100408	186	92	4	0.0143885
chr10:81439966-81474963	chr10:52415118-52448093	228	389	2	0.00324149
chr10:81454262-81636271	chr10:88976490-89152569	663	410	8	0.00745573
chr10:81474968-81545621	chr10:89189710-89260363	221	118	2	0.00589971
chr10:81554035-81585133	chr10:81409929-81439952	232	246	18	0.0376569
chr10:81554061-81584955	chr10:57513919-57544702	224	424	1	0.00154321
chr10:81554123-81583590	chr17:22113602-22144919	207	382	1	0.00169779
chr10:81588754-81597859	chr10:57549589-57558639	43	104	1	0.00680272
chr10:81601242-81665969	chr10:52436248-52500905	427	620	3	0.00286533
chr10:81680359-81682842	chr10:81341996-81344480	31	36	3	0.0447761
chr10:81742751-81746887	chr7:29685537-29689744	45	80	1	0.008
chr10:81769710-81773664	chr11:108049161-108053088	29	33	2	0.0322581
chr10:81777995-81789643	chr10:81794194-81805390	244	256	3	0.006
chr10:81782539-81787929	chr10:81789758-81794449	100	93	1	0.00518135
chr10:81789758-81794327	chr10:81798409-81803575	90	109	1	0.00502513
chr10:81789758-81794449	chr10:81782539-81787929	93	100	1	0.00518135
chr10:81794194-81805390	chr10:81777995-81789643	258	244	3	0.0059761
chr10:81798409-81803575	chr10:81789758-81794327	109	90	1	0.00502513
chr10:81840889-81862720	chr2:130714150-130735531	289	540	1	0.00120627
chr10:81969676-82018441	chr10:81260743-81310873	436	466	30	0.0332594
chr10:8203214-8204487	chr10:17619275-17620853	14	27	1	0.0243902
chr10:86725194-86726218	chrX:139070146-139071168	11	5	1	0.0625
chr10:88751887-88760461	chr10:75480026-75488462	100	236	3	0.00892857
chr10:88760721-88774801	chr10:46186826-46200828	97	67	1	0.00609756
chr10:88760724-88786674	chr10:75419335-75443223	191	118	1	0.00323625
chr10:88786668-88790112	chr10:75497424-75500852	43	19	4	0.0645161
chr10:88976490-89152569	chr10:81454262-81636271	410	658	8	0.00749064
chr10:88997194-89067761	chr10:89189710-89260363	92	115	2	0.00966184
chr10:89076203-89100408	chr10:81416866-81439952	92	186	4	0.0143885
chr10:89089006-89114212	chr10:47545632-47573902	110	259	1	0.00271003
chr10:89104798-89114171	chr10:57549589-57558639	43	104	2	0.0136054
chr10:89148741-89189710	chr10:48114820-48158254	303	27	1	0.0030303
chr10:89168561-89174301	chr10:56028403-56034153	34	78	1	0.00892857
chr10:89189710-89260363	chr10:81474968-81545621	115	208	2	0.00619195
chr10:89189710-89260363	chr10:88997194-89067761	115	92	2	0.00966184
chr10:90718-99939	chr12:38586935-38599795	3783	177	1	0.000252525
chr10:92264-104399	chr16:90151276-90163331	77	124	1	0.00497512
chr10:92812784-92815308	chr5:98015082-98017560	50	34	1	0.0119048
chr10:96436750-96446738	chr10:96649685-96668261	98	306	2	0.0049505
chr10:96649685-96668261	chr10:96436750-96446738	306	98	2	0.0049505
chr10:97816457-97820620	chr7:56293721-56297191	40	55	1	0.0105263
chr10:98319870-98320957	chr8:57013471-57014897	17	30	1	0.0212766
chr11:104935088-104965062	chr11:104965067-104995245	432	439	6	0.00688863
chr11:104965067-104995245	chr11:104935088-104965062	442	432	6	0.00686499
chr11:108049161-108053088	chr10:81769710-81773664	33	29	2	0.0322581
chr11:110658496-110659758	chr13:53216568-53217844	20	16	1	0.0277778
chr11:110658499-110659760	chrX:118354683-118355958	20	18	1	0.0263158
chr11:111818068-111820832	chr11:112056910-112059672	30	31	1	0.0163934
chr11:112056910-112059672	chr11:111818068-111820832	31	30	1	0.0163934
chr11:114217480-114220415	chr12:14371548-14374548	40	32	1	0.0138889
chr11:117004210-117009553	chr11:117076461-117082045	45	33	3	0.0384615
chr11:117076461-117082045	chr11:117004210-117009553	33	45	3	0.0384615
chr11:118548749-118549802	chr11:118561654-118562704	16	9	1	0.04
chr11:118561654-118562704	chr11:118548749-118549802	9	16	1	0.04
chr11:119951907-119954344	chr11:119954627-119956518	16	11	1	0.037037
chr11:119954627-119956518	chr11:119951907-119954344	11	16	1	0.037037
chr11:124250339-124255683	chr11:124264187-124269913	72	80	1	0.00657895
chr11:124264187-124269913	chr11:124250339-124255683	80	74	1	0.00649351
chr11:125453415-125454577	chr1:158424900-158426046	6	11	1	0.0588235
chr11:126243191-126246058	chr11:126264099-126267240	26	35	2	0.0327869
chr11:126264099-126267240	chr11:126243191-126246058	35	26	2	0.0327869
chr11:1263917-1267687	chr11:1267688-1271545	35	21	1	0.0178571
chr11:1267688-1271545	chr11:1263917-1267687	21	35	1	0.0178571
chr11:127810210-127811551	chr1:67743733-67745385	11	19	1	0.0333333
chr11:129620389-129642503	chr9:33721767-33743640	320	224	1	0.00183824
chr11:129657960-129659581	chr5:167977187-167978761	19	16	2	0.0571429
chr11:129678930-129712470	chr9:33743640-33776661	416	362	1	0.00128535
chr11:130164989-130167263	chr6:18363340-18365636	42	32	1	0.0135135
chr11:133991382-133993827	chr1:32372021-32374561	37	23	1	0.0166667
chr11:134563-171964	chr10:38693587-38736975	4	212	1	0.00462963
chr11:134807806-134858352	chr18:14935635-14984832	851	595	3	0.00207469
chr11:134858389-134867680	chr18:14901112-14907871	148	75	3	0.0134529
chr11:13631160-13632205	chr9:5311453-5312709	9	16	1	0.04
chr11:14694464-14696129	chr4:174536414-174538085	13	29	1	0.0238095
chr11:1616627-1620270	chr11:71291061-71294798	34	51	2	0.0235294
chr11:1626825-1632690	chr11:71246780-71251706	107	63	1	0.00588235
chr11:1638170-1643398	chr11:71238271-71244487	95	105	2	0.01
chr11:16776415-16777439	chr14:44588620-44589648	7	15	1	0.0454545
chr11:17066031-17076355	chr13:42003820-42011670	112	115	1	0.00440529
chr11:17066045-17075916	chr9:93503648-93511045	104	96	1	0.005
chr11:17066045-17076355	chr13:68479807-68487642	112	2237	1	0.000425713
chr11:17066048-17068747	chr2:71236648-71239396	30	48	1	0.0128205
chr11:17066048-17076355	chr2:71259528-71267371	112	89	1	0.00497512
chr11:17066062-17069722	chr11:3613674-3618403	40	123	1	0.00613497
chr11:17066062-17076355	chr9:92973005-92980816	112	99	1	0.00473934
chr11:17066062-17080346	chr12:52495829-52507388	162	225	1	0.00258398
chr11:17066063-17076321	chr3:75395460-75403182	110	140	1	0.004
chr11:17067218-17075729	chr7:6918299-6925356	87	174	1	0.00383142
chr11:18150477-18165010	chr11:18186458-18200730	218	237	2	0.0043956
chr11:18186458-18200730	chr11:18150477-18165010	237	218	2	0.0043956
chr11:18266860-18271147	chr11:18286807-18291465	58	75	10	0.075188
chr11:18286807-18291465	chr11:18266860-18271147	75	58	10	0.075188
chr11:23425860-23428596	chr19:15532906-15538314	973	51	1	0.000976562
chr11:26610975-26611977	chr6:166802405-166803407	12	13	1	0.04
chr11:27909709-27912636	chr1:158493405-158496280	31	51	1	0.0121951
chr11:307675-311836	chr11:317944-321340	49	38	9	0.103448
chr11:317944-321340	chr11:307675-311836	38	49	9	0.103448
chr11:33807604-33809572	chr17:33517748-33519705	18	23	1	0.0243902
chr11:3408204-3418102	chr3:125448001-125457525	194	226	1	0.00238095
chr11:3408676-3418345	chr4:3899928-3909618	193	221	5	0.0120773
chr11:3408676-3418345	chr7:6915935-6925586	191	237	5	0.0116822
chr11:3408737-3418344	chr11:67499763-67509373	187	207	2	0.00507614
chr11:3408766-3418091	chr4:9465636-9474979	180	201	1	0.00262467
chr11:3408768-3418105	chr12:8577139-8586356	180	117	2	0.00673401
chr11:3411087-3418103	chr4:4175085-4180885	138	178	1	0.00316456
chr11:3411087-3418345	chr4:9751122-9758387	144	210	2	0.00564972
chr11:3411089-3418105	chr14:52228851-52234841	138	96	2	0.00854701
chr11:3411090-3418105	chr13:68481001-68487038	138	96	1	0.0042735
chr11:3411091-3418128	chr8:12552844-12558837	144	269	2	0.00484262
chr11:3412114-3418105	chr8:11777405-11782405	124	145	2	0.00743494
chr11:3414586-3418101	chr11:3613679-3617227	74	106	1	0.00555556
chr11:3414586-3418102	chr3:129733217-129736746	70	69	1	0.00719424
chr11:3414586-3418102	chr4:3883871-3887380	70	124	1	0.00515464
chr11:3414586-3418105	chr4:8987791-8991358	70	119	2	0.010582
chr11:3414586-3418105	chr8:11883921-11887468	70	105	2	0.0114286
chr11:3414586-3418128	chr4:4120829-4124408	71	96	1	0.00598802
chr11:3414733-3418128	chr4:9519155-9522580	70	105	1	0.00571429
chr11:3415526-3418101	chr4:8955988-8958571	50	95	2	0.0137931
chr11:3415526-3418128	chr11:67483704-67486297	51	87	1	0.00724638
chr11:3419320-3421696	chr4:9730884-9733255	45	57	1	0.00980392
chr11:3419320-3549364	chr4:3928478-4057673	2299	2693	20	0.00400641
chr11:3420015-3421703	chr7:6948214-6949902	35	44	1	0.0126582
chr11:3421593-3516489	chr4:9630530-9713835	1696	1865	20	0.0056164
chr11:3421593-3566687	chr3:129808939-129931618	2458	1815	8	0.00187222
chr11:3421596-3422754	chr21:33800439-33801622	24	20	1	0.0227273
chr11:3421627-3605317	chr8:7920171-8100054	3058	905	8	0.00201867
chr11:3421635-3440654	chr7:6961786-6980378	370	432	10	0.0124688
chr11:3421636-3484930	chr11:67551088-67605172	1212	856	9	0.00435203
chr11:3422368-3425421	chr3:125650945-125654010	72	37	1	0.00917431
chr11:3422368-3549378	chr3:75463606-75569025	2239	2460	10	0.00212811
chr11:3422751-3514181	chr16:5127670-5191969	1652	1123	8	0.00288288
chr11:3424930-3448070	chr12:8379169-8399896	413	312	7	0.00965517
chr11:3424930-3486539	chr8:12035019-12091854	1160	91	2	0.00159872
chr11:3424930-3522763	chr4:9079830-9173162	1708	2135	21	0.00546448
chr11:3424930-3605317	chr8:12277338-12461833	2972	125	1	0.000322893
chr11:3425946-3465719	chr11:71475864-71515823	778	1045	7	0.00383982
chr11:3427303-3457795	chr3:125621536-125651023	578	592	3	0.0025641
chr11:3451288-3605314	chr12:8400000-8546030	2490	2327	17	0.00352917
chr11:3479885-3623875	chr3:125463965-125599996	2406	2642	21	0.00416006
chr11:3480151-3623181	chr11:71329766-71475118	2325	2008	14	0.00323102
chr11:3483692-3541895	chr7:6980380-7039546	941	1297	8	0.00357462
chr11:3487137-3582821	chr11:67605063-67704962	1445	1231	9	0.00336323
chr11:3514206-3623841	chr4:9512575-9625693	1797	2953	20	0.00421053
chr11:3520288-3545502	chr16:5196791-5216110	446	386	4	0.00480769
chr11:3528332-3582821	chr4:9020973-9079872	828	1324	10	0.00464684
chr11:3536630-3605317	chr8:7004865-7082405	1025	293	1	0.000758725
chr11:3541893-3623878	chr7:97503995-97579281	1370	558	3	0.00155602
chr11:3546642-3581857	chr16:5310073-5345785	471	662	4	0.00353045
chr11:3550163-3619969	chr8:6933381-7003822	1126	1582	18	0.00664697
chr11:3550484-3579627	chr3:75568768-75599999	418	719	7	0.00615655
chr11:3550648-3623878	chr4:4057593-4131333	1222	1314	12	0.00473186
chr11:3554379-3605317	chr8:12467504-12519809	763	1098	3	0.00161204
chr11:3566703-3582821	chr3:15171777-15187934	246	123	1	0.00271003
chr11:3582386-3623181	chr3:75609150-75650110	844	143	2	0.00202634
chr11:3582681-3604828	chr16:5287439-5310140	442	397	2	0.00238379
chr11:3583950-3623878	chr11:67704795-67744703	725	534	12	0.00953137
chr11:3583964-3598764	chr3:15164140-15171930	246	79	1	0.00307692
chr11:3583964-3623181	chr4:8981823-9021126	717	887	7	0.00436409
chr11:3595829-3623878	chr8:11866138-11894132	533	611	4	0.0034965
chr11:3598163-3621829	chr8:7449522-7472338	463	10	1	0.00211416
chr11:3598231-3623867	chr12:8545933-8570293	489	299	3	0.00380711
chr11:3598231-3623874	chr8:12519709-12544550	489	605	3	0.00274223
chr11:3598434-3623874	chr3:129717908-129743399	489	341	6	0.00722892
chr11:3612872-3623878	chr4:3883064-3894032	239	251	9	0.0183673
chr11:3613655-3621911	chr13:68476318-68483549	193	91	1	0.00352113
chr11:3613655-3623178	chr3:75399483-75407952	211	159	1	0.0027027
chr11:3613655-3623875	chr9:93507294-93516158	218	98	1	0.00316456
chr11:3613656-3617221	chr11:67505586-67509124	106	103	3	0.0143541
chr11:3613666-3617227	chr3:129755919-129759461	106	72	1	0.00561798
chr11:3613666-3623875	chr11:71602476-71612638	218	169	3	0.00775194
chr11:3613673-3622796	chr8:12556274-12562486	316	272	1	0.00170068
chr11:3613674-3618403	chr11:17066062-17069722	123	40	1	0.00613497
chr11:3613675-3617227	chr3:75422113-75425636	106	68	1	0.00574713
chr11:3613675-3617227	chr4:9751366-9754891	106	110	3	0.0138889
chr11:3613678-3617221	chr4:3905849-3909368	106	82	6	0.0319149
chr11:3613678-3623868	chr4:9458970-9469143	218	228	4	0.00896861
chr11:3613678-3623875	chr3:125441342-125451508	218	232	1	0.00222222
chr11:3613679-3617221	chr7:6921810-6925336	106	126	6	0.0258621
chr11:3613679-3617227	chr11:3414586-3418101	106	74	1	0.00555556
chr11:3613679-3623177	chr10:15043675-15052176	210	130	1	0.00294118
chr11:3613683-3620474	chr4:4178397-4184174	180	171	1	0.002849
chr11:3614634-3623875	chr4:4151984-4161207	190	267	4	0.00875274
chr11:3614634-3623878	chr11:67483704-67492932	190	213	4	0.00992556
chr11:3614634-3623878	chr4:8949333-8958571	190	236	7	0.0164319
chr11:3614634-3623878	chr4:9483366-9492595	190	252	4	0.00904977
chr11:3614636-3623878	chr11:71302454-71311685	190	210	2	0.005
chr11:3614636-3623878	chr7:6899612-6909282	190	244	6	0.0138249
chr11:4231704-4233258	chrX:27535999-27537880	24	17	1	0.0243902
chr11:4239059-4256589	chr11:4261604-4276223	299	274	28	0.0488656
chr11:4252196-4302007	chr11:4307046-4363052	671	530	19	0.0158201
chr11:4253453-4255797	chr7:124115380-124117705	45	26	1	0.0140845
chr11:4261604-4276223	chr11:4239059-4256589	274	299	28	0.0488656
chr11:4307046-4363052	chr11:4252196-4302007	542	674	19	0.015625
chr11:4359198-4361959	chr7:124114920-124117705	26	29	1	0.0181818
chr11:48416917-48552986	chr11:51421448-51552637	2195	3062	44	0.00836979
chr11:48430035-48445575	chr11:50000174-50009188	294	117	1	0.00243309
chr11:48473647-48518105	chr11:49936903-49986899	655	815	5	0.00340136
chr11:48519820-48534772	chr11:49919837-49936860	246	291	3	0.00558659
chr11:48558702-48563992	chr11:48589619-48594267	97	82	1	0.00558659
chr11:48589619-48594267	chr11:48558702-48563992	82	97	1	0.00558659
chr11:48600451-48666590	chr11:51376934-51436942	1256	1660	14	0.0048011
chr11:48902021-48913680	chr11:49839783-49851404	67	215	1	0.0035461
chr11:48913679-48975840	chr11:55632061-55661495	697	313	4	0.0039604
chr11:48913679-48996441	chr11:49832656-49882122	1063	869	10	0.00517598
chr11:48919436-48927322	chr2:96187301-96195373	109	60	1	0.00591716
chr11:48923794-48981171	chr11:55053601-55076507	768	387	2	0.0017316
chr11:48927320-48974003	chr11:48996495-49010436	554	201	5	0.00662252
chr11:48927321-48964552	chr11:55035371-55039943	398	99	1	0.00201207
chr11:48970964-48990494	chr11:49895708-49913620	384	399	5	0.0063857
chr11:48972471-48983139	chr2:96152702-96162737	183	57	1	0.00416667
chr11:48978121-48990494	chr11:55628127-55640369	240	141	1	0.00262467
chr11:48996495-49010436	chr11:48927320-48974003	201	554	5	0.00662252
chr11:48996495-49108994	chr11:89714229-89830683	1301	183	1	0.000673854
chr11:48996495-49155768	chr11:89433919-89596616	1816	691	10	0.00398883
chr11:49005906-49010070	chr11:49829127-49833325	82	53	1	0.00740741
chr11:49067910-49072333	chr11:49871508-49875979	50	97	1	0.00680272
chr11:49166175-49283921	chr11:89311779-89433903	1250	1528	31	0.0111591
chr11:49310920-49483640	chr11:88972864-89153372	1789	1939	45	0.0120708
chr11:49487049-49813282	chr11:88575374-88892393	3240	3609	79	0.0115345
chr11:4964977-4969756	chr11:4973331-4978388	80	105	9	0.0486486
chr11:4973331-4978388	chr11:4964977-4969756	105	80	9	0.0486486
chr11:49823367-49829130	chr11:88567028-88576160	69	122	2	0.0104712
chr11:49829127-49833325	chr11:49005906-49010070	53	56	1	0.00917431
chr11:49829127-49833325	chr11:49863517-49868165	54	83	1	0.00729927
chr11:49829127-49872076	chr11:55035743-55076518	667	793	7	0.00479452
chr11:49832656-49882122	chr11:48913679-48996441	2708	1060	10	0.00265393
chr11:49839267-49848863	chr11:49873834-49883350	196	227	3	0.0070922
chr11:49839267-49852235	chr11:55627602-55640369	241	149	2	0.00512821
chr11:49839267-49857153	chr11:49895708-49913620	319	399	8	0.0111421
chr11:49839783-49851404	chr11:48902021-48913680	215	67	1	0.0035461
chr11:49852251-49883451	chr11:55630792-55661495	581	326	3	0.00330761
chr11:49863517-49868165	chr11:49829127-49833325	83	54	1	0.00729927
chr11:49863517-49868530	chr11:55035371-55039943	92	99	1	0.0052356
chr11:49871508-49875979	chr11:49067910-49072333	98	50	1	0.00675676
chr11:49872074-49883355	chr11:49903958-49915381	273	284	9	0.016158
chr11:49873834-49883350	chr11:49839267-49848863	227	196	3	0.0070922
chr11:49874782-49883423	chr11:55046069-55053853	199	188	2	0.00516796
chr11:49883495-49887642	chr11:89394827-89398961	74	35	1	0.00917431
chr11:49895708-49900579	chr11:55656628-55661495	105	54	1	0.00628931
chr11:49895708-49913620	chr11:48970964-48990494	399	384	5	0.0063857
chr11:49895708-49913620	chr11:49839267-49857153	399	318	8	0.0111576
chr11:49895728-49912688	chr11:55046069-55062032	383	331	7	0.00980392
chr11:49900570-49915381	chr11:55624288-55642112	330	201	3	0.00564972
chr11:49903958-49915381	chr11:49872074-49883355	285	267	9	0.0163043
chr11:49911028-49915377	chr2:96191045-96195373	97	36	1	0.0075188
chr11:49919837-49936860	chr11:48519820-48534772	290	245	3	0.00560748
chr11:49919847-49967093	chr11:51435511-51480221	790	928	9	0.00523865
chr11:49936903-49986899	chr11:48473647-48518105	816	655	5	0.00339905
chr11:49990867-49997595	chr11:51505295-51511917	77	129	2	0.00970874
chr11:50000174-50008054	chr11:51523987-51531792	104	174	2	0.00719424
chr11:50000174-50009188	chr11:48430035-48445575	118	293	1	0.00243309
chr11:50039359-50061863	chr7:63174708-63202765	414	85	2	0.00400802
chr11:50072427-50114154	chr11:50283288-50324503	493	385	6	0.00683371
chr11:50077859-50126461	chr3:73835593-73871360	707	534	1	0.000805802
chr11:50162486-50170791	chr7:62973541-62981909	107	47	1	0.00649351
chr11:50231934-50240123	chr6:28768296-28784124	109	242	1	0.002849
chr11:50241155-50245796	chr7:35923829-35928455	54	62	1	0.00862069
chr11:50246595-50255484	chr7:35902186-35919738	99	198	1	0.003367
chr11:50283288-50324503	chr11:50072427-50114154	385	493	6	0.00683371
chr11:50367082-50382538	chr1:182834615-182848331	347	164	1	0.00195695
chr11:51376934-51436942	chr11:48600451-48666590	1562	1252	14	0.00497512
chr11:51421448-51552637	chr11:48416917-48552986	3061	2195	44	0.00837139
chr11:51435511-51480221	chr11:49919847-49967093	927	788	9	0.00524781
chr11:51505295-51511917	chr11:49990867-49997595	129	74	2	0.00985222
chr11:51523987-51531792	chr11:50000174-50008054	174	104	2	0.00719424
chr11:5268066-5272211	chr11:5272859-5277141	62	71	6	0.0451128
chr11:5272859-5277141	chr11:5268066-5272211	71	62	6	0.0451128
chr11:55035371-55039943	chr11:48927321-48964552	99	406	1	0.0019802
chr11:55035371-55039943	chr11:49863517-49868530	99	92	1	0.0052356
chr11:55035743-55076518	chr11:49829127-49872076	793	667	7	0.00479452
chr11:55046069-55053853	chr11:49874782-49883423	188	199	2	0.00516796
chr11:55046069-55057108	chr11:55627721-55639438	244	140	3	0.0078125
chr11:55046069-55062032	chr11:49895728-49912688	330	380	7	0.00985915
chr11:55053601-55076507	chr11:48923794-48981171	387	736	2	0.00178094
chr11:55057155-55076518	chr11:55642110-55661495	331	191	4	0.00766284
chr11:55072969-55076508	chr2:96187301-96191033	256	24	1	0.00357143
chr11:55128812-55137945	chr11:55252612-55261167	214	198	4	0.00970874
chr11:55252612-55261167	chr11:55128812-55137945	198	214	4	0.00970874
chr11:55624288-55642112	chr11:49900570-49915381	201	330	3	0.00564972
chr11:55627602-55640369	chr11:49839267-49852235	150	240	2	0.00512821
chr11:55627721-55639438	chr11:55046069-55057108	141	247	3	0.00773196
chr11:55628127-55640369	chr11:48978121-48990494	141	240	1	0.00262467
chr11:55630792-55661495	chr11:49852251-49883451	329	581	3	0.0032967
chr11:55632061-55661495	chr11:48913679-48975840	313	697	4	0.0039604
chr11:55637760-55645669	chr2:96187301-96195373	82	60	1	0.00704225
chr11:55642110-55661495	chr11:55057155-55076518	192	331	4	0.00764818
chr11:55656628-55661495	chr11:49895708-49900579	54	105	1	0.00628931
chr11:55866008-55876467	chr11:55884393-55893763	199	160	4	0.0111421
chr11:55884393-55893763	chr11:55866008-55876467	163	199	4	0.0110497
chr11:5592144-5593411	chr9:4944344-4945893	17	37	1	0.0185185
chr11:5592149-5593733	chr13:21522102-21524038	24	52	1	0.0131579
chr11:56258001-56267895	chr11:56267901-56279793	152	184	3	0.00892857
chr11:56267901-56279793	chr11:56258001-56267895	384	158	3	0.00553506
chr11:57970023-57983855	chr11:57970023-57983855	233	233	6	0.0128755
chr11:58600982-58606117	chr11:58762436-58767424	82	57	1	0.00719424
chr11:58608705-58627294	chr11:58773196-58799999	322	313	3	0.00472441
chr11:58762436-58767424	chr11:58600982-58606117	57	82	1	0.00719424
chr11:58773196-58799999	chr11:58608705-58627294	313	322	3	0.00472441
chr11:58798295-58800000	chr11:58838505-58840207	26	11	2	0.0540541
chr11:58803450-58837934	chr11:58847334-58881318	455	475	31	0.0333333
chr11:58838505-58840207	chr11:58798295-58800000	11	26	2	0.0540541
chr11:58847334-58881318	chr11:58803450-58837934	472	455	31	0.0334412
chr11:61860514-61870471	chr11:61860514-61870471	74	74	6	0.0405405
chr11:62139611-62143007	chr3:126479149-126486294	38	72	2	0.0181818
chr11:64911883-64913212	chr3:42825798-42826813	11	5	1	0.0625
chr11:64911883-64913466	chr4:110594975-110596240	11	17	1	0.0357143
chr11:67474035-67483697	chr11:67753953-67763575	133	78	2	0.00947867
chr11:67474035-67498962	chr4:8943472-8970855	3034	607	9	0.00247185
chr11:67474035-67499483	chr4:9476821-9504860	492	669	3	0.00258398
chr11:67474035-67509124	chr4:4140034-4180877	699	1158	13	0.00700054
chr11:67474035-67543542	chr7:6889971-6958785	1384	1717	25	0.00806192
chr11:67477730-67499404	chr11:71296008-71320070	438	458	16	0.0178571
chr11:67483701-67486297	chr4:9751339-9753947	86	86	3	0.0174419
chr11:67483701-67489027	chr8:6933383-6938726	137	177	3	0.00955414
chr11:67483701-67490967	chr13:68476318-68482585	179	83	1	0.00381679
chr11:67483701-67498332	chr8:11780817-11792918	339	392	3	0.00410397
chr11:67483701-67499479	chr2:71246452-71262302	359	228	2	0.00340716
chr11:67483701-67527272	chr3:75400446-75444256	881	873	3	0.00171038
chr11:67483703-67488101	chr9:92972358-92975741	120	46	1	0.0060241
chr11:67483704-67486238	chr11:67506552-67509098	84	81	8	0.0484848
chr11:67483704-67486297	chr11:3415526-3418128	87	51	1	0.00724638
chr11:67483704-67492932	chr11:3614634-3623878	213	190	4	0.00992556
chr11:67483704-67495409	chr11:71600003-71611683	268	224	3	0.00609756
chr11:67483704-67498958	chr11:71322016-71338325	347	256	2	0.00331675
chr11:67483704-67498958	chr4:9508108-9521786	363	436	3	0.00375469
chr11:67483704-67498960	chr4:4121781-4136766	360	261	4	0.00644122
chr11:67483704-67498962	chr11:67735464-67750637	354	290	9	0.0139752
chr11:67483704-67498962	chr4:8974119-8990407	347	414	5	0.0065703
chr11:67483704-67498962	chr9:93508265-93522171	347	195	1	0.00184502
chr11:67483704-67499404	chr8:11884869-11900601	355	299	5	0.00764526
chr11:67483704-67499483	chr4:9452495-9468199	366	439	3	0.00372671
chr11:67483704-67505131	chr7:97570074-97597457	458	387	3	0.0035503
chr11:67483704-67509124	chr3:125448008-125473157	566	651	5	0.00410846
chr11:67483704-67509134	chr12:8561560-8586356	580	335	8	0.00874317
chr11:67483704-67509134	chr8:12535663-12558814	575	1018	8	0.00502197
chr11:67483704-67522759	chr4:3884820-3923093	807	1008	13	0.00716253
chr11:67483704-67536667	chr3:129734165-129787677	1129	895	9	0.00444664
chr11:67484971-67488086	chr2:71236033-71239179	71	53	1	0.00806452
chr11:67487850-67498962	chr14:52214682-52226779	231	172	1	0.00248139
chr11:67488129-67509111	chr2:159714762-159734019	454	450	4	0.00442478
chr11:67490335-67509134	chr10:15028873-15046199	410	300	1	0.00140845
chr11:67494501-67509123	chr11:71609124-71623368	316	267	7	0.0120069
chr11:67495669-67522759	chr4:9737964-9764736	531	567	3	0.00273224
chr11:67499763-67509373	chr11:3408737-3418344	207	187	2	0.00507614
chr11:67499886-67509124	chr4:9465632-9474884	203	197	2	0.005
chr11:67499907-67509124	chr13:42004744-42010456	204	71	1	0.00363636
chr11:67502115-67503556	chr13:47034782-47036233	38	30	1	0.0147059
chr11:67502115-67509134	chr2:71260715-71266755	170	77	1	0.00404858
chr11:67502117-67509134	chr14:52228851-52234841	170	96	2	0.0075188
chr11:67505586-67509124	chr11:3613656-3617221	103	106	3	0.0143541
chr11:67505586-67509124	chr11:67734493-67738055	117	86	14	0.0689655
chr11:67505586-67509124	chr7:97569096-97572650	117	30	1	0.00680272
chr11:67505586-67509134	chr4:8987791-8991381	117	119	1	0.00423729
chr11:67505586-67509145	chr8:6936130-6939697	103	124	5	0.0220264
chr11:67505589-67509134	chr8:11883901-11887468	117	106	1	0.0044843
chr11:67505739-67509131	chr4:4120968-4124382	113	90	1	0.00492611
chr11:67505739-67509134	chr11:71335725-71339137	114	62	1	0.00568182
chr11:67506552-67509098	chr11:67483704-67486238	81	89	8	0.0470588
chr11:67506552-67509124	chr4:9490027-9492595	81	76	2	0.0127389
chr11:67506552-67509130	chr4:8955988-8958571	81	92	3	0.017341
chr11:67506554-67509124	chr11:71309117-71311685	81	80	3	0.0186335
chr11:67522640-67534117	chr4:3924210-3935890	284	316	5	0.00833333
chr11:67522640-67634478	chr4:9630530-9736825	1809	2364	13	0.00311526
chr11:67523501-67536294	chr21:33819855-33826549	318	82	1	0.0025
chr11:67537001-67605332	chr3:129790850-129850106	1104	1342	2	0.000817661
chr11:67539448-67552509	chr21:33800439-33813357	228	154	1	0.0026178
chr11:67548585-67569722	chr7:6959285-6980368	346	460	2	0.00248139
chr11:67551047-67669564	chr4:3935782-4057658	1764	2463	15	0.00354862
chr11:67551070-67605143	chr8:8048001-8100063	867	785	8	0.00484262
chr11:67551088-67605172	chr11:3421636-3484930	858	1212	9	0.00434783
chr11:67551921-67669594	chr3:75463414-75569026	1755	2454	18	0.00427655
chr11:67552506-67632173	chr16:5127670-5191969	1175	1166	5	0.00213584
chr11:67554687-67605143	chr8:12035019-12090202	807	83	1	0.0011236
chr11:67554687-67605332	chr4:9116578-9173162	807	1252	10	0.00485673
chr11:67555704-67594530	chr11:71475864-71515825	634	678	12	0.00914634
chr11:67557075-67600000	chr3:125600153-125651023	664	993	12	0.007242
chr11:67600157-67704924	chr3:125505196-125599996	1317	1789	11	0.00354153
chr11:67600424-67605143	chr11:71470333-71475118	94	68	1	0.00617284
chr11:67603945-67661405	chr7:6980380-7039544	836	1294	5	0.00234742
chr11:67605062-67688836	chr3:129852138-129931618	1112	1034	6	0.0027959
chr11:67605062-67704931	chr11:71370196-71468082	1233	1312	23	0.00903733
chr11:67605063-67641725	chr4:9079830-9114539	486	843	2	0.00150489
chr11:67605063-67704962	chr11:3487137-3582821	1234	1445	9	0.00335946
chr11:67605074-67704944	chr12:8427282-8523509	1218	1597	9	0.00319716
chr11:67632198-67704942	chr4:9553687-9625693	892	1849	15	0.00547246
chr11:67639265-67665708	chr16:5196791-5216087	406	386	1	0.00126263
chr11:67647294-67763545	chr4:8961162-9079872	1489	2592	14	0.00343053
chr11:67666862-67704006	chr16:5310066-5345785	353	662	6	0.00591133
chr11:67670378-67704962	chr8:6969317-7003829	312	734	4	0.00382409
chr11:67670706-67701764	chr3:75568768-75599999	268	714	2	0.00203666
chr11:67670706-67704923	chr4:4057431-4089587	304	505	1	0.00123609
chr11:67674650-67704931	chr8:12467544-12497174	261	676	5	0.00533618
chr11:67688852-67719601	chr3:15164117-15187934	331	205	1	0.00186567
chr11:67704794-67725615	chr16:5287439-5308883	231	374	2	0.00330579
chr11:67704794-67750637	chr3:125457930-125504027	709	994	1	0.000587199
chr11:67704795-67726101	chr12:8524663-8546030	235	265	1	0.002
chr11:67704795-67740808	chr8:6933381-6968189	462	822	10	0.00778816
chr11:67704795-67744703	chr11:3583950-3623878	534	725	12	0.00953137
chr11:67704797-67751482	chr11:71321164-71369036	718	723	6	0.00416378
chr11:67704797-67753916	chr7:97539967-97588520	672	478	4	0.00347826
chr11:67704797-67763630	chr4:9495104-9552539	751	1524	6	0.00263736
chr11:67704797-67763645	chr4:4090757-4149811	751	1212	5	0.00254712
chr11:67716679-67750637	chr8:11866167-11900160	510	652	2	0.00172117
chr11:67718978-67750633	chr12:8545865-8576324	472	425	2	0.00222965
chr11:67718978-67750637	chr8:12519641-12550571	472	800	5	0.00393082
chr11:67719248-67750637	chr3:129717908-129749445	472	449	4	0.00434311
chr11:67733709-67750637	chr4:3883064-3899519	315	542	7	0.00816803
chr11:67734490-67738062	chr4:9751365-9754913	86	111	2	0.0101523
chr11:67734490-67750637	chr3:75399481-75415700	382	297	4	0.00589102
chr11:67734491-67753954	chr9:93507293-93525360	345	256	2	0.00332779
chr11:67734492-67750637	chr2:71246912-71263264	307	233	1	0.00185185
chr11:67734493-67738055	chr11:67505586-67509124	86	117	14	0.0689655
chr11:67734498-67740799	chr21:33986583-33991840	133	47	1	0.00555556
chr11:67734503-67738062	chr3:129755919-129759462	86	72	1	0.00632911
chr11:67734503-67747101	chr11:71600000-71612638	238	232	3	0.00638298
chr11:67734510-67751480	chr8:12556274-12573579	389	607	2	0.00200803
chr11:67734512-67742003	chr14:52232334-52238808	154	95	2	0.00803213
chr11:67734515-67738055	chr4:3905849-3909368	86	82	1	0.00595238
chr11:67734515-67750637	chr3:125435297-125451508	381	365	4	0.00536193
chr11:67734515-67750637	chr4:9453011-9469143	306	429	5	0.00680272
chr11:67734515-67753944	chr12:8582804-8601874	344	560	4	0.00442478
chr11:67734516-67738055	chr7:6921810-6925336	86	126	2	0.00943396
chr11:67734516-67744003	chr10:15043675-15052176	196	130	1	0.00306748
chr11:67734520-67750023	chr8:11779873-11792921	301	419	2	0.00277778
chr11:67735464-67750602	chr4:9477372-9492595	290	391	2	0.00293686
chr11:67735464-67750637	chr11:67483704-67498962	290	347	9	0.0141287
chr11:67735464-67750637	chr4:4151984-4167157	290	477	11	0.0143416
chr11:67735464-67750906	chr4:8943202-8958571	294	389	10	0.0146413
chr11:67735466-67750634	chr7:6899612-6915523	290	410	6	0.00857143
chr11:67735466-67750637	chr11:71296449-71311685	290	343	6	0.00947867
chr11:67736881-67743929	chr3:8728608-8735690	120	115	2	0.00851064
chr11:67739167-67744007	chr3:112240477-112245343	94	59	1	0.00653595
chr11:67739883-67753943	chr9:92982122-92997250	227	233	2	0.00434783
chr11:67747834-67751591	chr10:15022519-15026276	65	93	1	0.00632911
chr11:67753953-67763575	chr11:67474035-67483697	78	133	2	0.00947867
chr11:67757573-67763643	chr11:71314020-71320070	51	63	2	0.0175439
chr11:68071002-68099659	chr22:25781345-25810481	338	425	2	0.00262123
chr11:68124143-68159942	chr22:25751031-25778563	498	454	1	0.00105042
chr11:6866790-6867886	chr11:6890820-6891916	28	27	1	0.0181818
chr11:6890820-6891916	chr11:6866790-6867886	27	28	1	0.0181818
chr11:69502357-69503614	chr11:69503617-69504857	9	9	1	0.0555556
chr11:69503617-69504857	chr11:69502357-69503614	9	9	1	0.0555556
chr11:71238271-71244487	chr11:1638170-1643398	105	94	2	0.0100503
chr11:71246780-71251706	chr11:1626825-1632690	391	107	1	0.00200803
chr11:71275836-71282865	chr11:71287770-71294798	127	105	6	0.0258621
chr11:71287770-71294798	chr11:71275836-71282865	105	127	6	0.0258621
chr11:71291061-71294798	chr11:1616627-1620270	51	34	2	0.0235294
chr11:71295772-71310287	chr3:8723510-8735690	305	207	1	0.00195312
chr11:71295815-71310423	chr3:75400697-75419495	306	356	1	0.00151057
chr11:71295815-71311685	chr3:125431981-125450564	358	411	3	0.00390117
chr11:71295844-71311685	chr8:11884871-11900766	357	299	1	0.00152439
chr11:71295890-71311685	chr3:125457370-125473155	356	427	3	0.00383142
chr11:71295905-71311685	chr12:8561562-8576874	354	218	5	0.00874126
chr11:71295905-71320067	chr7:6893680-6916076	464	512	11	0.0112705
chr11:71295924-71311685	chr4:9452485-9468197	353	437	5	0.00632911
chr11:71295976-71305059	chr10:15028873-15037986	182	178	2	0.00555556
chr11:71295976-71311685	chr4:3884822-3899992	350	395	3	0.00402685
chr11:71295979-71311685	chr3:129734167-129749915	350	271	4	0.00644122
chr11:71295982-71311685	chr8:12535665-12551038	349	464	2	0.00246002
chr11:71296008-71320070	chr11:67477730-67499404	458	438	16	0.0178571
chr11:71296008-71320071	chr4:9476897-9501148	458	591	7	0.00667302
chr11:71296009-71320070	chr4:4143744-4167597	458	622	10	0.00925926
chr11:71296449-71304423	chr7:6877635-6886701	160	225	1	0.0025974
chr11:71296449-71307263	chr2:159722070-159734019	218	240	2	0.00436681
chr11:71296449-71307290	chr9:92985302-92997250	218	185	1	0.00248139
chr11:71296449-71310423	chr8:11781070-11796072	288	474	1	0.00131234
chr11:71296449-71311685	chr11:67735466-67750637	340	291	6	0.00950872
chr11:71296449-71311685	chr12:8583749-8596965	340	159	1	0.00200401
chr11:71296449-71311685	chr4:8974119-8990405	340	407	8	0.0107095
chr11:71296449-71311690	chr8:12557118-12572728	340	462	5	0.00623441
chr11:71296449-71320070	chr4:8943472-8967146	450	559	7	0.00693756
chr11:71296451-71311685	chr4:4121783-4136766	340	260	5	0.00833333
chr11:71296451-71311685	chr7:97570076-97585324	340	173	2	0.00389864
chr11:71296452-71310423	chr3:125412309-125428189	288	313	5	0.00831947
chr11:71296453-71311685	chr11:71322016-71338323	340	256	3	0.00503356
chr11:71296453-71311685	chr4:9508108-9521784	340	437	3	0.003861
chr11:71297064-71310421	chr13:42009131-42016686	280	1326	2	0.00124533
chr11:71299994-71311685	chr11:71600003-71611681	263	219	7	0.0145228
chr11:71302454-71311685	chr11:3614636-3623878	210	191	2	0.00498753
chr11:71303151-71308009	chr3:112240476-112245343	103	58	1	0.00621118
chr11:71303151-71310423	chr2:159708796-159716074	151	110	2	0.00766284
chr11:71304428-71311690	chr13:68476319-68482585	180	83	2	0.00760456
chr11:71305167-71310423	chr14:52233528-52238808	113	73	1	0.00537634
chr11:71305887-71310423	chr4:4179555-4184149	99	143	1	0.00413223
chr11:71306361-71311690	chr8:6933381-6938726	144	177	4	0.0124611
chr11:71307291-71310423	chr9:92972358-92975489	70	45	1	0.00869565
chr11:71307306-71310423	chr2:71236033-71239180	70	53	1	0.00813008
chr11:71309111-71311690	chr4:9751366-9753947	80	86	3	0.0180723
chr11:71309117-71311685	chr11:67506554-67509124	80	80	3	0.01875
chr11:71309117-71311685	chr4:3906794-3909368	80	67	1	0.00680272
chr11:71309117-71311685	chr7:6922754-6925336	80	106	2	0.0107527
chr11:71314020-71320070	chr11:67757573-67763643	63	51	2	0.0175439
chr11:71321044-71334160	chr14:52213715-52226779	200	182	2	0.0052356
chr11:71321044-71369036	chr4:8973155-9021138	721	1084	9	0.00498615
chr11:71321044-71412475	chr7:97503995-97586291	1267	658	9	0.00467532
chr11:71321044-71440871	chr4:9507142-9625693	1704	3188	17	0.00347506
chr11:71321046-71331029	chr7:6877635-6887668	157	239	2	0.00505051
chr11:71321106-71339112	chr3:125411403-125429228	282	339	3	0.00483092
chr11:71321120-71339127	chr9:93507458-93523068	283	211	3	0.00607287
chr11:71321148-71339083	chr8:12556363-12573597	275	496	4	0.00518807
chr11:71321160-71403871	chr4:4057431-4137618	1146	1410	10	0.00391236
chr11:71321164-71369036	chr11:67704797-67751482	712	719	6	0.00419287
chr11:71321188-71323240	chr10:15015962-15018019	29	50	1	0.0126582
chr11:71321742-71338325	chr4:8943202-8958571	259	1433	4	0.00236407
chr11:71321768-71333864	chr2:159721826-159734006	190	242	1	0.00231481
chr11:71321964-71339127	chr8:11780009-11796120	270	511	4	0.00512164
chr11:71322016-71338323	chr11:71296453-71311685	256	340	3	0.00503356
chr11:71322016-71338323	chr7:6899612-6915522	256	410	4	0.00600601
chr11:71322016-71338325	chr11:67483704-67498958	256	347	2	0.00331675
chr11:71322016-71338325	chr4:4151984-4167153	256	484	5	0.00675676
chr11:71322016-71339112	chr4:9453015-9468986	265	433	3	0.00429799
chr11:71322016-71339127	chr2:71246916-71263100	270	227	3	0.00603622
chr11:71322016-71340063	chr4:3883081-3899515	279	469	4	0.00534759
chr11:71322016-71354828	chr12:8545865-8576324	500	426	4	0.00431965
chr11:71322016-71354828	chr8:12519641-12550567	500	796	6	0.00462963
chr11:71322016-71357158	chr8:11866138-11900156	543	653	3	0.00250836
chr11:71322018-71354556	chr3:129717908-129749439	497	468	7	0.00725389
chr11:71322019-71339137	chr3:125435304-125451377	266	367	6	0.00947867
chr11:71322019-71475118	chr3:125457937-125599733	2143	2800	18	0.00364151
chr11:71322047-71338325	chr4:9477372-9492595	262	393	3	0.00458015
chr11:71322628-71333922	chr2:71274018-71285141	177	242	1	0.00238663
chr11:71324379-71339137	chr2:159703461-159717136	224	256	1	0.00208333
chr11:71324608-71339127	chr10:15043815-15057355	222	236	1	0.00218341
chr11:71324737-71336907	chr3:8723573-8735688	183	218	2	0.00498753
chr11:71328352-71334378	chr2:96209090-96215636	74	47	1	0.00826446
chr11:71329502-71339140	chr13:42008068-42016548	145	139	1	0.00352113
chr11:71329766-71339137	chr11:71603171-71612495	137	159	1	0.00337838
chr11:71329766-71475118	chr11:3480151-3623181	2009	2330	14	0.00322655
chr11:71331033-71339127	chr13:68476305-68483384	128	90	1	0.00458716
chr11:71332484-71339137	chr4:4178523-4184167	105	166	2	0.00738007
chr11:71332979-71404199	chr8:6933381-7003829	972	1593	12	0.00467836
chr11:71335725-71339136	chr3:75422247-75425640	62	68	1	0.00769231
chr11:71335725-71339137	chr11:67505739-67509134	62	99	1	0.00621118
chr11:71335725-71339137	chr4:3905980-3909378	62	81	2	0.013986
chr11:71335725-71339137	chr4:9751362-9754757	62	107	1	0.00591716
chr11:71335725-71339137	chr7:6921940-6925346	62	121	1	0.00546448
chr11:71335725-71339296	chr3:129755910-129759465	65	72	1	0.00729927
chr11:71347642-71399916	chr8:12467544-12519809	694	1098	6	0.00334821
chr11:71347642-71418413	chr8:7004875-7082405	949	293	2	0.00161031
chr11:71347645-71475118	chr12:8420250-8546030	1746	1979	20	0.00536913
chr11:71348131-71407723	chr16:5287439-5345785	799	1073	6	0.00320513
chr11:71354203-71369036	chr3:15164117-15171942	209	80	1	0.00346021
chr11:71370196-71468082	chr11:67605062-67704931	1312	1222	23	0.00907656
chr11:71370196-71475118	chr4:9021004-9121560	1417	2339	18	0.00479233
chr11:71372687-71403871	chr3:75568768-75600000	381	717	3	0.00273224
chr11:71385628-71475118	chr3:129845150-129931618	1225	1174	10	0.0041684
chr11:71404979-71475118	chr3:75507997-75569024	990	1465	11	0.00448065
chr11:71404992-71475118	chr4:3990449-4057673	991	1265	4	0.00177305
chr11:71408884-71434766	chr16:5196791-5216087	630	395	1	0.00097561
chr11:71412473-71471535	chr7:6980380-7039546	831	1293	5	0.00235405
chr11:71438589-71475118	chr4:9630530-9657734	500	633	3	0.00264784
chr11:71440896-71475118	chr16:5173160-5191969	455	410	5	0.00578035
chr11:71470333-71475118	chr11:67600424-67605143	68	94	1	0.00617284
chr11:71475864-71491047	chr12:8400000-8414346	236	229	2	0.00430108
chr11:71475864-71514467	chr3:125604625-125651022	652	977	2	0.00122775
chr11:71475864-71515823	chr11:3425946-3465719	687	779	7	0.0047749
chr11:71475864-71515823	chr16:5130809-5167966	681	586	3	0.0023678
chr11:71475864-71515825	chr11:67555704-67594530	680	790	12	0.00816327
chr11:71475864-71515825	chr3:129813106-129839256	680	487	2	0.0017138
chr11:71475864-71515825	chr3:75467182-75503123	680	780	6	0.00410959
chr11:71475864-71515825	chr4:3940133-3976099	690	870	5	0.00320513
chr11:71475864-71515825	chr8:12036083-12071033	680	28	1	0.00141243
chr11:71475864-71515825	chr8:8067168-8095961	684	700	6	0.00433526
chr11:71475867-71515822	chr4:9672120-9709509	681	888	5	0.00318674
chr11:71475869-71515825	chr4:9136028-9172135	688	815	6	0.00399202
chr11:71494252-71515823	chr12:8380194-8399896	385	308	3	0.004329
chr11:71501648-71515823	chr7:6966362-6980368	257	341	4	0.00668896
chr11:71515828-71543892	chr12:8315368-8343943	393	241	3	0.00473186
chr11:71515828-71552097	chr8:7203785-7238474	531	278	3	0.00370828
chr11:71515828-71552097	chr8:7788459-7821629	530	27	1	0.00179533
chr11:71515828-71612638	chr8:11883908-11982371	1444	387	4	0.0021846
chr11:71515828-71618396	chr4:9374030-9474936	1487	2517	21	0.00524476
chr11:71600000-71605072	chr10:15028873-15033963	107	109	2	0.00925926
chr11:71600000-71611681	chr7:6899612-6911993	219	314	2	0.00375235
chr11:71600000-71611683	chr4:9480880-9492595	219	320	4	0.00742115
chr11:71600000-71612638	chr11:67734503-67747101	232	313	3	0.00550459
chr11:71600000-71612638	chr12:8560592-8572782	232	136	1	0.00271739
chr11:71600000-71612638	chr7:97569106-97581774	232	126	1	0.0027933
chr11:71600000-71616112	chr9:93503838-93518639	280	196	2	0.00420168
chr11:71600003-71611681	chr11:71299994-71311685	219	263	7	0.0145228
chr11:71600003-71611683	chr11:67483704-67495409	219	268	3	0.00616016
chr11:71600003-71611683	chr4:4151984-4163615	219	343	4	0.00711744
chr11:71600466-71615090	chr8:11777405-11791215	249	414	1	0.0015083
chr11:71601725-71612495	chr4:3884008-3894782	188	250	3	0.00684932
chr11:71602476-71612638	chr11:3613666-3623875	169	219	3	0.00773196
chr11:71602510-71612495	chr4:9512575-9522597	167	292	1	0.00217865
chr11:71603171-71612495	chr11:71329766-71339137	159	137	1	0.00337838
chr11:71603171-71616112	chr13:42004440-42016284	214	187	1	0.00249377
chr11:71603171-71616112	chr2:71254704-71266751	209	176	1	0.0025974
chr11:71603171-71624439	chr2:159708796-159728110	393	447	2	0.00238095
chr11:71603174-71616112	chr3:75396049-75407952	209	219	1	0.00233645
chr11:71603248-71623368	chr12:8571873-8592222	375	261	3	0.00471698
chr11:71603249-71610293	chr3:8728608-8735686	121	115	1	0.00423729
chr11:71603556-71623368	chr8:12546120-12562486	369	560	4	0.00430571
chr11:71603643-71623368	chr3:125435927-125462391	373	596	2	0.00206398
chr11:71605873-71624440	chr4:4167620-4184174	358	572	3	0.00322581
chr11:71606367-71612648	chr8:6933381-6939697	108	209	3	0.00946372
chr11:71607300-71623368	chr9:92972358-92989766	301	237	1	0.00185874
chr11:71609116-71622199	chr4:9751365-9764736	234	347	1	0.00172117
chr11:71609116-71623368	chr3:75411245-75425637	267	252	1	0.00192678
chr11:71609116-71624440	chr3:129743400-129759462	364	276	4	0.00625
chr11:71609124-71623365	chr7:6911082-6925335	265	369	3	0.00473186
chr11:71609124-71623368	chr11:67494501-67509123	579	315	7	0.00782998
chr11:71609128-71624440	chr4:3894029-3909363	284	383	2	0.0029985
chr11:71614069-71618189	chr13:42016699-42026135	68	138	1	0.00485437
chr11:74065477-74067100	chr1:202880929-202882190	23	16	1	0.025641
chr11:74195058-74197725	chr12:69235062-69237937	37	31	1	0.0147059
chr11:77600000-77670651	chr7:64609855-64675560	577	213	3	0.00379747
chr11:80272870-80296535	chr10:37365983-37394076	367	336	4	0.0056899
chr11:80298202-80415513	chr10:37233586-37364858	1694	1817	6	0.00170891
chr11:80419152-80451050	chr10:37189797-37231507	444	588	3	0.00290698
chr11:82516236-82518226	chr9:30688949-30690936	30	26	1	0.0178571
chr11:82516242-82518182	chrX:65175529-65177179	28	22	1	0.02
chr11:83499900-83502648	chr18:67991877-67994351	42	26	1	0.0147059
chr11:86563641-86568987	chr3:112240478-112243930	87	48	1	0.00740741
chr11:88141148-88142363	chr12:6645658-6647533	24	22	1	0.0217391
chr11:88567028-88576160	chr11:49823367-49829130	121	69	2	0.0105263
chr11:88575374-88892393	chr11:49487049-49813282	3607	3247	79	0.0115261
chr11:88972864-89153372	chr11:49310920-49483640	1942	1797	45	0.0120353
chr11:89311779-89433903	chr11:49166175-49283921	1528	1253	31	0.0111471
chr11:89394827-89398961	chr11:49883495-49887642	35	74	1	0.00917431
chr11:89433919-89596616	chr11:48996495-49155768	653	1841	10	0.00400962
chr11:89475576-89653791	chr11:89657016-89830683	238	197	14	0.0321839
chr11:89657016-89830683	chr11:89475576-89653791	198	238	14	0.0321101
chr11:89714229-89830683	chr11:48996495-49108994	183	1294	1	0.000677048
chr11:89831306-89851005	chr21:9569091-9588899	222	53	1	0.00363636
chr11:89831306-89851007	chr22:17357116-17376939	222	131	2	0.00566572
chr11:93594913-93597533	chr12:88626674-88629375	49	44	1	0.0107527
chr11:94646131-94647342	chr3:143235924-143237151	16	12	1	0.0357143
chr11:94646416-94648702	chr5:82272103-82274369	33	19	1	0.0192308
chr12:103615891-103616897	chr12:103621881-103622889	12	12	3	0.125
chr12:103621881-103622889	chr12:103615891-103616897	12	12	3	0.125
chr12:105370462-105371517	chr5:108924294-108925361	9	19	1	0.0357143
chr12:10569233-10584672	chr12:10584672-10600097	159	132	14	0.04811
chr12:10584672-10600097	chr12:10569233-10584672	132	159	14	0.04811
chr12:11033093-11040032	chr12:11078716-11085388	85	109	1	0.00515464
chr12:11078716-11085388	chr12:11033093-11040032	109	85	1	0.00515464
chr12:11165993-11189850	chr12:11221143-11250754	301	414	3	0.0041958
chr12:11178638-11192941	chr12:11281525-11294162	204	171	1	0.00266667
chr12:11190911-11200753	chr12:11256804-11274707	102	255	2	0.00560224
chr12:11221143-11250754	chr12:11165993-11189850	414	301	3	0.0041958
chr12:11256804-11274707	chr12:11190911-11200753	255	99	2	0.00564972
chr12:11281525-11294162	chr12:11178638-11192941	171	204	1	0.00266667
chr12:112943626-112945449	chr3:106821924-106823727	14	16	1	0.0333333
chr12:11430779-11436814	chr12:11562414-11569028	77	130	1	0.00483092
chr12:11457047-11486179	chr12:11541249-11569110	532	549	7	0.00647549
chr12:11458508-11483498	chr12:11503249-11523998	417	5997	4	0.000623636
chr12:114970358-114985925	chr12:115000321-115013262	261	534	4	0.00503145
chr12:115000321-115013262	chr12:114970358-114985925	211	261	4	0.00847458
chr12:11503249-11523998	chr12:11458508-11483498	6006	417	4	0.000622762
chr12:11503249-11536226	chr12:11542977-11575055	582	634	11	0.00904605
chr12:11541249-11569110	chr12:11457047-11486179	547	653	7	0.00583333
chr12:11542977-11575055	chr12:11503249-11536226	632	582	11	0.00906096
chr12:11562414-11569028	chr12:11430779-11436814	130	77	1	0.00483092
chr12:11650835-11652743	chr12:9471022-9472894	29	45	2	0.027027
chr12:119632642-119633903	chr5:84845215-84846478	17	18	1	0.0285714
chr12:12263915-12265126	chr12:9391899-9393092	11	12	1	0.0434783
chr12:123178353-123191077	chr12:123191091-123204503	109	139	6	0.0241935
chr12:123191091-123204503	chr12:123178353-123191077	139	109	6	0.0241935
chr12:131709061-131711781	chr12:131922646-131925614	12	29	1	0.0243902
chr12:131716478-131721087	chr12:131912196-131917075	55	77	1	0.00757576
chr12:131727348-131730045	chr12:131898141-131900837	34	26	1	0.0166667
chr12:131766776-131794407	chr12:132134848-132169194	297	361	20	0.0303951
chr12:131795037-131802426	chr12:132125139-132132142	132	95	6	0.0264317
chr12:131816076-131831229	chr12:132106473-132115888	319	198	15	0.0290135
chr12:131898141-131900837	chr12:131727348-131730045	26	33	1	0.0169492
chr12:131912196-131917075	chr12:131716478-131721087	77	55	1	0.00757576
chr12:131922646-131925614	chr12:131709061-131711781	29	12	1	0.0243902
chr12:132106473-132115888	chr12:131816076-131831229	164	319	15	0.0310559
chr12:132125139-132132142	chr12:131795037-131802426	92	132	6	0.0267857
chr12:132134848-132169194	chr12:131766776-131794407	361	295	20	0.0304878
chr12:133817906-133833517	chr7:159087449-159103047	194	175	2	0.00542005
chr12:14371548-14374548	chr11:114217480-114220415	32	40	1	0.0138889
chr12:17143580-17145147	chr12:19609018-19610605	21	24	1	0.0222222
chr12:17143580-17145147	chr5:14651882-14653458	21	14	1	0.0285714
chr12:17381256-17382514	chr12:17389686-17391329	15	15	2	0.0666667
chr12:17389686-17391329	chr12:17381256-17382514	15	15	2	0.0666667
chr12:17536050-17537592	chr12:18845685-18847251	17	35	1	0.0192308
chr12:18845685-18847251	chr12:17536050-17537592	35	17	1	0.0192308
chr12:19460759-19462926	chr1:70715634-70717684	28	16	1	0.0227273
chr12:19609018-19610605	chr12:17143580-17145147	24	21	1	0.0222222
chr12:27216911-27224369	chr12:27728880-27736038	116	125	3	0.0124481
chr12:27227409-27251704	chr12:27739437-27767260	711	361	10	0.00932836
chr12:27251849-27301311	chr12:27770010-27810385	628	596	14	0.0114379
chr12:27415766-27423065	chr22:17351087-17356973	67	25	1	0.0108696
chr12:27728880-27736038	chr12:27216911-27224369	125	116	3	0.0124481
chr12:27739437-27767260	chr12:27227409-27251704	361	711	10	0.00932836
chr12:27770010-27810385	chr12:27251849-27301311	599	628	14	0.0114099
chr12:2790242-2795538	chr12:2846718-2851877	83	69	5	0.0328947
chr12:2846718-2851877	chr12:2790242-2795538	69	83	5	0.0328947
chr12:29430215-29437734	chr2:130768679-130776518	106	98	1	0.00490196
chr12:29542211-29547583	chr20:34633549-34638884	45	39	3	0.0357143
chr12:29542213-29546417	chrX:80255518-80259715	28	31	1	0.0169492
chr12:29542258-29547578	chr9:106761604-106766660	35	74	1	0.00917431
chr12:31165330-31168702	chr12:9471948-9475584	40	60	1	0.01
chr12:31195335-31260871	chr12:9567144-9632683	571	532	12	0.0108794
chr12:31226734-31260871	chr12:9436201-9469842	313	152	1	0.00215054
chr12:31261557-31333164	chr12:9663007-9731892	542	530	32	0.0298507
chr12:31333786-31353978	chr12:9632686-9658099	138	182	18	0.05625
chr12:31374499-31377032	chr12:9565023-9567275	53	39	1	0.0108696
chr12:34089515-34115371	chr12:38601127-38638456	352	694	5	0.00478011
chr12:34121012-34216242	chr12:38656087-38755621	1134	1546	12	0.00447761
chr12:34230111-34236175	chr12:38755911-38761936	129	108	1	0.00421941
chr12:34249629-34258345	chr12:38861970-38870689	129	132	3	0.0114943
chr12:34260146-34333207	chr18:11169-59038	974	162	3	0.00264085
chr12:34264053-34270675	chr2:132561659-132568063	84	50	1	0.00746269
chr12:34264898-34267113	chr1:805635-807884	32	11	1	0.0232558
chr12:34297188-34310737	chr1:247660687-247673153	182	166	4	0.0114943
chr12:34315477-34333207	chr12:38583029-38599805	237	253	3	0.00612245
chr12:34340543-34359268	chr12:38554765-38574967	224	271	2	0.0040404
chr12:34371573-34381623	chr21:15456243-15464389	120	165	1	0.00350877
chr12:34386002-34399633	chr12:38502213-38515843	203	266	2	0.00426439
chr12:34400000-34416825	chr12:38450937-38475250	275	562	4	0.00477897
chr12:34402740-34404285	chr5:68646813-68648082	17	7	1	0.0416667
chr12:37856694-37905710	chr15:47338844-47385135	523	484	4	0.00397219
chr12:37856694-37937804	chr20:29435663-29519057	1084	701	3	0.00168067
chr12:37856694-37951502	chr7:57752187-57845941	1363	972	6	0.00256959
chr12:37856694-37989886	chr20:25886288-26020266	2094	870	6	0.00202429
chr12:37909262-37937824	chr9:44879270-44908286	509	295	1	0.00124378
chr12:37912692-37932309	chr17:22154944-22173999	329	328	3	0.00456621
chr12:37935454-37983329	chr17:21825332-21873705	930	1566	2	0.000801282
chr12:37949004-37989886	chr9:44769351-44810307	780	474	2	0.0015949
chr12:37955456-37970938	chr19:37251780-37274829	265	240	2	0.0039604
chr12:37972465-37989886	chr7:57845938-57863382	368	225	2	0.00337268
chr12:37983438-37987796	chr17:21875847-21880178	98	60	1	0.00632911
chr12:37987839-37989886	chr20:25864007-25866343	34	21	1	0.0181818
chr12:38450937-38475250	chr12:34400000-34416825	555	277	4	0.00480769
chr12:38502213-38515843	chr12:34386002-34399633	296	188	2	0.00413223
chr12:38508411-38531165	chr2:38922907-38943795	460	436	2	0.00223214
chr12:38554765-38574967	chr12:34340543-34359268	272	228	2	0.004
chr12:38578461-38599795	chr18:45109-63620	284	158	1	0.00226244
chr12:38583029-38599805	chr12:34315477-34333207	261	211	3	0.00635593
chr12:38586935-38599795	chr10:90718-99939	177	63	1	0.00416667
chr12:38601127-38638456	chr12:34089515-34115371	694	352	5	0.00478011
chr12:38656087-38755621	chr12:34121012-34216242	1546	1134	12	0.00447761
chr12:38755911-38761936	chr12:34230111-34236175	106	129	1	0.00425532
chr12:38861970-38870689	chr12:34249629-34258345	132	129	3	0.0114943
chr12:3950460-3955439	chr4:146054817-146059804	51	34	1	0.0117647
chr12:4206535-4208935	chr7:10490859-10493125	34	59	1	0.0107527
chr12:42680642-42684136	chr1:146522307-146525819	47	55	1	0.00980392
chr12:44053673-44055220	chr1:96912641-96914155	37	13	1	0.02
chr12:45228236-45229315	chr17:79876144-79877225	17	5	1	0.0454545
chr12:49521740-49523483	chr5:43231913-43233251	13	20	1	0.030303
chr12:52105863-52107320	chr15:57538782-57540173	16	15	1	0.0322581
chr12:52490566-52503615	chr2:71257901-71267371	187	119	1	0.00326797
chr12:52490566-52503615	chr3:125424074-125433492	187	145	1	0.00301205
chr12:52494234-52503217	chr9:93503616-93512615	122	115	1	0.00421941
chr12:52494235-52503002	chr3:125445225-125455026	116	233	1	0.00286533
chr12:52494243-52499387	chr3:129733356-129739507	73	110	1	0.00546448
chr12:52494243-52503532	chr14:52228316-52237608	126	148	1	0.00364964
chr12:52494243-52503595	chr13:68478244-68487622	129	142	1	0.00369004
chr12:52494243-52503728	chr3:75395313-75404758	130	174	1	0.00328947
chr12:52494244-52503581	chr10:15039577-15048962	127	136	2	0.00760456
chr12:52494248-52499379	chr3:125467835-125473961	73	172	2	0.00816327
chr12:52494248-52499384	chr8:11884061-11890237	73	174	1	0.00404858
chr12:52494248-52502975	chr12:8579328-8589106	116	97	1	0.00469484
chr12:52494249-52503581	chr8:12552258-12559662	127	301	2	0.0046729
chr12:52494255-52503615	chr4:4174469-4183651	128	275	1	0.00248139
chr12:52494262-52499387	chr4:3884008-3890123	73	183	2	0.0078125
chr12:52495184-52503615	chr9:92972358-92980816	113	102	1	0.00465116
chr12:52495829-52507388	chr11:17066062-17080346	225	162	1	0.00258398
chr12:52496994-52502998	chr4:3902343-3909378	74	154	1	0.00438596
chr12:52496994-52502998	chr7:6918299-6925346	74	174	1	0.00403226
chr12:52500955-52507476	chr13:42016699-42023271	94	91	1	0.00540541
chr12:52680877-52685229	chr12:52695720-52700072	44	48	3	0.0326087
chr12:52695720-52700072	chr12:52680877-52685229	48	44	3	0.0326087
chr12:52840850-52846045	chr12:52881380-52887156	78	92	3	0.0176471
chr12:52840850-52846456	chr12:52862722-52868114	84	107	1	0.0052356
chr12:52862722-52868114	chr12:52840850-52846456	107	84	1	0.0052356
chr12:52881380-52887156	chr12:52840850-52846045	92	78	3	0.0176471
chr12:54469999-54519899	chr9:44823488-44873141	365	548	2	0.00219058
chr12:54469999-54519899	chr9:46335791-46386152	365	14	1	0.00263852
chr12:54472133-54519899	chr20:29521064-29570583	343	667	2	0.0019802
chr12:55195657-55197401	chr1:180403904-180405948	24	35	1	0.0169492
chr12:57331523-57335588	chr12:57375042-57380062	32	32	2	0.03125
chr12:57375042-57380062	chr12:57331523-57335588	32	32	2	0.03125
chr12:5772767-5784812	chr15:22491446-22502427	165	48	2	0.00938967
chr12:58377164-58378522	chr10:104975493-104976961	13	7	1	0.05
chr12:58639289-58640544	chr1:71518806-71520058	25	17	1	0.0238095
chr12:59443522-59448061	chrX:22453618-22457865	46	46	1	0.0108696
chr12:63396713-63398858	chr15:59498525-59500669	28	48	1	0.0131579
chr12:63923418-63951619	chr12:64119248-64146247	366	1275	32	0.0195003
chr12:63951622-63965637	chr7:35118551-35132565	115	83	2	0.010101
chr12:63953879-63971266	chr7:29765017-29782319	149	188	1	0.00296736
chr12:63954364-64072240	chr7:102815780-102929218	2557	928	4	0.00114778
chr12:63971079-64119245	chr7:35139141-35281183	1498	972	5	0.00202429
chr12:63985026-64006788	chr7:29744523-29765021	164	212	1	0.00265957
chr12:64048783-64061714	chr7:29692579-29706420	156	190	1	0.00289017
chr12:64119248-64146247	chr12:63923418-63951619	1275	363	32	0.019536
chr12:6645658-6647533	chr11:88141148-88142363	22	24	1	0.0217391
chr12:69235062-69237937	chr11:74195058-74197725	31	37	1	0.0147059
chr12:7334933-7338464	chr1:227816239-227819691	30	62	1	0.0108696
chr12:79185433-79187425	chr7:39745719-39747707	22	12	1	0.0294118
chr12:7946830-7948801	chr12:8050638-8052879	11	21	1	0.03125
chr12:7951055-7952142	chr12:8058012-8059101	24	11	1	0.0285714
chr12:7995629-7998390	chr12:8124314-8128199	36	50	2	0.0232558
chr12:8050638-8052879	chr12:7946830-7948801	21	11	1	0.03125
chr12:8058012-8059101	chr12:7951055-7952142	11	24	1	0.0285714
chr12:80636815-80637948	chr9:91451489-91452618	10	17	1	0.037037
chr12:8124314-8128199	chr12:7995629-7998390	50	36	2	0.0232558
chr12:8286139-8287469	chr1:155402948-155404280	8	14	1	0.0454545
chr12:8315368-8343943	chr11:71515828-71543892	240	393	3	0.00473934
chr12:8315368-8346215	chr4:9371758-9400578	260	687	5	0.00527983
chr12:8315368-8346215	chr8:7201515-7230314	259	257	1	0.00193798
chr12:8345181-8379154	chr8:7150796-7184572	385	63	1	0.00223214
chr12:8345181-8426673	chr8:12001308-12091854	1220	188	4	0.00284091
chr12:8345181-8462241	chr4:9079830-9206845	1835	3021	30	0.00617792
chr12:8345181-8551716	chr8:12243623-12467505	3197	232	2	0.00058326
chr12:8379169-8392489	chr7:6965389-6980378	203	354	1	0.00179533
chr12:8379169-8399896	chr11:3424930-3448070	312	413	7	0.00965517
chr12:8379169-8399896	chr16:5129856-5152097	312	320	3	0.00474684
chr12:8379169-8473360	chr8:8000000-8096968	1592	757	9	0.00383142
chr12:8379169-8489502	chr4:3939121-4057673	1919	2392	17	0.0039434
chr12:8379169-8489517	chr3:75466170-75569026	1956	2402	17	0.00390087
chr12:8379169-8507780	chr3:129812051-129930615	2149	1732	14	0.00360732
chr12:8379185-8399896	chr4:9689740-9710463	311	485	7	0.00879397
chr12:8380194-8399896	chr11:71494252-71515823	300	383	3	0.00439239
chr12:8381619-8399896	chr3:125631110-125651023	286	382	4	0.00598802
chr12:8400000-8414346	chr11:71475864-71491047	233	236	2	0.00426439
chr12:8400000-8455966	chr4:9630530-9686522	1037	1250	2	0.000874508
chr12:8400000-8546030	chr11:3451288-3605314	2338	2481	17	0.0035277
chr12:8400000-8546030	chr3:125482438-125627937	2355	2756	10	0.00195656
chr12:8400236-8453668	chr16:5153835-5191969	950	742	8	0.00472813
chr12:8420250-8546030	chr11:71347645-71475118	1978	1741	20	0.00537779
chr12:8423806-8482050	chr7:6980380-7039546	1016	1291	10	0.00433463
chr12:8427282-8523509	chr11:67605074-67704944	1606	1219	9	0.00318584
chr12:8453688-8546030	chr4:9531075-9625693	1360	2462	18	0.00470958
chr12:8459785-8485640	chr16:5196791-5216110	383	386	2	0.00260078
chr12:8467832-8523527	chr4:9020973-9079872	891	1323	5	0.00225836
chr12:8476116-8568331	chr8:7004862-7105095	1299	305	1	0.000623441
chr12:8482048-8546022	chr7:97503995-97560612	958	361	1	0.00075815
chr12:8486781-8545543	chr16:5287439-5345785	845	1057	7	0.00368034
chr12:84886-95696	chr1:10000-20818	25	3	1	0.0357143
chr12:8490294-8546030	chr8:6946567-7003829	845	1206	7	0.00341297
chr12:8490620-8507777	chr4:4057431-4075121	247	264	2	0.00391389
chr12:8490620-8520338	chr3:75568768-75599999	479	715	7	0.00586265
chr12:8494525-8596339	chr8:12467504-12569614	1772	2631	11	0.0024983
chr12:8510799-8546032	chr4:4077611-4112180	490	591	1	0.000925069
chr12:8523089-8546030	chr3:75609150-75632296	288	140	1	0.00233645
chr12:8524658-8539501	chr3:15164130-15171949	179	84	1	0.00380228
chr12:8524658-8546023	chr4:8999626-9021145	265	448	2	0.00280505
chr12:8524663-8546030	chr11:67704795-67726101	265	235	1	0.002
chr12:8538889-8545859	chr12:8545865-8552068	135	71	3	0.0145631
chr12:8545865-8552068	chr12:8538889-8545859	71	135	3	0.0145631
chr12:8545865-8566481	chr8:6933381-6953891	279	569	3	0.00353774
chr12:8545865-8576324	chr11:67718978-67750633	427	472	2	0.00222469
chr12:8545865-8576324	chr11:71322016-71354828	425	503	4	0.00431034
chr12:8545865-8576324	chr4:4105035-4136764	425	606	6	0.00581959
chr12:8545865-8576802	chr8:11868353-11900633	430	608	4	0.00385356
chr12:8545865-8582327	chr7:97554254-97597457	507	548	1	0.000947867
chr12:8545865-8596965	chr3:125435297-125489962	677	1233	5	0.0026178
chr12:8545884-8576328	chr4:9508104-9538221	423	853	7	0.00548589
chr12:8545933-8570293	chr11:3598231-3623867	299	489	3	0.00380711
chr12:8545933-8576324	chr4:8974123-9006732	424	738	5	0.00430293
chr12:8546137-8586356	chr3:129717908-129759465	548	642	1	0.000840336
chr12:8559798-8586356	chr4:3883064-3909378	366	655	6	0.00587659
chr12:8560579-8565561	chr9:92972358-92976713	70	52	1	0.00819672
chr12:8560579-8586356	chr3:75399481-75425640	356	484	5	0.00595238
chr12:8560580-8576320	chr9:93507293-93522163	229	201	1	0.00232558
chr12:8560592-8572782	chr11:71600000-71612638	137	236	1	0.00268097
chr12:8560601-8563741	chr4:9751783-9754891	67	99	2	0.0120482
chr12:8560604-8576324	chr12:8582804-8596961	227	166	5	0.0127226
chr12:8560758-8572311	chr8:11780009-11791215	128	348	4	0.00840336
chr12:8561560-8576324	chr4:8943476-8958571	211	383	1	0.0016835
chr12:8561560-8586356	chr11:67483704-67509134	337	580	8	0.0087241
chr12:8561560-8589599	chr4:4151984-4184174	344	1063	8	0.00568586
chr12:8561562-8576874	chr11:71295905-71311685	221	354	5	0.00869565
chr12:8561562-8586356	chr7:6899612-6925346	338	658	3	0.00301205
chr12:8562978-8569605	chr3:8728608-8735688	41	115	1	0.00641026
chr12:8565310-8576324	chr14:52214686-52226779	159	172	1	0.00302115
chr12:8565544-8596965	chr2:71246912-71285141	410	1777	3	0.00137174
chr12:8565601-8594697	chr2:159705576-159734007	747	619	1	0.000732064
chr12:8567781-8594700	chr10:15028873-15055482	739	469	3	0.00248344
chr12:8571873-8592222	chr11:71603248-71623368	260	378	3	0.00470219
chr12:8577139-8586356	chr11:3408768-3418105	117	180	2	0.00673401
chr12:8579325-8590296	chr14:52228869-52238808	101	154	1	0.00392157
chr12:8579325-8591029	chr13:68476321-68487021	104	155	2	0.00772201
chr12:8579325-8592299	chr13:42004456-42016297	120	656	1	0.00128866
chr12:8579325-8601912	chr9:93503854-93525386	309	314	2	0.00321027
chr12:8579328-8589106	chr12:52494248-52502975	97	116	1	0.00469484
chr12:8582804-8596961	chr12:8560604-8576324	166	227	5	0.0127226
chr12:8582804-8601866	chr4:8970872-8991359	258	503	3	0.00394218
chr12:8582804-8601874	chr11:67734515-67753944	557	344	4	0.00443951
chr12:8582808-8589102	chr8:6933381-6939671	47	209	1	0.00390625
chr12:8582952-8601868	chr4:4120985-4139941	658	329	2	0.00202634
chr12:8583747-8596930	chr4:9477372-9492595	155	391	2	0.003663
chr12:8583749-8596965	chr11:71296449-71311685	155	340	1	0.0020202
chr12:8585170-8594697	chr3:8725323-8735688	99	161	1	0.00384615
chr12:8786932-8790589	chr4:166324838-166327530	63	47	1	0.00909091
chr12:88176717-88178165	chr1:43356587-43358034	19	16	1	0.0285714
chr12:88626674-88629375	chr11:93594913-93597533	43	49	1	0.0108696
chr12:90311247-90313360	chr21:40668391-40670509	18	21	2	0.0512821
chr12:93277478-93278780	chr1:58513551-58515034	15	22	1	0.027027
chr12:93277511-93278780	chr2:41383696-41384995	15	21	1	0.0277778
chr12:9391899-9393092	chr12:12263915-12265126	12	11	1	0.0434783
chr12:9436201-9469842	chr12:31226734-31260871	148	313	1	0.0021692
chr12:9436203-9475708	chr12:9561266-9600866	243	292	11	0.0205607
chr12:9471022-9472894	chr12:11650835-11652743	45	29	2	0.027027
chr12:9471948-9475584	chr12:31165330-31168702	60	40	1	0.01
chr12:94943197-94944331	chr3:67425142-67426285	22	25	1	0.0212766
chr12:9544126-9555513	chr12:9722996-9731986	80	50	2	0.0153846
chr12:9561266-9600866	chr12:9436203-9475708	280	243	11	0.0210325
chr12:9565023-9567275	chr12:31374499-31377032	39	53	1	0.0108696
chr12:9567144-9632683	chr12:31195335-31260871	532	569	12	0.0108992
chr12:9632686-9658099	chr12:31333786-31353978	182	138	18	0.05625
chr12:9663007-9731892	chr12:31261557-31333164	531	542	32	0.0298229
chr12:9722996-9731986	chr12:9544126-9555513	48	80	2	0.015625
chr12:98072861-98073979	chr4:76804977-76806074	20	17	1	0.027027
chr12:9847883-9849153	chr3:149656452-149657680	17	15	1	0.03125
chr12:9847884-9849159	chr1:27533325-27535237	17	8	1	0.04
chr13:102668955-102671138	chr1:62675534-62677970	22	61	1	0.0120482
chr13:111598663-111600278	chr13:113087100-113088726	31	34	7	0.107692
chr13:111603578-111610448	chr13:113046955-113053946	123	125	10	0.0403226
chr13:112931650-112946810	chr13:112946810-112961870	67	9	1	0.0131579
chr13:112931650-112946867	chr13:112951537-112966720	67	84	1	0.00662252
chr13:112931700-112946520	chr13:112946520-112961546	67	9	1	0.0131579
chr13:112931933-112944488	chr13:112953961-112966720	50	79	1	0.00775194
chr13:112932172-112947210	chr13:112947230-112962712	149	13	1	0.00617284
chr13:112932186-112947108	chr13:112947108-112962372	149	9	1	0.00632911
chr13:112933080-112948095	chr13:112948104-112963562	136	29	1	0.00606061
chr13:112933362-112948400	chr13:112948420-112963221	34	23	1	0.0175439
chr13:112933785-112948843	chr13:112948843-112964004	34	34	1	0.0147059
chr13:112936455-112951594	chr13:112951617-112966720	33	84	1	0.00854701
chr13:112946520-112961546	chr13:112931700-112946520	9	67	1	0.0131579
chr13:112946810-112961870	chr13:112931650-112946810	9	67	1	0.0131579
chr13:112947108-112962372	chr13:112932186-112947108	9	149	1	0.00632911
chr13:112947230-112962712	chr13:112932172-112947210	13	149	1	0.00617284
chr13:112948104-112963562	chr13:112933080-112948095	29	136	1	0.00606061
chr13:112948420-112963221	chr13:112933362-112948400	23	34	1	0.0175439
chr13:112948843-112964004	chr13:112933785-112948843	34	34	1	0.0147059
chr13:112951537-112966720	chr13:112931650-112946867	84	67	1	0.00662252
chr13:112951617-112966720	chr13:112936455-112951594	84	33	1	0.00854701
chr13:112953961-112966720	chr13:112931933-112944488	79	50	1	0.00775194
chr13:112961916-112963426	chr13:112963445-112964922	17	19	1	0.0277778
chr13:112962927-112964816	chr13:112964831-112966720	24	43	1	0.0149254
chr13:112963445-112964922	chr13:112961916-112963426	19	17	1	0.0277778
chr13:112964831-112966720	chr13:112962927-112964816	43	24	1	0.0149254
chr13:113046955-113053946	chr13:111603578-111610448	125	123	10	0.0403226
chr13:113087100-113088726	chr13:111598663-111600278	34	31	7	0.107692
chr13:114294431-114295781	chr15:79848910-79851747	7	49	1	0.0178571
chr13:19020000-19101200	chr18:15208407-15293632	347	540	5	0.00563698
chr13:19020000-19101200	chr2:132806610-132882571	347	592	2	0.00212993
chr13:19020000-19167977	chr21:14447203-14594419	463	312	3	0.00387097
chr13:19028344-19065464	chr10:42818367-42856774	179	430	1	0.00164204
chr13:19083515-19103305	chr7:61759417-61779310	72	396	1	0.00213675
chr13:19085321-19103298	chr7:61055921-61072377	66	229	1	0.00338983
chr13:19101197-19151277	chr18:15120627-15162838	84	249	1	0.003003
chr13:19101197-19151277	chr21:29216660-29266871	84	609	1	0.001443
chr13:19101197-19151277	chr2:132714969-132765193	84	445	2	0.00378072
chr13:19151296-19166935	chr21:29266872-29282209	26	151	1	0.00564972
chr13:19151296-19166935	chr2:132699803-132714968	26	92	1	0.00847458
chr13:19167973-19275982	chr18:14358134-14464819	991	931	20	0.0104058
chr13:19167973-19449178	chr21:15062909-15352573	3609	2687	47	0.00746506
chr13:19167980-19174250	chr2:132425527-132431763	68	89	1	0.00636943
chr13:19204345-19271117	chr2:138639956-138693580	626	3611	3	0.000708048
chr13:19278130-19291273	chr1:90751055-90764052	152	149	1	0.00332226
chr13:19291449-19346763	chr2:95395047-95450270	932	540	1	0.000679348
chr13:19301587-19448886	chr18:14185209-14353419	2316	2965	33	0.00624882
chr13:19318468-19343623	chr1:142670968-142686253	546	20	3	0.00530035
chr13:19318468-19343623	chr1:143405569-143420537	546	8	1	0.00180505
chr13:19326746-19346108	chr13:19346108-19365430	394	352	21	0.0281501
chr13:19346108-19365430	chr13:19326746-19346108	352	394	21	0.0281501
chr13:19360766-19448885	chr2:95431509-95517837	1247	595	1	0.000542888
chr13:19365870-19430053	chr1:142673415-142731022	922	159	1	0.000925069
chr13:19371288-19448885	chr9:44035412-44113354	1019	367	3	0.0021645
chr13:19463554-19502279	chr18:14626997-14665492	588	317	6	0.00662983
chr13:19463554-19502279	chr21:14864514-14903729	588	270	9	0.0104895
chr13:19485054-19502397	chr4:60651348-60668007	238	240	1	0.00209205
chr13:19511997-19517330	chr3:77880647-77885677	65	69	1	0.00746269
chr13:19535321-19540025	chr13:19621340-19625994	93	113	2	0.00970874
chr13:19598174-19610677	chr17:25349304-25374350	215	394	1	0.00164204
chr13:19598174-19610677	chr18:14696088-14708567	213	147	1	0.00277778
chr13:19621340-19625994	chr13:19535321-19540025	113	93	2	0.00970874
chr13:19646434-19666116	chr9:96358921-96380013	792	278	1	0.000934579
chr13:19666124-19677236	chr17:29465300-29476906	278	135	2	0.00484262
chr13:19762373-19773420	chr13:21762151-21774077	261	117	3	0.00793651
chr13:19773434-19784393	chr13:20274977-20285755	173	98	5	0.0184502
chr13:19778320-19783534	chr13:25140124-25145029	83	60	2	0.013986
chr13:19794784-19805533	chr13:20317980-20330203	165	133	1	0.0033557
chr13:19904294-19922700	chr13:25111435-25139841	253	392	7	0.0108527
chr13:19922727-19951828	chr13:25041764-25075026	625	540	10	0.00858369
chr13:19951874-19984383	chr13:24992974-25025093	547	529	16	0.0148699
chr13:19975830-19994696	chr22:17122218-17141273	250	227	2	0.00419287
chr13:19980590-20023358	chr13:25509423-25555912	438	644	7	0.0064695
chr13:19986127-20092699	chr21:10895796-10989904	929	276	1	0.000829876
chr13:19988931-19999990	chr13:41382085-41399764	134	206	1	0.00294118
chr13:19990847-20014385	chr13:25153705-25178626	225	212	3	0.00686499
chr13:20014944-20037828	chr13:24969860-24992660	196	337	2	0.00375235
chr13:20014955-20033054	chr13:41419490-41438210	146	229	3	0.008
chr13:20044832-20076870	chr22:38754250-38782185	228	178	2	0.00492611
chr13:20045426-20053899	chr22:17113779-17122220	65	74	1	0.00719424
chr13:20099931-20103448	chr13:25146211-25152294	55	79	3	0.0223881
chr13:20103469-20107289	chr9:100025178-100028755	44	47	1	0.010989
chr13:20121469-20136105	chr13:21833762-21850928	145	191	7	0.0208333
chr13:20274977-20285755	chr13:19773434-19784393	98	173	5	0.0184502
chr13:20317980-20330203	chr13:19794784-19805533	133	161	1	0.00340136
chr13:21522091-21523796	chr8:142469116-142470470	42	23	1	0.0153846
chr13:21522100-21523725	chr15:99824500-99825770	39	15	1	0.0185185
chr13:21522100-21523791	chr2:207283701-207285015	41	16	1	0.0175439
chr13:21522100-21523798	chr1:179425031-179426528	41	26	1	0.0149254
chr13:21522102-21524038	chr11:5592149-5593733	52	24	1	0.0131579
chr13:21522119-21523752	chr2:175174437-175175716	40	16	1	0.0178571
chr13:21535374-21536420	chr14:77101034-77102080	11	12	1	0.0434783
chr13:21762151-21774077	chr13:19762373-19773420	125	229	3	0.00847458
chr13:21771794-21790791	chr6:5788832-5810003	261	285	3	0.00549451
chr13:21789301-21790783	chr13:25562971-25564768	23	38	6	0.0983607
chr13:21833762-21850928	chr13:20121469-20136105	191	145	7	0.0208333
chr13:21837919-21851452	chr13:41315127-41328147	150	133	1	0.00353357
chr13:21871125-21882125	chr13:24454224-24464738	135	122	1	0.00389105
chr13:21882601-21883804	chr18:42480677-42481906	38	13	1	0.0196078
chr13:21889544-21940143	chr6:5810006-5862113	843	745	1	0.000629723
chr13:23485729-23544581	chr13:24897950-24968047	949	1079	31	0.015286
chr13:24454224-24464738	chr13:21871125-21882125	122	133	1	0.00392157
chr13:24464234-24478878	chr13:24881361-24897097	200	228	9	0.021028
chr13:24881361-24897097	chr13:24464234-24478878	229	195	9	0.0212264
chr13:24897099-24901845	chr14:104917253-104921711	54	76	1	0.00769231
chr13:24897950-24968047	chr13:23485729-23544581	1079	953	31	0.0152559
chr13:24969860-24992660	chr13:20014944-20037828	338	198	2	0.00373134
chr13:24974855-24992962	chr13:41419044-41438036	298	229	3	0.0056926
chr13:24984323-24992660	chr13:25547506-25555912	122	112	6	0.025641
chr13:24992974-25025093	chr13:19951874-19984383	524	547	16	0.0149393
chr13:25041764-25075026	chr13:19922727-19951828	545	778	10	0.00755858
chr13:25075958-25078607	chr13:25506476-25509426	61	52	1	0.00884956
chr13:25087104-25090527	chr13:25502394-25506075	58	47	1	0.00952381
chr13:25111435-25139841	chr13:19904294-19922700	392	252	7	0.0108696
chr13:25140124-25145029	chr13:19778320-19783534	60	83	2	0.013986
chr13:25146211-25152294	chr13:20099931-20103448	79	55	3	0.0223881
chr13:25153561-25178608	chr13:25519170-25543810	215	337	13	0.0235507
chr13:25153705-25178580	chr21:10900566-10924077	210	42	1	0.00396825
chr13:25153705-25178626	chr13:19990847-20014385	212	225	3	0.00686499
chr13:25502394-25506075	chr13:25087104-25090527	46	58	1	0.00961538
chr13:25506476-25509426	chr13:25075958-25078607	52	50	1	0.00980392
chr13:25509423-25523008	chr22:17122218-17136289	205	171	3	0.00797872
chr13:25509423-25555912	chr13:19980590-20023358	641	438	7	0.00648749
chr13:25519170-25543810	chr13:25153561-25178608	334	213	13	0.023766
chr13:25547506-25555912	chr13:24984323-24992660	112	125	6	0.0253165
chr13:25555909-25564768	chr6:5782101-5790329	153	147	4	0.0133333
chr13:25562971-25564768	chr13:21789301-21790783	38	23	6	0.0983607
chr13:25572706-25589800	chr13:26639779-26652632	222	180	2	0.00497512
chr13:25599719-25604981	chr13:25734083-25739659	67	41	1	0.00925926
chr13:25734083-25739659	chr13:25599719-25604981	41	67	1	0.00925926
chr13:26639779-26652632	chr13:25572706-25589800	177	224	2	0.00498753
chr13:29351705-29356478	chr13:29912773-29917565	47	99	1	0.00684932
chr13:29613057-29623166	chr13:29913725-29927851	137	227	1	0.00274725
chr13:29912773-29917565	chr13:29351705-29356478	99	47	1	0.00684932
chr13:29913725-29927851	chr13:29613057-29623166	227	137	1	0.00274725
chr13:35614226-35646833	chr2:132478116-132511065	321	306	2	0.00318979
chr13:41315127-41328147	chr13:21837919-21851452	133	149	1	0.0035461
chr13:41382085-41399764	chr13:19988931-19999990	206	134	1	0.00294118
chr13:41419044-41438036	chr13:24974855-24992962	229	277	3	0.00592885
chr13:41419490-41438210	chr13:20014955-20033054	229	150	3	0.00791557
chr13:41455741-41488400	chr9:33486808-33510875	352	234	2	0.00341297
chr13:41455741-41498852	chr9:99997735-100030553	503	371	3	0.00343249
chr13:41995535-42000000	chr7:97581421-97585905	68	62	1	0.00769231
chr13:41998132-41999999	chr10:15015923-15017776	27	46	1	0.0136986
chr13:42000549-42007475	chr7:97586920-97597457	81	197	2	0.00719424
chr13:42000549-42016548	chr2:71254440-71270195	701	246	2	0.00211193
chr13:42001207-42016546	chr3:125420605-125435555	695	234	2	0.00215285
chr13:42001671-42015894	chr8:12550539-12562486	206	448	2	0.0030581
chr13:42002682-42005937	chr13:47034742-47037986	36	49	3	0.0352941
chr13:42002713-42014270	chr14:52227127-52238808	638	188	1	0.00121065
chr13:42002718-42005879	chr13:64408422-64411580	36	12	1	0.0208333
chr13:42002895-42006500	chr13:42016699-42026163	37	138	2	0.0114286
chr13:42003820-42011670	chr11:17066031-17076355	115	110	1	0.00444444
chr13:42003883-42016548	chr7:6872947-6879165	203	120	1	0.00309598
chr13:42004218-42016027	chr9:93503616-93515562	654	149	1	0.00124533
chr13:42004440-42016284	chr11:71603171-71616112	187	210	1	0.00251889
chr13:42004456-42016297	chr12:8579325-8592299	656	120	1	0.00128866
chr13:42004737-42016284	chr3:125442036-125458203	669	369	1	0.000963391
chr13:42004744-42010456	chr11:67499907-67509124	71	204	1	0.00363636
chr13:42004812-42016284	chr4:9459658-9472299	646	261	2	0.00220507
chr13:42005474-42016194	chr8:11777405-11788295	163	308	3	0.00636943
chr13:42007934-42016283	chr8:12534708-12543855	133	254	2	0.00516796
chr13:42007934-42016284	chr4:3883867-3893335	602	232	1	0.00119904
chr13:42007934-42016284	chr4:4120825-4130636	133	186	1	0.0031348
chr13:42007934-42016284	chr8:11883917-11893435	613	257	2	0.00229885
chr13:42007934-42016548	chr4:8981559-8991362	611	272	1	0.0011325
chr13:42007936-42016284	chr3:129733215-129742705	601	159	2	0.00263158
chr13:42008068-42016548	chr11:71329502-71339140	612	144	1	0.00132275
chr13:42008081-42016284	chr3:125464657-125473959	130	231	1	0.00277008
chr13:42008089-42016284	chr4:9513235-9522579	599	277	1	0.00114155
chr13:42009131-42016283	chr7:6900879-6908587	589	167	1	0.00132275
chr13:42009131-42016284	chr4:4153251-4160512	595	189	1	0.00127551
chr13:42009131-42016686	chr11:71297064-71310421	132	279	2	0.00486618
chr13:42009272-42016548	chr3:8728342-8735690	596	118	2	0.00280112
chr13:42011561-42016548	chr3:112240477-112245605	89	61	1	0.00666667
chr13:42011971-42016548	chr14:52222120-52226369	83	56	1	0.00719424
chr13:42011971-42016548	chr2:159729590-159733889	83	61	1	0.00694444
chr13:42016699-42018750	chr4:9470587-9472660	30	28	1	0.0172414
chr13:42016699-42019281	chr4:9756336-9758918	38	71	1	0.00917431
chr13:42016699-42019282	chr14:52228317-52230907	38	43	2	0.0246914
chr13:42016699-42019332	chr3:125430819-125433458	38	51	2	0.0224719
chr13:42016699-42019346	chr13:68484983-68487622	38	56	2	0.0212766
chr13:42016699-42023271	chr12:52500955-52507476	91	94	1	0.00540541
chr13:42016699-42026049	chr4:3900365-3904422	138	88	1	0.00442478
chr13:42016699-42026049	chr7:6916379-6920366	140	81	1	0.00452489
chr13:42016699-42026135	chr11:71614069-71618189	138	68	1	0.00485437
chr13:42016699-42026163	chr13:42002895-42006500	140	37	2	0.0112994
chr13:42016700-42026163	chr7:97589101-97596494	138	160	2	0.00671141
chr13:42016721-42026170	chr3:75416425-75420653	139	2179	2	0.000862813
chr13:42017262-42019332	chr13:47034742-47036815	33	35	4	0.0588235
chr13:43021708-43038845	chr13:43078245-43090111	266	185	3	0.00665188
chr13:43078245-43090111	chr13:43021708-43038845	185	1215	3	0.00214286
chr13:45950647-45953536	chr13:45954661-45958105	56	81	1	0.00729927
chr13:45950717-45953520	chr13:64312527-64315092	53	79	1	0.00757576
chr13:45954661-45958105	chr13:45950647-45953536	81	56	1	0.00729927
chr13:45956352-45958165	chr13:47039852-47041762	52	46	5	0.0510204
chr13:46981282-47034722	chr13:64354625-64408383	487	417	6	0.00663717
chr13:47034742-47036815	chr13:42017262-42019332	35	33	4	0.0588235
chr13:47034742-47036849	chr7:97593853-97595932	37	50	1	0.0114943
chr13:47034742-47037901	chr2:71265265-71268425	48	43	1	0.010989
chr13:47034742-47037908	chr10:15038486-15041648	48	43	1	0.010989
chr13:47034742-47037961	chr14:52227121-52230343	49	61	2	0.0181818
chr13:47034742-47037986	chr13:42002682-42005937	49	36	3	0.0352941
chr13:47034742-47038371	chr13:68485547-68489105	55	83	4	0.0289855
chr13:47034754-47037376	chr2:159719268-159721830	41	45	1	0.0116279
chr13:47034782-47036233	chr11:67502115-67503556	30	28	1	0.0172414
chr13:47034784-47037986	chr4:9756943-9760141	49	89	1	0.00724638
chr13:47034785-47037944	chr13:64316467-64319624	48	24	2	0.0277778
chr13:47034805-47037907	chr8:12551163-12554271	48	88	2	0.0147059
chr13:47039852-47041762	chr13:45956352-45958165	46	52	5	0.0510204
chr13:50458935-50468372	chr13:59098632-59106439	130	70	2	0.01
chr13:50464542-50468212	chr13:52481276-52484942	59	37	5	0.0520833
chr13:50464690-50467510	chr18:19995098-19997897	50	37	2	0.0229885
chr13:52481276-52484942	chr13:50464542-50468212	37	59	5	0.0520833
chr13:52481279-52484942	chr13:59102564-59106212	37	41	3	0.0384615
chr13:52747106-52769165	chr13:53191043-53214381	199	576	3	0.00387097
chr13:52771866-52783904	chr13:53175407-53187379	124	134	4	0.0155039
chr13:52783848-52884436	chr13:53076392-53170864	485	495	32	0.0326531
chr13:52885495-52889187	chr13:52889195-52892882	60	71	5	0.0381679
chr13:52889195-52892882	chr13:52885495-52889187	71	60	5	0.0381679
chr13:52893003-52899452	chr22:17098281-17105464	51	75	1	0.00793651
chr13:52895090-52918144	chr13:53055652-53076388	141	106	4	0.0161943
chr13:53055652-53076388	chr13:52895090-52918144	108	141	4	0.0160643
chr13:53072031-53076388	chr22:17098281-17103331	11	50	1	0.0163934
chr13:53076392-53170864	chr13:52783848-52884436	501	504	32	0.0318408
chr13:53091857-53099503	chr22:17113780-17122220	41	103	1	0.00694444
chr13:53175407-53187379	chr13:52771866-52783904	142	137	4	0.0143369
chr13:53191043-53214381	chr13:52747106-52769165	284	190	3	0.00632911
chr13:53216568-53217844	chr11:110658496-110659758	16	20	1	0.0277778
chr13:53216568-53217896	chr18:70285442-70286767	16	14	1	0.0333333
chr13:53216568-53217917	chr15:67920129-67921802	17	23	1	0.025
chr13:53216568-53217917	chr18:29991848-29993198	17	12	1	0.0344828
chr13:53216568-53217917	chr8:82719947-82721296	17	21	1	0.0263158
chr13:53216568-53217917	chrX:118354685-118356033	17	18	1	0.0285714
chr13:53216568-53217928	chr4:78908678-78910026	17	9	1	0.0384615
chr13:53216569-53217915	chr2:195052044-195053371	17	23	1	0.025
chr13:53216602-53217858	chr1:116399250-116400465	16	18	1	0.0294118
chr13:53216629-53217931	chr17:2210055-2211352	16	20	1	0.0277778
chr13:54479208-54481066	chr1:176647579-176649440	12	22	1	0.0294118
chr13:59098632-59106439	chr13:50458935-50468372	70	130	2	0.01
chr13:59102564-59106212	chr13:52481279-52484942	41	37	3	0.0384615
chr13:59102727-59105511	chr18:19995098-19997882	36	37	1	0.0136986
chr13:63503679-63525093	chr17:21703690-21724249	256	243	5	0.01002
chr13:64311684-64333021	chr13:64395101-64418388	180	262	12	0.0271493
chr13:64311729-64313412	chr13:64313569-64315300	37	54	1	0.010989
chr13:64312527-64315092	chr13:45950717-45953520	79	53	1	0.00757576
chr13:64313569-64315300	chr13:64311729-64313412	54	37	1	0.010989
chr13:64316467-64319624	chr13:47034785-47037944	24	48	2	0.0277778
chr13:64316467-64319624	chr13:68485591-68488732	24	74	2	0.0204082
chr13:64354625-64408383	chr13:46981282-47034722	413	489	6	0.00665188
chr13:64395101-64418388	chr13:64311684-64333021	285	185	12	0.0255319
chr13:64408422-64411580	chr13:42002718-42005879	12	36	1	0.0208333
chr13:64408428-64411592	chr13:68485591-68488732	12	74	2	0.0232558
chr13:68405701-68406976	chr6:70414871-70416150	16	12	1	0.0357143
chr13:68476305-68479785	chr2:96212252-96215770	46	25	1	0.0140845
chr13:68476305-68483384	chr11:71331033-71339127	90	128	1	0.00458716
chr13:68476305-68483550	chr4:8983094-8991383	91	242	1	0.003003
chr13:68476305-68487259	chr9:93503616-93514547	160	133	1	0.00341297
chr13:68476305-68487608	chr3:75395460-75406686	165	211	1	0.00265957
chr13:68476305-68489527	chr3:125422136-125435328	201	205	2	0.00492611
chr13:68476305-68490542	chr2:71255976-71270093	207	214	1	0.0023753
chr13:68476318-68482331	chr4:9485337-9491333	78	154	1	0.00431034
chr13:68476318-68482585	chr11:67483701-67490967	83	179	1	0.00381679
chr13:68476318-68482585	chr7:6899607-6907322	83	207	1	0.00344828
chr13:68476318-68483376	chr4:4120986-4129369	90	164	2	0.00787402
chr13:68476318-68483376	chr4:9514505-9522579	90	237	1	0.0030581
chr13:68476318-68483549	chr11:3613655-3621911	91	193	1	0.00352113
chr13:68476318-68483551	chr4:3883845-3892066	91	205	1	0.00337838
chr13:68476318-68483551	chr7:97569093-97577313	91	78	1	0.00591716
chr13:68476318-68487038	chr4:9460932-9472657	155	247	2	0.00497512
chr13:68476318-68487044	chr3:125443310-125455025	156	259	1	0.00240964
chr13:68476318-68488171	chr2:159710049-159721830	182	194	2	0.00531915
chr13:68476319-68482585	chr11:71304428-71311690	83	180	2	0.00760456
chr13:68476319-68486005	chr8:11777405-11787113	121	268	1	0.00257069
chr13:68476321-68487021	chr12:8579325-8591029	155	104	2	0.00772201
chr13:68476346-68489527	chr8:12550540-12561561	201	399	2	0.00333333
chr13:68477052-68488743	chr14:52227127-52238808	180	188	1	0.00271739
chr13:68477750-68489533	chr4:4173059-4184174	186	334	1	0.00192308
chr13:68478244-68487622	chr12:52494243-52503595	142	128	1	0.0037037
chr13:68479176-68490542	chr9:92972358-92983665	174	225	3	0.0075188
chr13:68479807-68487642	chr11:17066045-17076355	2237	112	1	0.000425713
chr13:68481001-68486833	chr3:75418809-75425640	93	121	3	0.0140187
chr13:68481001-68487038	chr11:3411090-3418105	96	138	1	0.0042735
chr13:68484983-68487622	chr13:42016699-42019346	56	38	2	0.0212766
chr13:68485547-68489105	chr13:47034742-47038371	83	55	4	0.0289855
chr13:68485591-68488732	chr13:64316467-64319624	74	24	2	0.0204082
chr13:68485591-68488732	chr13:64408428-64411592	74	12	2	0.0232558
chr13:78233510-78238180	chr6:63937350-63941659	72	68	1	0.00714286
chr13:78233522-78238176	chr8:26867977-26871298	72	551	1	0.00160514
chr13:78233528-78238176	chr6:23853025-23857065	71	78	1	0.00671141
chr13:78233532-78238176	chr1:152050412-152054698	71	32	1	0.00970874
chr13:78233806-78238180	chr9:94865070-94868752	70	45	1	0.00869565
chr13:92433472-92474219	chr15:34879100-34918306	566	414	5	0.00510204
chr13:92717427-92731253	chr15:23227484-23242500	155	103	1	0.00387597
chr13:92769996-92776118	chr15:29001108-29007870	73	44	1	0.00854701
chr13:92776197-92791569	chr15:23165145-23181942	185	87	1	0.00367647
chr13:93124001-93133169	chr15:102326721-102334597	118	62	1	0.00555556
chr13:93124001-93136012	chr15:100317083-100326852	167	174	2	0.0058651
chr13:93206802-93226379	chr15:100295704-100316422	242	308	1	0.00181818
chr13:93282886-93323619	chr15:34730083-34776964	5144	712	4	0.00068306
chr13:93290986-93293411	chr15:100401831-100403925	27	347	1	0.0026738
chr13:93299445-93337789	chr15:100355095-100399997	4766	821	3	0.000536961
chr14:103840290-103841331	chr3:110401053-110402079	17	14	1	0.0322581
chr14:104917253-104921711	chr13:24897099-24901845	76	54	1	0.00769231
chr14:105407936-105412375	chr14:105415856-105419779	125	705	6	0.00722892
chr14:105409407-105413860	chr14:105413862-105419779	118	310	5	0.0116822
chr14:105413862-105419779	chr14:105409407-105413860	310	118	5	0.0116822
chr14:105415856-105419779	chr14:105407936-105412375	705	125	6	0.00722892
chr14:106011759-106013982	chrX:47495029-47498739	13	15	1	0.0357143
chr14:106011759-106039891	chr14:106137461-106160118	325	153	8	0.0167364
chr14:106037700-106039744	chr14:106044759-106046791	18	11	1	0.0344828
chr14:106044744-106071696	chr14:106164680-106190483	368	275	12	0.0186625
chr14:106044759-106046791	chr14:106037700-106039744	11	18	1	0.0344828
chr14:106072746-106098375	chr14:106217160-106244200	594	303	13	0.0144928
chr14:106079313-106098763	chr14:106098770-106118719	307	233	10	0.0185185
chr14:106083580-106092695	chr14:106126214-106136475	123	155	3	0.0107914
chr14:106098765-106126206	chr14:106194529-106225170	310	417	14	0.0192572
chr14:106098770-106118719	chr14:106079313-106098763	233	307	10	0.0185185
chr14:106126214-106136475	chr14:106083580-106092695	155	123	3	0.0107914
chr14:106127565-106136475	chr14:106200376-106209696	137	98	2	0.00851064
chr14:106127565-106136475	chr14:106228520-106238036	137	95	3	0.012931
chr14:106137461-106160118	chr14:106011759-106039891	153	325	8	0.0167364
chr14:106164680-106190483	chr14:106044744-106071696	275	368	12	0.0186625
chr14:106190481-106217113	chr14:106219771-106244210	385	286	8	0.0119225
chr14:106194529-106225170	chr14:106098765-106126206	412	310	14	0.0193906
chr14:106200376-106209696	chr14:106127565-106136475	98	137	2	0.00851064
chr14:106217160-106244200	chr14:106072746-106098375	303	594	13	0.0144928
chr14:106219771-106244210	chr14:106190481-106217113	281	385	9	0.0135135
chr14:106228520-106238036	chr14:106127565-106136475	95	137	3	0.012931
chr14:106243250-106244376	chr14:106315170-106316299	16	29	1	0.0222222
chr14:106315170-106316299	chr14:106243250-106244376	29	16	1	0.0222222
chr14:106439932-106483366	chr15:22434925-22478119	566	328	3	0.0033557
chr14:106477856-106478936	chr14:106804955-106806045	25	19	1	0.0227273
chr14:106484370-106485689	chr15:22479961-22481306	32	4	1	0.0277778
chr14:106565208-106609940	chr16:32037533-32085706	645	50	1	0.00143885
chr14:106571942-106573840	chr14:106690369-106692283	29	45	1	0.0135135
chr14:106571944-106573840	chr14:106991927-106994426	29	45	1	0.0135135
chr14:106634083-106652928	chr15:20170392-20189473	213	223	1	0.00229358
chr14:106641702-106653661	chr14:106833372-106845613	150	146	1	0.00337838
chr14:106690369-106692283	chr14:106571942-106573840	45	29	1	0.0135135
chr14:106719929-106721425	chr14:107020292-107021802	41	30	4	0.056338
chr14:106752519-106758838	chr16:33809998-33817042	91	6	1	0.0103093
chr14:106780258-106800000	chr14:106804953-106824721	250	281	40	0.0753296
chr14:106797786-106799881	chr14:107105468-107107809	23	71	1	0.0106383
chr14:106800000-106805879	chr14:106824721-106830260	136	109	6	0.0244898
chr14:106804350-106805875	chr14:107094257-107095793	25	40	1	0.0153846
chr14:106804953-106824721	chr14:106780258-106800000	281	250	40	0.0753296
chr14:106804955-106806045	chr14:106477856-106478936	19	25	1	0.0227273
chr14:106824721-106830260	chr14:106800000-106805879	109	136	6	0.0244898
chr14:106833372-106845613	chr14:106641702-106653661	151	150	1	0.00332226
chr14:106852849-106861483	chr14:106934222-106942528	134	86	8	0.0363636
chr14:106863791-106866911	chr14:107128425-107131536	65	47	1	0.00892857
chr14:106934222-106942528	chr14:106852849-106861483	86	134	8	0.0363636
chr14:106991927-106994426	chr14:106571944-106573840	45	29	1	0.0135135
chr14:107020292-107021802	chr14:106719929-106721425	30	41	4	0.056338
chr14:107048502-107052311	chr14:107130866-107134556	66	67	3	0.0225564
chr14:107082306-107087680	chr14:107094168-107099610	88	119	9	0.0434783
chr14:107094168-107099610	chr14:107082306-107087680	119	88	9	0.0434783
chr14:107094257-107095793	chr14:106804350-106805875	40	25	1	0.0153846
chr14:107105468-107107809	chr14:106797786-106799881	71	23	1	0.0106383
chr14:107128425-107131536	chr14:106863791-106866911	47	65	1	0.00892857
chr14:107130866-107134556	chr14:107048502-107052311	67	66	3	0.0225564
chr14:19050785-19199839	chr2:132833783-132972321	383	1183	1	0.00063857
chr14:19117781-19121248	chr10:27602283-27605765	16	55	1	0.0140845
chr14:19130235-19432537	chr22:16394863-16697405	342	237	4	0.00690846
chr14:19417089-19471932	chr2:130694496-130756043	371	690	4	0.00377003
chr14:19421312-19423056	chr7:39872813-39874527	3	9	1	0.0833333
chr14:19438966-19457098	chr14:20108618-20126665	96	4	1	0.01
chr14:19471933-19500669	chr2:131932011-131960847	25	229	1	0.00393701
chr14:19503930-19597548	chr2:132299202-132393857	38	1413	1	0.00068918
chr14:19600000-19757959	chr14:19817856-19975411	100	102	3	0.0148515
chr14:19600000-19793000	chr22:16050000-16243056	165	109	7	0.0255474
chr14:19678920-19693809	chr10:43241279-43256997	3	222	1	0.00444444
chr14:19817856-19975411	chr14:19600000-19757959	102	99	3	0.0149254
chr14:20108618-20126665	chr14:19438966-19457098	4	97	1	0.00990099
chr14:20129477-20172341	chr2:132062843-132118327	50	629	1	0.00147275
chr14:20176317-20305422	chr15:22292725-22423285	1785	1516	10	0.00302939
chr14:20279875-20285460	chr18:14557655-14563169	60	17	1	0.012987
chr14:20307348-20329735	chr18:14563169-14586573	323	228	4	0.00725953
chr14:20408651-20455852	chr18:14588994-14625247	738	251	3	0.00303337
chr14:20408651-20455852	chr21:14905468-14941195	737	221	1	0.00104384
chr14:20637021-20642241	chr21:14815906-14824333	75	96	1	0.00584795
chr14:21344617-21361240	chr14:21408229-21425953	206	219	4	0.00941176
chr14:21350839-21374207	chr14:21374670-21402390	284	327	4	0.00654664
chr14:21374670-21389765	chr14:21414766-21425911	161	159	2	0.00625
chr14:21374670-21402390	chr14:21350839-21374207	327	284	4	0.00654664
chr14:21408229-21425953	chr14:21344617-21361240	221	206	4	0.00936768
chr14:21414766-21425911	chr14:21374670-21389765	159	177	2	0.00595238
chr14:21626442-21628101	chr14:21632472-21634129	24	17	2	0.0487805
chr14:21632472-21634129	chr14:21626442-21628101	17	24	2	0.0487805
chr14:24421111-24455943	chr14:24455946-24503512	422	531	21	0.0220357
chr14:24455946-24503512	chr14:24421111-24455943	531	422	21	0.0220357
chr14:25735465-25736508	chr5:72706019-72707055	15	11	1	0.0384615
chr14:25735465-25736546	chr3:141582723-141584125	18	23	1	0.0243902
chr14:25735465-25736546	chr9:86693494-86694906	18	14	1	0.03125
chr14:25735465-25736640	chr17:58511731-58512897	19	13	1	0.03125
chr14:27964589-27970427	chr18:15010553-15016351	50	49	1	0.010101
chr14:28216164-28278297	chr2:95326171-95388303	681	459	4	0.00350877
chr14:28216164-28303455	chr9:66242215-66330424	968	338	1	0.000765697
chr14:28216164-28330359	chr9:69514247-69631103	1264	72	2	0.00149701
chr14:42115158-42116329	chr21:15999608-16000770	17	24	1	0.0243902
chr14:44545353-44546447	chr3:999907-1000959	21	12	1	0.030303
chr14:44588620-44589648	chr11:16776415-16777439	15	7	1	0.0454545
chr14:45361667-45362771	chr4:113835787-113836927	13	14	1	0.037037
chr14:51902995-51905162	chrX:116097016-116098487	35	12	1	0.0212766
chr14:52211377-52226779	chr4:9453381-9464046	210	285	1	0.0020202
chr14:52211495-52226526	chr9:92982141-92997250	202	231	1	0.00230947
chr14:52211495-52226779	chr9:93511423-93525330	208	218	2	0.00469484
chr14:52211502-52226779	chr7:97574223-97588521	208	170	1	0.0026455
chr14:52211512-52226779	chr4:9504905-9517612	207	395	1	0.00166113
chr14:52211519-52226779	chr4:8970907-8986230	207	339	1	0.0018315
chr14:52213715-52226779	chr11:71321044-71334160	182	200	2	0.0052356
chr14:52214417-52226779	chr4:8943207-8954418	173	1316	1	0.000671592
chr14:52214438-52226499	chr2:159721826-159734019	165	242	1	0.002457
chr14:52214682-52224297	chr10:15028873-15037512	135	166	1	0.00332226
chr14:52214682-52226778	chr3:75403574-75415700	172	227	2	0.00501253
chr14:52214682-52226779	chr11:67487850-67498962	172	231	1	0.00248139
chr14:52214682-52226779	chr3:125457930-125469013	172	285	1	0.00218818
chr14:52214682-52226779	chr4:3888954-3899519	172	261	1	0.00230947
chr14:52214682-52226779	chr4:4156143-4167157	172	354	2	0.00380228
chr14:52214682-52226779	chr8:11889048-11900160	172	178	1	0.00285714
chr14:52214682-52226779	chr8:12539573-12550571	172	336	2	0.00393701
chr14:52214686-52226779	chr12:8565310-8576324	172	157	1	0.00303951
chr14:52214717-52226779	chr4:9477372-9488450	172	276	2	0.00446429
chr14:52215304-52226544	chr2:71274018-71285141	161	249	2	0.00487805
chr14:52217073-52226779	chr2:159703461-159713171	138	185	1	0.00309598
chr14:52220562-52226779	chr3:112240944-112247292	95	76	1	0.00584795
chr14:52222120-52226369	chr13:42011971-42016548	53	83	1	0.00735294
chr14:52224405-52226779	chr14:52236407-52238808	37	30	1	0.0149254
chr14:52227084-52234841	chr4:9751362-9760155	133	240	2	0.00536193
chr14:52227121-52230343	chr13:47034742-47037961	61	49	2	0.0181818
chr14:52227127-52238808	chr13:42002713-42014270	188	638	1	0.00121065
chr14:52227127-52238808	chr13:68477052-68488743	188	180	1	0.00271739
chr14:52227131-52238097	chr4:4173565-4184160	182	313	3	0.00606061
chr14:52227163-52238808	chr10:15038475-15050159	187	158	1	0.00289855
chr14:52227174-52238808	chr3:125422883-125434553	187	181	3	0.00815217
chr14:52227181-52238808	chr2:71256722-71268425	187	160	1	0.00288184
chr14:52227704-52238808	chr2:159710787-159721830	174	183	2	0.00560224
chr14:52228280-52231880	chr7:97593900-97597457	56	75	1	0.00763359
chr14:52228316-52237608	chr12:52494243-52503532	147	131	1	0.00359712
chr14:52228317-52230907	chr13:42016699-42019282	43	38	2	0.0246914
chr14:52228846-52238808	chr3:125444050-125455025	154	253	1	0.002457
chr14:52228851-52234841	chr11:3411089-3418105	96	138	2	0.00854701
chr14:52228851-52234841	chr11:67502117-67509134	96	170	2	0.0075188
chr14:52228869-52238808	chr12:8579325-8590296	154	101	1	0.00392157
chr14:52229886-52238808	chr8:11777405-11786374	135	255	2	0.00512821
chr14:52232314-52237599	chr8:6933381-6939698	84	209	1	0.00341297
chr14:52232334-52238808	chr11:67734512-67742003	95	154	2	0.00803213
chr14:52232334-52238808	chr4:8983841-8991362	95	225	1	0.003125
chr14:52232334-52238808	chr7:97569115-97576592	95	72	1	0.00598802
chr14:52232334-52238808	chr8:11883917-11891423	95	211	1	0.00326797
chr14:52232468-52238808	chr4:4120968-4128630	92	156	1	0.00403226
chr14:52233275-52238808	chr4:4151981-4158503	76	192	1	0.00373134
chr14:52233293-52236643	chr2:71236033-71239408	46	57	1	0.00970874
chr14:52233528-52238808	chr11:71305167-71310423	73	113	1	0.00537634
chr14:52236407-52238808	chr14:52224405-52226779	30	37	1	0.0149254
chr14:52236659-52238808	chr9:92995101-92997250	29	29	1	0.0172414
chr14:55273464-55285755	chr7:62557631-62568442	165	165	1	0.0030303
chr14:63838082-63842826	chr7:56367424-56372469	34	53	1	0.0114943
chr14:65063609-65067162	chr22:45580331-45583892	38	51	1	0.011236
chr14:65063614-65068557	chr5:20301313-20305751	44	54	1	0.0102041
chr14:67227223-67228843	chr6:27747567-27748916	30	8	1	0.0263158
chr14:70696492-70720119	chr14:70918435-70938383	297	291	4	0.00680272
chr14:70918435-70938383	chr14:70696492-70720119	321	297	4	0.00647249
chr14:73427590-73439621	chr15:80034696-80052901	2549	268	1	0.000354988
chr14:73992468-74000000	chr14:74022521-74027687	84	48	4	0.030303
chr14:74000098-74020296	chr14:74030014-74052473	180	339	12	0.0231214
chr14:74022521-74027687	chr14:73992468-74000000	48	84	4	0.030303
chr14:74030014-74052473	chr14:74000098-74020296	339	180	12	0.0231214
chr14:77101034-77102080	chr13:21535374-21536420	12	11	1	0.0434783
chr14:77101046-77102082	chr4:81082204-81083236	12	16	1	0.0357143
chr14:77223366-77224437	chr14:77223366-77224437	23	23	6	0.130435
chr14:81288868-81289961	chr15:67292328-67293422	16	20	1	0.0277778
chr14:90201052-90204621	chr18:2943257-2946509	35	36	1	0.0140845
chr14:93230148-93236151	chr14:93240746-93246064	99	89	5	0.0265957
chr14:93240746-93246064	chr14:93230148-93236151	89	99	5	0.0265957
chr14:94827514-94828844	chr14:94835567-94837304	30	30	1	0.0166667
chr14:94835567-94837304	chr14:94827514-94828844	30	30	1	0.0166667
chr14:95192545-95193595	chr3:196713466-196714508	16	20	2	0.0555556
chr14:95265766-95267813	chr3:23959337-23962334	27	40	1	0.0149254
chr15:100295704-100316422	chr13:93206802-93226379	307	241	1	0.00182482
chr15:100317083-100326852	chr13:93124001-93136012	148	167	2	0.00634921
chr15:100319313-100340462	chr15:102304417-102334597	322	355	13	0.0192024
chr15:100339960-100354643	chr15:102278513-102293225	163	102	6	0.0226415
chr15:100355095-100399997	chr13:93299445-93337789	837	528	3	0.0021978
chr15:100373781-100399980	chr15:34746688-34774652	485	392	4	0.004561
chr15:100401831-100403925	chr13:93290986-93293411	36	27	1	0.015873
chr15:102046268-102048204	chr9:11787230-11788890	41	30	1	0.0140845
chr15:102278513-102293225	chr15:100339960-100354643	111	161	6	0.0220588
chr15:102304417-102334597	chr15:100319313-100340462	355	322	13	0.0192024
chr15:102308591-102322874	chr15:34671081-34682557	203	31	1	0.0042735
chr15:102312046-102326419	chr15:31078848-31094040	211	244	1	0.0021978
chr15:102326721-102334597	chr13:93124001-93133169	62	118	1	0.00555556
chr15:20035767-20095601	chr2:132903195-132977851	467	474	2	0.0021254
chr15:20035774-20090048	chr9:69891702-69957730	398	65	1	0.00215983
chr15:20035774-20095601	chr18:15314160-15389979	454	492	1	0.00105708
chr15:20050335-20095601	chr21:14369463-14426721	382	237	2	0.00323102
chr15:20083519-20092678	chr18:14752279-14763401	59	128	1	0.00534759
chr15:20099636-20104136	chr22:16862894-16867372	39	33	1	0.0138889
chr15:20111456-20124879	chr7:57914379-57927756	42	100	1	0.00704225
chr15:20119528-20140500	chr7:61058196-61079023	89	279	2	0.00543478
chr15:20126292-20138563	chr7:61833407-61845662	61	174	2	0.00851064
chr15:20126292-20140500	chr7:61761635-61777528	70	314	2	0.00520833
chr15:20126292-20140775	chr10:42615236-42632216	70	114	1	0.00543478
chr15:20126292-20148691	chr16:33828760-33852578	114	162	1	0.00362319
chr15:20126292-20148691	chr18:15198313-15227525	114	185	1	0.00334448
chr15:20170392-20189473	chr14:106634083-106652928	223	213	1	0.00229358
chr15:20198575-20392196	chr15:21205312-21398819	61	80	2	0.0141844
chr15:20345907-20498625	chr16:33363547-33517471	178	598	1	0.00128866
chr15:20390970-20432871	chr5:61511800-61552452	86	312	3	0.00753769
chr15:20433039-20485462	chr19:33470067-33520831	69	591	1	0.00151515
chr15:20498426-20532148	chr10:39021614-39049121	71	451	1	0.00191571
chr15:20498426-20549061	chr22:16999597-17042278	129	318	1	0.00223714
chr15:20499762-20532148	chr10:42711904-42738358	70	182	1	0.00396825
chr15:20580214-20634165	chr2:13516395-13563536	69	603	2	0.00297619
chr15:20878451-20894627	chr15:21885000-21901264	60	31	1	0.010989
chr15:20935075-21034034	chr15:21941705-22040711	46	68	3	0.0263158
chr15:20960324-21034034	chr18:14430253-14501195	24	541	4	0.00707965
chr15:21033445-21199563	chr15:22044594-22210800	171	99	1	0.0037037
chr15:21205312-21398819	chr15:20198575-20392196	80	61	2	0.0141844
chr15:21885000-21901264	chr15:20878451-20894627	31	60	1	0.010989
chr15:21941705-22040711	chr15:20935075-21034034	68	46	3	0.0263158
chr15:21966963-22022943	chr18:14430253-14485399	26	466	1	0.00203252
chr15:22044594-22210800	chr15:21033445-21199563	99	171	1	0.0037037
chr15:22292725-22423285	chr14:20176317-20305422	1516	1788	10	0.00302663
chr15:22398000-22403522	chr18:14557649-14563169	50	17	1	0.0149254
chr15:22434925-22478119	chr14:106439932-106483366	328	566	3	0.0033557
chr15:22479961-22481306	chr14:106484370-106485689	4	32	1	0.0277778
chr15:22491446-22502427	chr12:5772767-5784812	48	165	2	0.00938967
chr15:22515922-22537901	chr16:87541920-87563026	225	339	3	0.00531915
chr15:22539898-22562432	chr16:87509913-87532440	275	316	4	0.00676819
chr15:22578624-22582524	chr1:8670451-8674336	27	33	1	0.0166667
chr15:22582525-22596190	chr2:13508979-13522726	82	161	1	0.00411523
chr15:22646193-22682840	chr15:28664055-28700988	41	25	2	0.030303
chr15:22770996-22798670	chr20:45007434-45029605	342	191	2	0.00375235
chr15:23090898-23216152	chr15:28975296-29101685	784	944	39	0.0225694
chr15:23091796-23123116	chr5:7281890-7311903	233	297	3	0.00566038
chr15:23165145-23181942	chr13:92776197-92791569	66	187	1	0.00395257
chr15:23194059-23269147	chr15:32814576-32899708	459	81	1	0.00185185
chr15:23227484-23242500	chr13:92717427-92731253	103	155	1	0.00387597
chr15:23243128-23245075	chrX:133638563-133640567	17	11	1	0.0357143
chr15:23248746-23452652	chr15:28760515-28975369	226	370	11	0.0184564
chr15:23250206-23269734	chr15:30370114-30389816	85	74	2	0.0125786
chr15:23254322-23290260	chr15:31082761-31112589	125	439	3	0.00531915
chr15:23255363-23275187	chr15:23600016-23619901	88	77	2	0.0121212
chr15:23285287-23290260	chr15:28417280-28421755	15	62	2	0.025974
chr15:23600016-23619901	chr15:23255363-23275187	77	88	2	0.0121212
chr15:23609445-23614459	chr15:34816576-34820717	18	68	1	0.0116279
chr15:23623021-23672494	chr16:14489406-14539019	395	434	1	0.00120627
chr15:24332351-24342825	chr15:24602008-24612832	197	257	3	0.00660793
chr15:24338037-24360055	chr15:24712341-24740161	489	458	10	0.0105597
chr15:24339664-24379235	chr15:24665094-24709809	771	797	18	0.0114796
chr15:24342457-24374700	chr15:24501854-24538430	638	614	15	0.0119808
chr15:24372861-24379130	chr15:24742100-24748317	126	132	1	0.00387597
chr15:24373519-24376449	chr15:24493167-24495904	66	81	4	0.0272109
chr15:24378085-24396026	chr15:24435297-24452350	281	412	13	0.018759
chr15:24385995-24396026	chr15:24748358-24759196	204	191	2	0.00506329
chr15:24386076-24396026	chr15:24540648-24552138	203	175	6	0.015873
chr15:24396023-24399957	chr15:24459634-24463587	80	95	3	0.0171429
chr15:24396023-24399983	chr15:24561905-24565877	82	80	1	0.00617284
chr15:24402429-24417634	chr15:24477320-24492668	327	343	18	0.0268657
chr15:24402429-24435269	chr15:24619071-24651185	846	625	50	0.0339905
chr15:24402439-24415714	chr15:24583137-24589280	288	110	2	0.00502513
chr15:24402439-24435293	chr15:24790642-24823222	728	815	43	0.0278678
chr15:24427929-24435295	chr15:24589285-24596964	149	146	3	0.0101695
chr15:24435297-24452350	chr15:24378085-24396026	416	281	13	0.0186514
chr15:24441714-24492668	chr15:24748358-24805814	1467	1382	26	0.00912601
chr15:24441793-24490753	chr15:24540644-24589280	1115	837	35	0.0179303
chr15:24459634-24463587	chr15:24396023-24399957	95	79	3	0.0172414
chr15:24476990-24492668	chr15:24618740-24633187	352	266	10	0.0161812
chr15:24477320-24492668	chr15:24402429-24417634	343	327	18	0.0268657
chr15:24492656-24495904	chr15:24595478-24599055	90	59	2	0.0134228
chr15:24492656-24495904	chr15:24650037-24653293	90	77	3	0.0179641
chr15:24492747-24494340	chr15:24822143-24823749	41	37	2	0.025641
chr15:24493167-24495904	chr15:24373519-24376449	81	66	4	0.0272109
chr15:24493523-24495904	chr15:24704480-24706864	77	43	1	0.00833333
chr15:24501854-24512745	chr15:24612464-24618726	209	156	3	0.00821918
chr15:24501854-24523492	chr15:24717787-24740164	373	383	18	0.0238095
chr15:24501854-24538430	chr15:24342457-24374700	614	635	15	0.0120096
chr15:24501856-24531701	chr15:24667890-24698032	538	555	23	0.021043
chr15:24536798-24589280	chr15:24742100-24803873	880	1260	52	0.0242991
chr15:24540644-24589280	chr15:24441793-24490753	837	1125	35	0.0178389
chr15:24540648-24552138	chr15:24386076-24396026	175	196	6	0.0161725
chr15:24561905-24565877	chr15:24396023-24399983	80	80	1	0.00625
chr15:24582796-24589280	chr15:24618740-24631262	114	231	9	0.026087
chr15:24583137-24589280	chr15:24402439-24415714	110	288	2	0.00502513
chr15:24589285-24596964	chr15:24427929-24435295	146	149	3	0.0101695
chr15:24589285-24597481	chr15:24816824-24823749	156	152	8	0.025974
chr15:24589285-24612813	chr15:24643840-24668262	510	473	10	0.0101729
chr15:24591599-24618726	chr15:24699076-24729314	587	467	14	0.0132827
chr15:24595478-24599055	chr15:24492656-24495904	59	90	2	0.0134228
chr15:24596659-24601895	chr15:24743114-24748317	103	119	1	0.0045045
chr15:24602008-24612832	chr15:24332351-24342825	257	197	3	0.00660793
chr15:24612464-24618726	chr15:24501854-24512745	156	209	3	0.00821918
chr15:24612857-24618726	chr15:24672901-24678772	141	123	5	0.0189394
chr15:24618740-24631262	chr15:24582796-24589280	231	114	9	0.026087
chr15:24618740-24633187	chr15:24476990-24492668	266	352	10	0.0161812
chr15:24618740-24651726	chr15:24790301-24823749	641	837	40	0.0270636
chr15:24619071-24651185	chr15:24402429-24435269	626	843	50	0.0340368
chr15:24638267-24689773	chr15:24691231-24740164	975	1386	29	0.0122829
chr15:24643840-24668262	chr15:24589285-24612813	473	510	10	0.0101729
chr15:24650037-24653293	chr15:24492656-24495904	77	90	3	0.0179641
chr15:24650548-24656114	chr15:24742759-24748298	119	124	1	0.00411523
chr15:24665094-24709809	chr15:24339664-24379235	794	777	18	0.0114577
chr15:24667890-24698032	chr15:24501856-24531701	555	538	23	0.021043
chr15:24672901-24678772	chr15:24612857-24618726	123	141	5	0.0189394
chr15:24691231-24740164	chr15:24638267-24689773	1391	977	29	0.0122466
chr15:24699076-24729314	chr15:24591599-24618726	462	587	14	0.013346
chr15:24703474-24709699	chr15:24742100-24748317	109	132	6	0.0248963
chr15:24704480-24706864	chr15:24493523-24495904	43	77	1	0.00833333
chr15:24712341-24740161	chr15:24338037-24360055	458	464	10	0.010846
chr15:24717787-24740164	chr15:24501854-24523492	385	373	18	0.0237467
chr15:24742100-24748317	chr15:24372861-24379130	132	126	1	0.00387597
chr15:24742100-24748317	chr15:24703474-24709699	132	109	6	0.0248963
chr15:24742100-24803873	chr15:24536798-24589280	1257	876	52	0.0243788
chr15:24742759-24748298	chr15:24650548-24656114	124	119	1	0.00411523
chr15:24743114-24748317	chr15:24596659-24601895	119	103	1	0.0045045
chr15:24748358-24759196	chr15:24385995-24396026	192	199	2	0.00511509
chr15:24748358-24805814	chr15:24441714-24492668	1379	1464	26	0.00914527
chr15:24790301-24823749	chr15:24618740-24651726	838	641	40	0.0270453
chr15:24790642-24823222	chr15:24402439-24435293	817	728	43	0.0278317
chr15:24816824-24823749	chr15:24589285-24597481	152	156	8	0.025974
chr15:24822143-24823749	chr15:24492747-24494340	37	41	2	0.025641
chr15:28379875-28394664	chr15:31121948-31137104	201	187	6	0.0154639
chr15:28412794-28421755	chr15:31107467-31117037	106	139	11	0.044898
chr15:28417280-28421755	chr15:23285287-23290260	62	15	2	0.025974
chr15:28417280-28421755	chr15:28922284-28927406	62	22	3	0.0357143
chr15:28438265-28485396	chr15:28876255-28922287	481	26	1	0.00197239
chr15:28664055-28700988	chr15:22646193-22682840	25	41	2	0.030303
chr15:28664057-28697642	chr15:28710229-28743594	12	5	1	0.0588235
chr15:28710229-28743594	chr15:28664057-28697642	5	12	1	0.0588235
chr15:28760515-28975369	chr15:23248746-23452652	372	226	11	0.0183946
chr15:28876255-28922287	chr15:28438265-28485396	27	452	1	0.00208768
chr15:28922284-28927406	chr15:28417280-28421755	22	62	3	0.0357143
chr15:28922284-28958484	chr15:31082761-31112589	154	439	9	0.0151771
chr15:28942929-28947935	chr15:34816576-34820717	13	68	1	0.0123457
chr15:28942929-28959314	chr15:32680874-32697245	52	7	1	0.0169492
chr15:28942929-28962599	chr15:30370110-30389816	82	74	1	0.00641026
chr15:28962607-28963933	chr15:84916959-84918278	18	23	1	0.0243902
chr15:28975296-29101685	chr15:23090898-23216152	942	842	39	0.021861
chr15:29001108-29007870	chr13:92769996-92776118	44	73	1	0.00854701
chr15:29018758-29026296	chr15:32806762-32814386	56	47	1	0.00970874
chr15:29033214-29045573	chr20:13595580-13606442	135	95	2	0.00869565
chr15:29045571-29068518	chr3:33878776-33901161	206	189	1	0.00253165
chr15:29069592-29100818	chr5:7281890-7311903	239	319	1	0.00179211
chr15:29129959-29141714	chr15:34865467-34877132	181	154	2	0.00597015
chr15:29131371-29141725	chr15:34719250-34729651	165	241	5	0.0123153
chr15:30022908-30024016	chr6:121729679-121731077	6	15	1	0.047619
chr15:30022911-30024022	chr5:115552889-115553997	6	24	1	0.0333333
chr15:30370110-30389816	chr15:28942929-28962599	74	83	1	0.00636943
chr15:30370110-30670011	chr15:32445406-32752861	161	238	10	0.0250627
chr15:30370114-30389816	chr15:23250206-23269734	74	85	2	0.0125786
chr15:30692410-30910305	chr15:32681446-32899708	150	165	6	0.0190476
chr15:30894482-30935159	chr15:32883922-32925115	150	165	3	0.00952381
chr15:30936152-30968180	chr3:41908879-41940660	412	662	1	0.000931099
chr15:30970418-31073600	chr15:31909992-32019620	888	1064	48	0.0245902
chr15:31078845-31087044	chr7:30562545-30570486	116	65	2	0.0110497
chr15:31078848-31094040	chr15:102312046-102326419	244	209	1	0.00220751
chr15:31082761-31112589	chr15:23254322-23290260	439	125	3	0.00531915
chr15:31082761-31112589	chr15:28922284-28958484	439	153	9	0.0152027
chr15:31107467-31117037	chr15:28412794-28421755	139	106	11	0.044898
chr15:31121948-31137104	chr15:28379875-28394664	190	189	6	0.0158311
chr15:31185519-31191622	chr16:53443805-53450847	58	67	1	0.008
chr15:31909992-32019620	chr15:30970418-31073600	1044	878	48	0.024974
chr15:32445406-32752861	chr15:30370110-30670011	236	161	10	0.0251889
chr15:32677145-32685815	chr15:34812844-34820717	24	124	1	0.00675676
chr15:32680874-32697245	chr15:28942929-28959314	7	52	1	0.0169492
chr15:32681446-32899708	chr15:30692410-30910305	166	148	5	0.0159236
chr15:32771152-32779837	chr16:53386023-53394703	9	135	1	0.00694444
chr15:32806762-32814386	chr15:29018758-29026296	47	55	1	0.00980392
chr15:32814576-32899708	chr15:23194059-23269147	81	459	1	0.00185185
chr15:32883922-32925115	chr15:30894482-30935159	165	150	3	0.00952381
chr15:34671002-34730052	chr15:34817214-34875898	361	250	21	0.0343699
chr15:34671081-34682557	chr15:102308591-102322874	31	203	1	0.0042735
chr15:34719250-34729651	chr15:29131371-29141725	527	186	5	0.00701262
chr15:34730083-34776964	chr13:93282886-93323619	710	5146	4	0.00068306
chr15:34746688-34774652	chr15:100373781-100399980	423	475	4	0.00445434
chr15:34812844-34820717	chr15:32677145-32685815	124	24	1	0.00675676
chr15:34816576-34820717	chr15:23609445-23614459	68	18	1	0.0116279
chr15:34816576-34820717	chr15:28942929-28947935	68	13	1	0.0123457
chr15:34817214-34875898	chr15:34671002-34730052	250	361	21	0.0343699
chr15:34865467-34877132	chr15:29129959-29141714	149	202	2	0.00569801
chr15:34879100-34918306	chr13:92433472-92474219	410	566	5	0.00512295
chr15:36395631-36396638	chr3:136870972-136871979	8	8	1	0.0625
chr15:40415689-40417493	chr15:40445535-40447657	28	26	3	0.0555556
chr15:40445535-40447657	chr15:40415689-40417493	26	28	3	0.0555556
chr15:41590238-41596688	chr1:240919129-240925600	51	90	2	0.0141844
chr15:42870841-42873355	chr10:72181470-72183687	19	20	1	0.025641
chr15:43851135-43950351	chr15:43950689-44041710	434	391	15	0.0181818
chr15:43950689-44041710	chr15:43851135-43950351	396	434	15	0.0180723
chr15:45086975-45107891	chr3:34222365-34249568	328	410	2	0.00271003
chr15:45109634-45134415	chr15:45350778-45375390	254	244	23	0.0461847
chr15:45133800-45149747	chr15:45323832-45341414	144	155	3	0.0100334
chr15:45150684-45154191	chr15:45315338-45318847	40	45	1	0.0117647
chr15:45171466-45210989	chr15:45267123-45300549	449	360	8	0.00988875
chr15:45211093-45223673	chr15:45249701-45263862	140	126	5	0.018797
chr15:45249701-45263862	chr15:45211093-45223673	126	140	5	0.018797
chr15:45267123-45300549	chr15:45171466-45210989	343	452	8	0.0100629
chr15:45315338-45318847	chr15:45150684-45154191	45	40	1	0.0117647
chr15:45323832-45341414	chr15:45133800-45149747	155	144	3	0.0100334
chr15:45350778-45375390	chr15:45109634-45134415	253	250	23	0.0457256
chr15:45402825-45404162	chr15:45427292-45428630	16	12	3	0.107143
chr15:45427292-45428630	chr15:45402825-45404162	12	16	3	0.107143
chr15:45847854-45848938	chr2:101206376-101207791	6	16	1	0.0454545
chr15:47338844-47385135	chr12:37856694-37905710	490	524	4	0.00394477
chr15:47338845-47404136	chr7:57733141-57801480	702	508	1	0.000826446
chr15:48640726-48641797	chr2:227358327-227359420	7	11	1	0.0555556
chr15:50757240-50759319	chr2:149627569-149629972	25	25	1	0.02
chr15:52356106-52358458	chr8:54451776-54454126	12	61	1	0.0136986
chr15:53177714-53178745	chrX:99410805-99411849	20	7	1	0.037037
chr15:53229030-53230779	chr3:39399971-39401716	21	33	1	0.0185185
chr15:54574962-54576938	chrX:27323845-27325769	26	13	1	0.025641
chr15:56295502-56298120	chr4:78639174-78641797	12	4	1	0.0625
chr15:57538782-57540173	chr12:52105863-52107320	15	16	1	0.0322581
chr15:59498525-59500669	chr12:63396713-63398858	48	28	1	0.0131579
chr15:62547819-62548944	chr15:62552064-62553170	13	11	1	0.0416667
chr15:62552064-62553170	chr15:62547819-62548944	11	13	1	0.0416667
chr15:67292328-67293422	chr14:81288868-81289961	20	16	1	0.0277778
chr15:67920129-67921802	chr13:53216568-53217917	23	17	1	0.025
chr15:67920130-67921807	chr8:142469116-142470468	23	23	1	0.0217391
chr15:67920164-67921807	chr1:241082928-241084252	22	19	1	0.0243902
chr15:71150973-71152702	chr1:157042970-157044696	17	24	1	0.0243902
chr15:72897872-72901766	chr15:78213449-78218807	36	79	1	0.00869565
chr15:72897920-72901766	chr15:79021375-79025226	36	73	2	0.0183486
chr15:72902090-72909521	chr15:76075487-76090057	80	272	2	0.00568182
chr15:72902298-72906871	chr15:75583166-75596984	57	89	2	0.0136986
chr15:72902298-72909521	chr15:74351407-74366897	77	84	1	0.00621118
chr15:72911806-72963539	chr15:74358091-74410353	122	123	1	0.00408163
chr15:72917859-72932567	chr15:75616607-75631786	56	173	1	0.00436681
chr15:72919082-72929582	chr15:76040688-76051192	46	106	2	0.0131579
chr15:72942006-72962847	chr15:76062833-76083393	6	295	2	0.00664452
chr15:74344086-74379923	chr15:76062831-76095498	173	448	5	0.00805153
chr15:74344192-74353358	chr15:78994406-79002709	108	111	1	0.00456621
chr15:74351407-74366897	chr15:72902298-72909521	84	77	1	0.00621118
chr15:74352984-74383011	chr15:75567059-75597139	76	118	9	0.0463918
chr15:74356241-74407217	chr15:78200852-78251254	110	749	1	0.00116414
chr15:74358091-74410353	chr15:72911806-72963539	131	122	1	0.00395257
chr15:74394289-74402502	chr15:79033900-79042099	35	83	2	0.0169492
chr15:75508313-75516235	chr15:78224739-78232075	117	145	5	0.019084
chr15:75509478-75520339	chr15:76052560-76062830	152	144	12	0.0405405
chr15:75545386-75567050	chr15:78203033-78224739	17	352	1	0.00271003
chr15:75567059-75593864	chr15:78200852-78227362	41	479	1	0.00192308
chr15:75567059-75597139	chr15:74352984-74383011	93	68	9	0.0559006
chr15:75570141-75597139	chr15:76062830-76087516	93	354	3	0.00671141
chr15:75583166-75596984	chr15:72902298-72906871	89	57	2	0.0136986
chr15:75600000-75606922	chr15:76094019-76101973	84	90	1	0.00574713
chr15:75616601-75631786	chr15:78233682-78248367	174	141	3	0.00952381
chr15:75616607-75631786	chr15:72917859-72932567	173	56	1	0.00436681
chr15:75973120-75985733	chr15:78186867-78198537	149	232	8	0.0209974
chr15:75990227-76009916	chr15:78167801-78186513	141	208	11	0.0315186
chr15:76028738-76030573	chr15:78198637-78200444	23	48	2	0.028169
chr15:76040151-76051063	chr15:78236792-78247416	114	74	1	0.00531915
chr15:76040688-76051192	chr15:72919082-72929582	106	46	2	0.0131579
chr15:76041039-76049221	chr15:79033900-79042095	81	80	1	0.00621118
chr15:76051206-76052498	chr15:85722319-85723677	13	16	1	0.0344828
chr15:76052560-76062830	chr15:75509478-75520339	144	152	12	0.0405405
chr15:76056380-76062830	chr15:78224800-78231188	88	129	10	0.0460829
chr15:76062830-76087516	chr15:75570141-75597139	354	93	3	0.00671141
chr15:76062831-76068277	chr10:30662972-30668511	55	79	2	0.0149254
chr15:76062831-76095498	chr15:74344086-74379923	451	173	5	0.00801282
chr15:76062833-76083393	chr15:72942006-72962847	298	6	2	0.00657895
chr15:76062833-76083822	chr15:78200852-78224258	306	395	15	0.021398
chr15:76062836-76066777	chr5:174345582-174349188	40	44	1	0.0119048
chr15:76065459-76083822	chr15:79010960-79032839	276	299	1	0.00173913
chr15:76075487-76090057	chr15:72902090-72909521	272	80	2	0.00568182
chr15:76094019-76101973	chr15:75600000-75606922	90	84	1	0.00574713
chr15:78167801-78186513	chr15:75990227-76009916	208	141	11	0.0315186
chr15:78186867-78198535	chr15:84855417-84867570	243	17	1	0.00384615
chr15:78186867-78198535	chr15:84955077-84962858	231	141	1	0.00268817
chr15:78186867-78198537	chr15:75973120-75985733	232	149	8	0.0209974
chr15:78198637-78200444	chr15:76028738-76030573	48	23	2	0.028169
chr15:78200087-78220450	chr15:79018204-79033636	387	283	11	0.0164179
chr15:78200852-78224258	chr15:76062833-76083822	395	303	15	0.02149
chr15:78200852-78227362	chr15:75567059-75593864	479	41	1	0.00192308
chr15:78200852-78251254	chr15:74356241-74407217	749	110	1	0.00116414
chr15:78203033-78224739	chr15:75545386-75567050	356	17	1	0.00268097
chr15:78213449-78218807	chr15:72897872-72901766	79	36	1	0.00869565
chr15:78219176-78224651	chr15:90829325-90835163	63	61	1	0.00806452
chr15:78224739-78232075	chr15:75508313-75516235	145	117	5	0.019084
chr15:78224800-78231188	chr15:76056380-76062830	129	88	10	0.0460829
chr15:78233682-78248367	chr15:75616601-75631786	144	172	3	0.00949367
chr15:78236792-78247416	chr15:76040151-76051063	74	117	1	0.0052356
chr15:78238617-78246801	chr15:79033900-79042099	44	80	4	0.0322581
chr15:78259695-78293175	chr15:79042972-79078694	674	526	31	0.0258333
chr15:78269735-78286112	chr15:85798110-85815507	313	79	4	0.0102041
chr15:78992839-79007658	chr10:30676627-30690591	178	195	1	0.00268097
chr15:78994406-79002709	chr15:74344192-74353358	105	111	1	0.00462963
chr15:79007759-79021788	chr7:30563282-30571756	125	71	1	0.00510204
chr15:79010960-79032839	chr15:76065459-76083822	299	276	1	0.00173913
chr15:79018204-79033636	chr15:78200087-78220450	283	388	11	0.0163934
chr15:79021375-79025226	chr15:72897920-72901766	73	36	2	0.0183486
chr15:79033900-79042095	chr15:76041039-76049221	83	81	1	0.00609756
chr15:79033900-79042099	chr15:74394289-74402502	81	35	2	0.0172414
chr15:79033900-79042099	chr15:78238617-78246801	80	44	4	0.0322581
chr15:79042972-79078694	chr15:78259695-78293175	544	599	31	0.0271216
chr15:79049478-79068563	chr15:85796519-85815507	321	90	9	0.0218978
chr15:79848910-79851747	chr13:114294431-114295781	49	7	1	0.0178571
chr15:79960200-79961437	chr5:72021225-72022767	13	30	1	0.0232558
chr15:80034696-80052901	chr14:73427590-73439621	268	2539	1	0.000356252
chr15:80036625-80043453	chr1:93975157-93982275	64	43	1	0.00934579
chr15:81500730-81502222	chr15:81520724-81522228	32	29	5	0.0819672
chr15:81520724-81522228	chr15:81500730-81502222	29	32	5	0.0819672
chr15:81950110-81956399	chr15:81995965-82002326	74	63	4	0.0291971
chr15:81995965-82002326	chr15:81950110-81956399	63	71	4	0.0298507
chr15:82483003-82563083	chr15:84735564-84819243	860	841	11	0.00646678
chr15:82969486-83010061	chr15:84948838-84984473	2	358	1	0.00277778
chr15:84735564-84819243	chr15:82483003-82563083	858	867	11	0.00637681
chr15:84846579-84916940	chr15:85726192-85796058	74	130	1	0.00490196
[truncated: 5,486 more rows]
