# Supplementary material for: Interlocus gene conversion explains at least 2.7 % of single nucleotide variants in human segmental duplications
Source: BMC Genomics. 2015 Jun 16;16(1):456. doi: 10.1186/s12864-015-1681-3 (PMC4467073; doi:10.1186/s12864-015-1681-3)
Supplement: Additional file 9: Table S7. — Population-specific parallelisms. [file 12864_2015_1681_MOESM9_ESM.xlsx]

## Sheet: Sheet1
Supplemental Table 7. Population-specific parallelisms
SNP1				SNP2				Private Population
Position	rs Identifier	Population(s) With SNP	Gene	Position	rs Identifier	Population(s) With SNP	Gene
chr1:83689459	rs11163693	ASW,CEU,CHB,CHS,CLM,FIN,GBR,IBS,JPT,LWK,MXL,PUR,TSI,YRI	NA	chr7:76318042	rs192290868	PUR	NA	PUR
chr1:83705261	rs189985235	LWK	NA	chr7:76334045	rs189382192	LWK	NA	LWK
chr1:83783191	rs182900911	YRI	NA	chr7:76412099	rs3885333	ASW,CEU,CHB,CHS,CLM,FIN,GBR,JPT,LWK,PUR,TSI,YRI	NA	YRI
chr1:83793860	rs138078873	ASW,CLM,LWK,PUR,YRI	NA	chr7:76422771	rs115639713	YRI	NA	YRI
chr1:83839233	rs144663236	LWK	NA	chr7:76459005	rs147932818	ASW,CHB,CHS,IBS,LWK,YRI	NA	LWK
chr1:243330904	rs181377246	TSI	CEP170	chr4:119433210	rs181982724	CEU,CLM,GBR,MXL,TSI	NA	TSI
chr1:243331563	rs142533766	LWK,YRI	CEP170	chr4:119432547	rs185048217	LWK	NA	LWK
chr1:243351916	rs138563657	ASW,CHB,CHS,CLM,FIN,JPT,LWK,MXL,YRI	CEP170	chr4:119412165	rs188470537	JPT	NA	JPT
chr1:243353185	rs186829527	CLM,FIN	CEP170	chr4:119410895	rs181142898	FIN	NA	FIN
chr1:243360025	rs192972425	FIN	CEP170	chr4:119403934	rs146034941	FIN,GBR,MXL,TSI	NA	FIN
chr1:155186729	rs28445596	ASW,CEU,CHB,CHS,CLM,FIN,GBR,IBS,JPT,LWK,MXL,PUR,TSI,YRI	GBAP1	chr1:155208006	rs364897	YRI	GBA	YRI
chr1:161481546	rs114926793	ASW,CEU,CHB,FIN,GBR,JPT,LWK,PUR,TSI,YRI	FCGR2A	chr1:161645037	rs189570377	LWK	NA	LWK
chr1:161481567	rs11590749	ASW,CEU,CHB,CHS,CLM,FIN,GBR,IBS,JPT,LWK,MXL,PUR,TSI,YRI	FCGR2A	chr1:161645058	rs148534844	YRI	FCGR2B	YRI
chr1:161490681	rs7525868	FIN	NA	chr1:161572330	rs71519213	ASW,CEU,CHB,CHS,CLM,FIN,GBR,IBS,JPT,LWK,MXL,PUR,TSI,YRI	NA	FIN
chr1:161499660	rs10919315	TSI	NA	chr1:161581266	rs72702111	ASW,CEU,CHB,CHS,CLM,FIN,GBR,IBS,JPT,LWK,MXL,PUR,TSI,YRI	NA	TSI
chr1:161509155	rs12032664	ASW,CEU,CHB,CHS,CLM,FIN,GBR,IBS,JPT,LWK,MXL,PUR,TSI,YRI	NA	chr1:161590609	rs150646416	TSI	NA	TSI
chr1:161511758	rs182110247	CHB	FCGR3A	chr1:161593195	rs117234243	CHB,CHS,FIN,JPT,MXL	NA	CHB
chr1:161515176	rs10429882	ASW,CEU,CHB,CHS,CLM,FIN,GBR,IBS,JPT,LWK,MXL,PUR,TSI,YRI	FCGR3A	chr1:161596622	rs183773575	CHS	NA	CHS
chr1:773784	rs186067629	CLM	LOC643837	chr8:271362	rs117182035	CEU,CLM,FIN,GBR,IBS,LWK,MXL,PUR,TSI	NA	CLM
chr1:789437	rs188722744	ASW	LOC643837	chr8:253444	rs186507948	ASW,LWK,YRI	NA	ASW
chr1:791987	rs77103542	CHB,CHS,CLM,JPT,MXL,PUR,YRI	LOC643837	chr8:250877	rs191728483	CHB	NA	CHB
chr1:1444967	rs77510880	JPT,LWK,YRI	NA	chr1:1404151	rs189706153	LWK	NA	LWK
chr1:1456409	rs116644865	ASW,CLM,LWK,PUR,YRI	ATAD3A	chr1:1418410	rs182460423	LWK	NA	LWK
chr1:1572530	rs190165683	YRI	CDK11B	chr1:1635749	rs55880629	ASW,CEU,CHB,CHS,CLM,FIN,GBR,IBS,JPT,LWK,MXL,PUR,TSI,YRI	CDK11A,CDK11B	YRI
chr1:1572724	rs187245188	JPT	CDK11B	chr1:1635943	rs1534950	ASW,CHB,CHS,CLM,FIN,GBR,JPT,LWK,MXL,TSI,YRI	NA	JPT
chr1:16376077	rs202203515	CEU	CLCNKB	chr1:16354280	rs10927889	ASW,CEU,CHB,CHS,CLM,FIN,GBR,IBS,JPT,LWK,MXL,PUR,TSI,YRI	NA	CEU
chr1:25699706	rs116706572	CEU,CLM,FIN,GBR,PUR	RHCE	chr1:25645710	rs186483346	FIN	NA	FIN
chr1:25711903	rs138000739	ASW,LWK,PUR,YRI	RHCE	chr1:25633519	rs185741798	LWK	NA	LWK
chr1:25716230	rs186452776	CHS,FIN,LWK,PUR,YRI	RHCE	chr1:25629187	rs181973482	FIN	NA	FIN
chr1:25717387	rs147082467	PUR	RHCE	chr1:25628030	rs141540728	ASW,LWK,PUR	RHD	PUR
chr1:25727770	rs140890521	LWK,YRI	RHCE	chr1:25618575	rs185622433	YRI	NA	YRI
chr1:25728067	rs188949134	YRI	RHCE	chr1:25618278	rs142943339	ASW,YRI	NA	YRI
chr1:25745305	rs28455152	ASW,LWK,PUR,TSI,YRI	RHCE	chr1:25601014	rs187912573	YRI	NA	YRI
chr1:25749402	rs146217534	GBR	NA	chr1:25596926	rs138779712	CHB,FIN,GBR,MXL,TSI,YRI	NA	GBR
chr1:39976974	rs202230393	CLM	BMP8A	chr1:40240582	rs200876716	CLM,LWK	BMP8B	CLM
chr1:47339433	rs148605334	ASW,CHB,CLM,LWK,MXL,PUR,YRI	CYP4Z2P	chr1:47559838	rs188272513	YRI	NA	YRI
chr1:47345071	rs182123150	PUR	CYP4Z2P	chr1:47554196	rs77796599	ASW,CHB,CHS,CLM,FIN,GBR,JPT,LWK,MXL,PUR,YRI	NA	PUR
chr1:47345514	rs191158756	YRI	CYP4Z2P	chr1:47553753	rs147352059	ASW,CEU,CHB,CHS,FIN,JPT,LWK,MXL,TSI,YRI	NA	YRI
chr1:83602261	rs11809148	ASW,LWK,PUR,YRI	NA	chr7:76227511	rs184156038	LWK	NA	LWK
chr1:83620489	rs142449513	ASW,CLM,LWK,YRI	NA	chr7:76209288	rs182455624	ASW	NA	ASW
chr1:83621019	rs323965	ASW,CLM,LWK,PUR,YRI	NA	chr7:76208764	rs184151053	LWK	NA	LWK
chr1:83623787	rs191676718	LWK	NA	chr7:76205991	rs56970853	ASW,LWK,MXL,YRI	NA	LWK
chr1:83630190	rs189925008	ASW	NA	chr7:76199593	rs147959852	ASW,LWK,YRI	NA	ASW
chr1:108763698	rs145464773	ASW,LWK,YRI	NA	chr5:85594754	rs192211525	ASW	NA	ASW
chr1:108763757	rs140791589	LWK	NA	chr5:85594695	rs4551110	ASW,CLM,FIN,GBR,LWK,PUR,TSI,YRI	NA	LWK
chr1:149022391	rs55921435	ASW,CEU,CHB,CHS,CLM,FIN,GBR,IBS,JPT,LWK,MXL,PUR,TSI,YRI	NA	chr7:61839038	rs191830486	CHS	NA	CHS
chr1:161601350	rs34182452	ASW,CEU,CHB,CHS,CLM,FIN,GBR,IBS,JPT,LWK,MXL,PUR,TSI,YRI	FCGR3B	chr1:161519991	rs485337	ASW	NA	ASW
chr1:161616399	rs61803054	CEU,CHS,CLM,TSI	NA	chr1:161535009	rs145775187	TSI	NA	TSI
chr1:161622970	rs71519224	MXL	NA	chr1:161541123	rs188672904	MXL	NA	MXL
chr1:161646171	rs183914146	TSI	FCGR2B	chr1:161564307	rs74705362	IBS,TSI	NA	TSI
chr1:196716774	rs138540766	YRI	NA	chr1:196801459	rs138014363	LWK,YRI	NA	YRI
chr1:196717867	rs461875	LWK	NA	chr1:196802550	rs150030022	ASW,CHB,CLM,JPT,LWK	NA	LWK
chr1:196720926	rs1066423	GBR	NA	chr1:196805608	rs144912194	GBR,JPT	NA	GBR
chr1:207866110	rs189982268	FIN	CR1L	chr1:207693902	rs115632000	CEU,CLM,FIN,GBR,MXL,TSI	NA	FIN
chr1:222687315	rs146632333	LWK	NA	chr4:120365532	rs139174196	LWK,YRI	NA	LWK
chr1:222676542	rs139820892	MXL	NA	chr10:38713079	rs138880841	ASW,CEU,CLM,GBR,IBS,LWK,MXL,PUR,TSI	NA	MXL
chr1:242427950	rs186855574	ASW,YRI	PLD5	chr10:38622767	rs182058943	YRI	NA	YRI
chr1:242428234	rs181828553	GBR	PLD5	chr10:38622484	rs149134370	CHB,CHS,CLM,GBR,JPT,MXL,PUR,TSI	NA	GBR
chr1:242439867	rs191805057	CHB	PLD5	chr10:38610861	rs191851542	CHB	NA	CHB
chr1:242449770	rs183450343	LWK	PLD5	chr10:38601037	rs7078715	ASW,LWK,YRI	NA	LWK
chr1:242459201	rs150496664	CHB,CHS,JPT,YRI	PLD5	chr10:38591557	rs190111981	CHB	NA	CHB
chr1:242463125	rs78489128	CHB,CHS,CLM,JPT,MXL,PUR	PLD5	chr10:38587866	rs180677763	JPT	NA	JPT
chr1:242474205	rs4658806	ASW,CEU,CHB,CHS,CLM,FIN,GBR,IBS,JPT,LWK,MXL,PUR,TSI,YRI	PLD5	chr10:38576815	rs183741788	GBR	NA	GBR
chr1:242476577	rs181322850	ASW	PLD5	chr10:38574444	rs146983050	ASW,LWK,YRI	NA	ASW
chr1:242477207	rs186564533	MXL	PLD5	chr10:38573814	rs139719541	CEU,CLM,FIN,GBR,MXL,PUR,TSI	NA	MXL
chr1:242502971	rs191611820	CHB	PLD5	chr10:38545409	rs77002954	CHB,CHS,JPT	NA	CHB
chr1:242506212	rs186868473	ASW	PLD5	chr10:38542167	rs141679245	ASW,LWK,YRI	NA	ASW
chr1:242511252	rs185680232	MXL	PLD5	chr10:38537142	rs189249353	CLM,MXL,PUR	NA	MXL
chr1:242511695	rs12135285	CEU,CHB,CHS,GBR,JPT,MXL,PUR,TSI,YRI	PLD5	chr10:38536699	rs192596347	GBR	NA	GBR
chr1:242520090	rs79268618	YRI	PLD5	chr10:38528810	rs182638709	ASW,CHB,CLM,GBR,MXL,TSI,YRI	NA	YRI
chr1:242525957	rs146812504	CEU,CHS,GBR,JPT,MXL,TSI,YRI	PLD5	chr10:38522949	rs184888228	MXL	NA	MXL
chr1:243168710	rs184911746	YRI	NA	chr4:119351037	rs147162545	ASW,YRI	NA	YRI
chr1:248632031	rs116215972	CEU,CLM,FIN,GBR,IBS,MXL,TSI	NA	chr1:248742739	rs190889475	GBR	NA	GBR
chr1:248635976	rs60102023	ASW,LWK,YRI	NA	chr1:248738736	rs186585462	LWK	NA	LWK
chr1:248636934	rs148766825	YRI	OR2T3	chr1:248737776	rs141174715	ASW,JPT,YRI	OR2T34	YRI
chr1:248637065	rs139758663	CHS	OR2T3	chr1:248737645	rs143071665	CEU,CHB,CHS,FIN,GBR,LWK,YRI	OR2T34	CHS
chr1:248639835	rs9435932	ASW,LWK,YRI	NA	chr1:248734871	rs184492499	YRI	NA	YRI
chr1:248641577	rs61833361	ASW,CHB,CHS,CLM,FIN,GBR,JPT,LWK,TSI	NA	chr1:248733141	rs143158454	GBR	NA	GBR
chr1:248644426	rs189719662	CEU,FIN	NA	chr1:248730279	rs187889815	FIN	NA	FIN
chr1:248644825	rs59278194	TSI	NA	chr1:248729884	rs143650557	CHS,FIN,LWK,TSI	NA	TSI
chr1:66507	rs12401368	ASW,CEU,CLM,IBS,LWK,MXL	NA	chr19:108090	rs182902214	ASW	NA	ASW
chr1:1592881	rs4648774	ASW,CEU,CHB,CHS,CLM,FIN,GBR,IBS,JPT,LWK,MXL,PUR,TSI,YRI	CDK11B	chr1:1658766	rs190481913	TSI	NA	TSI
chr1:1620904	rs3737624	ASW,CEU,CHB,CHS,CLM,FIN,GBR,IBS,JPT,LWK,MXL,PUR,TSI,YRI	CDK11B,SLC35E2B	chr1:1674171	rs184051346	LWK	NA	LWK
chr1:8954008	rs184922181	ASW	NA	chr17:40905383	rs9905939	ASW,CEU,CHB,CHS,CLM,FIN,GBR,IBS,JPT,LWK,MXL,PUR,TSI,YRI	NA	ASW
chr1:8954008	rs184922181	ASW	NA	chr5:75537678	rs142372639	ASW,LWK,PUR,YRI	NA	ASW
chr1:8954008	rs184922181	ASW	NA	chr7:84506397	rs10265448	ASW,CEU,CHB,CHS,CLM,GBR,IBS,JPT,LWK,MXL,PUR,TSI,YRI	NA	ASW
chr1:12898677	rs146226584	CEU,CHB,CHS,CLM,FIN,GBR,JPT,PUR,TSI,YRI	NA	chr1:13414059	rs141192612	JPT	NA	JPT
chr1:15792150	rs191092122	LWK	CELA2A	chr1:15812023	rs139180605	LWK,YRI	NA	LWK
chr1:16796633	rs72638062	CEU,CLM,FIN,GBR,LWK,PUR,TSI,YRI	CROCCP3	chr1:149166355	rs181413105	FIN	NA	FIN
chr1:16811414	rs34377457	ASW,YRI	CROCCP3	chr1:17264882	rs182885118	ASW	NA	ASW
chr1:16917927	rs11260812	ASW,CHB,FIN,GBR,LWK,MXL,PUR,TSI,YRI	NBPF1	chr1:149105484	rs184839667	CHB	NA	CHB
chr1:19596377	rs115147895	ASW,LWK,MXL,PUR,YRI	AKR7L	chr1:19611814	rs183269081	MXL	NA	MXL
chr1:21806751	rs12083322	ASW,CEU,CHB,CHS,CLM,FIN,GBR,JPT,LWK,MXL,PUR,TSI,YRI	NBPF3	chr1:149094500	rs145934663	TSI	NA	TSI
chr1:21779162	rs138607254	ASW	NBPF3	chr1:120372329	rs116374979	ASW,LWK,YRI	NA	ASW
chr1:22295641	rs183195318	LWK	NA	chr1:22321305	rs10917105	ASW,CEU,CHB,CHS,CLM,FIN,GBR,IBS,JPT,LWK,MXL,PUR,TSI,YRI	NA	LWK
chr1:25585671	rs28581716	PUR,YRI	NA	chr1:25655822	rs181063822	YRI	NA	YRI
chr1:25587519	rs183908294	LWK	NA	chr1:25657685	rs147546272	ASW,LWK,YRI	NA	LWK
chr1:28289243	rs6683984	ASW,CEU,CHB,CHS,CLM,FIN,GBR,IBS,JPT,LWK,MXL,PUR,TSI,YRI	XKR8	chr7:5032490	rs145204977	LWK	NA	LWK
chr1:28295034	rs140557203	ASW,LWK,PUR,YRI	NA	chr7:5038219	rs189650383	PUR	NA	PUR
chr1:29656928	rs150268794	ASW,LWK,YRI	NA	chr1:30922714	rs148783486	YRI	NA	YRI
chr1:33869296	rs150231355	ASW,CEU,CLM,GBR,JPT,LWK,MXL,PUR,TSI,YRI	NA	chr3:45111348	rs192988766	LWK	NA	LWK
chr1:39174987	rs140356465	LWK,PUR,YRI	NA	chr4:165109924	rs140719873	YRI	NA	YRI
chr1:43357718	rs138012842	YRI	NA	chr12:88177848	rs111924441	ASW,LWK,YRI	NA	YRI
chr1:47395617	rs59465754	CEU,CHB,FIN,JPT,LWK,TSI	CYP4A11	chr1:47614639	rs147169587	LWK	NA	LWK
chr1:47399413	rs189731227	ASW	CYP4A11	chr1:47610844	rs138871387	ASW,LWK,YRI	NA	ASW
chr1:47400195	rs41300339	TSI	CYP4A11	chr1:47610065	rs149718343	CEU,CHB,CHS,CLM,FIN,GBR,JPT,MXL,PUR,TSI	CYP4A22	TSI
chr1:50310011	rs12082546	YRI	AGBL4	chr19:58577762	rs8103853	ASW,CEU,CHB,CHS,CLM,FIN,GBR,IBS,JPT,LWK,MXL,PUR,TSI,YRI	NA	YRI
chr1:70716090	rs149443649	YRI	SRSF11	chr12:19460889	rs146759143	CLM,YRI	NA	YRI
chr1:71519387	rs182840609	MXL	ZRANB2-AS1	chr12:58639966	rs12312984	ASW,CEU,CHB,CHS,CLM,FIN,GBR,IBS,JPT,LWK,MXL,PUR,TSI,YRI	NA	MXL
chr1:90753818	rs181011377	GBR	NA	chr9:66336180	rs79042900	ASW,CEU,CHB,CHS,CLM,FIN,GBR,JPT,LWK,MXL,PUR,TSI,YRI	NA	GBR
chr1:90754460	rs182995814	ASW	NA	chr13:19287779	rs4387456	ASW,CHB,CHS,CLM,FIN,JPT,LWK,MXL,PUR,TSI,YRI	NA	ASW
chr1:96913326	rs184661443	CEU	NA	chr12:44054357	rs74920724	ASW,CEU,GBR	NA	CEU
chr1:108907025	rs113007715	ASW,CEU,FIN,GBR,LWK,MXL,PUR,TSI,YRI	NA	chr5:85566943	rs181312264	LWK	NA	LWK
chr1:116399835	rs2811577	ASW,CEU,CHB,CHS,CLM,FIN,GBR,IBS,JPT,LWK,MXL,PUR,TSI,YRI	NA	chr13:53217235	rs183579645	FIN	HNRNPA1L2	FIN
chr1:116400033	rs60542759	ASW,CEU,CLM,LWK,PUR,TSI,YRI	NA	chr9:91025968	rs149061821	TSI	NA	TSI
chr1:120115321	rs146449859	LWK	NA	chr1:120152830	rs140612629	ASW,LWK	NA	LWK
chr1:120128601	rs149997015	ASW,CLM,LWK,PUR,YRI	NA	chr1:120159581	rs138659696	LWK	NA	LWK
chr1:121150406	rs147128373	MXL	NA	chr5:49855988	rs34002233	ASW,CEU,CLM,FIN,GBR,IBS,LWK,MXL,PUR,TSI,YRI	NA	MXL
chr1:121164572	rs183337706	MXL	NA	chr5:49832895	rs9292038	ASW,CHB,CHS,CLM,JPT,LWK,MXL,PUR,TSI,YRI	NA	MXL
chr1:121193088	rs192015533	LWK	NA	chr5:49805182	rs191909781	LWK,YRI	NA	LWK
chr1:121216074	rs144304000	CHB,FIN,JPT,LWK	NA	chr5:49770031	rs185856896	CHB	NA	CHB
chr1:121309114	rs140659346	ASW,LWK,YRI	EMBP1	chr5:49696580	rs183328388	YRI	NA	YRI
chr1:142646316	rs192336025	JPT	NA	chr3:75809340	rs7626704	ASW,CEU,CHB,CHS,CLM,FIN,GBR,IBS,JPT,LWK,MXL,PUR,TSI,YRI	NA	JPT
chr1:142683182	rs4437895	CHB,CHS,FIN,GBR,IBS,LWK	NA	chr13:19340471	rs191096876	LWK	NA	LWK
chr1:142692573	rs1055536	ASW,CEU,CHB,CHS,CLM,FIN,GBR,IBS,JPT,LWK,MXL,PUR,TSI,YRI	NA	chr18:14249870	rs150591946	LWK	NA	LWK
chr1:143188631	rs76346122	ASW,CEU,CHB,CHS,CLM,FIN,GBR,JPT,LWK,PUR,TSI	NA	chr2:95456037	rs181921355	JPT	NA	JPT
chr1:144909149	rs3855554	CHB,CLM,FIN,IBS,LWK,MXL,PUR,TSI,YRI	LOC100288142,NBPF9,PDE4DIP	chr1:146518991	rs189970781	YRI	NA	YRI
chr1:146493165	rs146819328	CHS	LOC728989	chr1:149065521	rs1812747	ASW,CEU,CHB,CHS,CLM,FIN,GBR,IBS,JPT,LWK,MXL,PUR,TSI,YRI	NA	CHS
chr1:147740882	rs186497766	ASW	NBPF8	chr1:149182666	rs34677512	ASW,CEU,CHS,CLM,FIN,GBR,IBS,JPT,LWK,MXL,PUR,TSI,YRI	NA	ASW
chr1:147743508	rs1814655	ASW,CEU,CHB,CHS,CLM,FIN,GBR,IBS,JPT,LWK,MXL,PUR,TSI,YRI	NBPF8	chr1:149179690	rs141050747	LWK	NA	LWK
chr1:147803325	rs113070179	ASW,LWK,MXL,PUR,YRI	NBPF8	chr1:149188476	rs186304267	LWK	NA	LWK
chr1:152276889	rs3126067	ASW,CEU,CHB,CHS,CLM,FIN,GBR,IBS,JPT,LWK,MXL,PUR,TSI,YRI	FLG	chr1:152281752	rs72477393	CHB	FLG	CHB
chr1:152280202	rs146237930	YRI	FLG	chr1:152286040	rs76955400	ASW,LWK,MXL,PUR,YRI	FLG	YRI
chr1:153389421	rs188313152	LWK	S100A7A	chr1:153432711	rs78240518	LWK,YRI	NA	LWK
chr1:153396616	rs3006418	ASW,CLM,LWK,PUR,YRI	NA	chr1:153423605	rs183100751	ASW	NA	ASW
chr1:154285052	rs11265530	ASW,CEU,CHB,CHS,CLM,FIN,GBR,IBS,JPT,LWK,MXL,PUR,TSI,YRI	NA	chr1:154293746	rs185303215	FIN	NA	FIN
chr1:155403495	rs147337601	ASW,LWK,YRI	ASH1L,POU5F1P4	chr12:8286926	rs190024572	ASW	NA	ASW
chr1:157043491	rs11264609	ASW,CEU,CHB,CHS,CLM,FIN,GBR,IBS,JPT,LWK,MXL,PUR,TSI,YRI	NA	chr15:71151497	rs143591981	YRI	NA	YRI
chr1:168341267	rs2284759	ASW,CEU,CHB,CHS,CLM,FIN,GBR,IBS,JPT,LWK,MXL,PUR,TSI,YRI	NA	chr16:23680887	rs138647966	YRI	NA	YRI
chr1:168512422	rs61801326	CEU,CHB,CHS,CLM,FIN,GBR,JPT,LWK	XCL2	chr1:168548224	rs149177787	LWK	NA	LWK
chr1:168514633	rs144533421	GBR	NA	chr1:168544439	rs112685349	ASW,CEU,CLM,FIN,GBR,LWK,MXL,PUR,TSI,YRI	NA	GBR
chr1:179425169	rs193049758	PUR	AXDND1	chr6:5609272	rs6597149	ASW,CEU,CHB,CHS,CLM,FIN,GBR,IBS,JPT,LWK,MXL,PUR,TSI,YRI	NA	PUR
chr1:179426268	rs73036735	ASW,CEU,CHB,CHS,CLM,FIN,GBR,JPT,LWK,MXL,PUR,TSI,YRI	AXDND1	chr3:42931055	rs182038630	JPT	NA	JPT
chr1:196771186	rs190860983	ASW	NA	chr1:196896098	rs187538272	ASW,LWK	NA	ASW
chr1:196787229	rs193181162	YRI	NA	chr1:196911258	rs184127130	ASW,CLM,LWK,YRI	NA	YRI
chr1:202165625	rs3010092	ASW,CEU,CHB,CHS,CLM,FIN,GBR,IBS,JPT,LWK,MXL,PUR,TSI,YRI	LGR6	chr9:94906232	rs186318022	LWK	NA	LWK
chr1:224170979	rs149563787	LWK,YRI	NA	chr4:120362201	rs187576480	YRI	NA	YRI
chr1:227723588	rs143724852	JPT	NA	chr2:132564778	rs12998175	ASW,CEU,CHB,CHS,CLM,FIN,GBR,IBS,JPT,LWK,MXL,PUR,TSI,YRI	NA	JPT
chr1:228161500	rs187285535	LWK	NA	chr7:63226959	rs4717149	ASW,CEU,CHB,CHS,FIN,GBR,IBS,JPT,LWK,PUR,TSI,YRI	NA	LWK
chr1:241083488	rs190264485	TSI	RGS7	chr5:79655320	rs34151840	CEU,CLM,FIN,GBR,IBS,MXL,PUR,TSI	NA	TSI
chr1:241084023	rs181407619	FIN,LWK	RGS7	chr3:39377541	rs180872370	LWK	NA	LWK
chr1:243186190	rs188837834	LWK	NA	chr10:38771668	rs149370487	LWK	NA	LWK
chr1:243208422	rs185790925	ASW,CLM,LWK,YRI	NA	chr10:38749372	rs187375750	LWK	NA	LWK
chr1:243189570	rs141261620	LWK	NA	chr4:165182186	rs10034630	ASW,CLM,FIN,GBR,IBS,LWK,PUR,TSI,YRI	NA	LWK
chr1:248247638	rs137986441	ASW,CHB,CHS,CLM,GBR,MXL,PUR,TSI,YRI	OR2L13	chr1:248458621	rs149759122	TSI	OR2T12	TSI
chr1:248595362	rs115449952	LWK,YRI	NA	chr1:248823267	rs139576734	LWK	NA	LWK
chr1:248602781	rs112196696	ASW	NA	chr1:248815890	rs149017970	ASW,LWK,YRI	NA	ASW
chr1:248603093	rs190335376	ASW	NA	chr1:248815579	rs73142456	ASW,CLM,LWK,YRI	NA	ASW
chr1:248604586	rs185327693	LWK	NA	chr1:248814080	rs1782242	ASW,CLM,LWK,PUR,TSI,YRI	OR2T27	LWK
chr1:248605314	rs115542894	ASW,LWK,YRI	NA	chr1:248813352	rs147773385	YRI	OR2T27	YRI
chr1:248605316	rs116098680	ASW,LWK,YRI	NA	chr1:248813350	rs144194611	YRI	OR2T27	YRI
chr1:248606978	rs146971275	YRI	NA	chr1:248811681	rs184091372	YRI	NA	YRI
chr1:248622832	rs149447877	ASW	NA	chr1:248795815	rs182900119	ASW	NA	ASW
chr2:90144163	rs4109970	LWK	NA	chr2:89394769	rs183058309	LWK	NA	LWK
chr2:90149947	rs182039022	FIN	NA	chr2:89388973	rs2848024	ASW,CHB,CLM,FIN,GBR,IBS,JPT,LWK,MXL,PUR,YRI	NA	FIN
chr2:90162455	rs183547130	YRI	NA	chr2:89376464	rs11887528	CLM,LWK,PUR,YRI	NA	YRI
chr2:90165574	rs151077787	YRI	NA	chr2:89373353	rs3016916	ASW,CHB,CLM,FIN,GBR,IBS,JPT,LWK,MXL,YRI	NA	YRI
chr2:90170916	rs187505355	CHS	NA	chr2:89368008	rs11683486	CEU,CHB,CHS,CLM,GBR,JPT,LWK,PUR,TSI	NA	CHS
chr2:90173396	rs192252717	GBR	NA	chr2:89365527	rs138315263	FIN,GBR,PUR,TSI,YRI	NA	GBR
chr2:90192475	rs116341780	ASW,CEU,CHS,CLM,FIN,GBR,IBS,JPT,LWK,MXL,PUR,YRI	NA	chr2:89346436	rs181693363	ASW	NA	ASW
chr2:90214509	rs186364744	LWK	NA	chr2:89324407	rs7589075	LWK,PUR,YRI	NA	LWK
chr2:90228353	rs842174	ASW,CEU,CHB,CHS,CLM,FIN,GBR,IBS,JPT,LWK,MXL,PUR,TSI,YRI	NA	chr2:89310666	rs184464752	LWK	NA	LWK
chr2:95418502	rs78911625	ASW,CEU,CHB,CHS,CLM,FIN,GBR,IBS,JPT,LWK,MXL,PUR,TSI,YRI	NA	chr21:15213252	rs184899021	IBS	NA	IBS
chr2:112023139	rs113370106	CHB,CHS,FIN,GBR,JPT,LWK,TSI	NA	chr2:87984852	rs1710497	FIN	NA	FIN
chr2:112100253	rs143280980	CHS	NA	chr2:87907673	rs148439530	CEU,CHB,CHS,CLM,FIN,GBR,LWK,MXL,PUR,TSI	NA	CHS
chr2:112118680	rs181988545	IBS	NA	chr2:87889238	rs71242841	ASW,CHB,FIN,IBS,JPT,YRI	NA	IBS
chr2:112185168	rs182485857	CHS	LOC541471	chr2:87822755	rs191119708	CHS,FIN,JPT,LWK,YRI	NA	CHS
chr2:112225082	rs146748572	CHB,MXL,YRI	LOC541471	chr2:87782249	rs150960873	CHB	NA	CHB
chr2:112241195	rs147038109	FIN,GBR,PUR,TSI	LOC541471	chr2:87766105	rs111876972	GBR	NA	GBR
chr2:114259748	rs80082066	CHB	NA	chr9:115190	rs2757980	ASW,CEU,CHB,CHS,CLM,FIN,GBR,IBS,JPT,LWK,MXL,PUR,TSI,YRI	NA	CHB
chr2:114259772	rs182440933	ASW	NA	chr9:115166	rs2757981	ASW,CEU,CHB,CHS,CLM,FIN,GBR,IBS,JPT,LWK,MXL,PUR,TSI,YRI	NA	ASW
chr2:114314574	rs2758038	CLM	NA	chr9:58724	rs7045293	ASW,CHB,CLM,GBR,IBS,JPT,LWK,MXL,YRI	NA	CLM
chr2:132115335	rs186464069	LWK	NA	chr2:130745949	rs141400553	ASW,LWK,PUR,YRI	NA	LWK
chr2:132121372	rs190219272	JPT	WTH3DI	chr2:130737610	rs190302655	CHS,JPT	NA	JPT
chr2:73907473	rs115911257	YRI	ALMS1P	chr2:73847230	rs6726694	ASW,CEU,CHB,CHS,CLM,FIN,GBR,IBS,JPT,LWK,MXL,PUR,TSI,YRI	NA	YRI
chr2:73908099	rs190975523	CHS	ALMS1P	chr2:73847851	rs138583380	CHS,CLM,JPT	NA	CHS
chr2:87421257	rs62145201	ASW,CEU,CHB,CHS,CLM,FIN,GBR,IBS,JPT,LWK,MXL,PUR,TSI,YRI	NA	chr2:112529361	rs180928042	GBR	NA	GBR
chr2:87435321	rs192877378	CLM	NA	chr2:112515230	rs76928723	CHS,CLM	NA	CLM
chr2:87456311	rs148971229	ASW,GBR	NA	chr2:112494186	rs140803328	ASW	NA	ASW
chr2:87462258	rs185010035	CHB	NA	chr2:112488237	rs142761137	CHB,CHS	NA	CHB
chr2:87521179	rs141410142	FIN,GBR	NA	chr2:112325098	rs141938042	FIN	NA	FIN
chr2:88181857	rs138476901	ASW,CEU,CLM,FIN,GBR,IBS,LWK,MXL,PUR,TSI,YRI	RGPD1	chrX:143239335	rs181650572	FIN	NA	FIN
chr2:88216726	rs188187573	JPT	RGPD1	chrX:143205059	rs182067505	ASW,CHB,JPT	NA	JPT
chr2:89437790	rs187274325	ASW	NA	chr2:90082576	rs6715895	ASW,CEU,CHB,CHS,CLM,GBR,JPT,LWK,PUR,YRI	NA	ASW
chr2:89446729	rs182314289	LWK	NA	chr2:90073631	rs187230147	ASW,LWK,YRI	NA	LWK
chr2:89450382	rs189291054	ASW,YRI	NA	chr2:90069841	rs180762416	YRI	NA	YRI
chr2:89455595	rs28505221	CHB,CHS,JPT,LWK	NA	chr2:90064628	rs140211828	CHS	NA	CHS
chr2:89497658	rs10207202	ASW,CLM,LWK,YRI	NA	chr2:90023421	rs184694038	LWK	NA	LWK
chr2:89498550	rs188789429	CEU,CHB,CLM,FIN,GBR,MXL,PUR,TSI	NA	chr2:90022529	rs186811594	PUR	NA	PUR
chr2:89533042	rs184286450	GBR	NA	chr2:89987703	rs187864948	CEU,CHB,CHS,CLM,FIN,GBR,IBS,JPT,LWK	NA	GBR
chr2:89534050	rs116052925	ASW,LWK,YRI	NA	chr2:89986695	rs183124432	ASW	NA	ASW
chr2:89568467	rs141605428	CEU,CHB,FIN,GBR,JPT,TSI	NA	chr2:89952646	rs187004243	GBR	NA	GBR
chr2:89585836	rs192984021	ASW,CHB,GBR,JPT,LWK	NA	chr2:89935215	rs147651095	JPT	NA	JPT
chr2:89596379	rs115868916	CLM,YRI	NA	chr2:89924666	rs139422087	CLM	NA	CLM
chr2:89598200	rs142487034	ASW,LWK,YRI	NA	chr2:89922845	rs181912217	ASW	NA	ASW
chr2:89604658	rs117761583	CHS,GBR,JPT	NA	chr2:89916375	rs189253316	GBR	NA	GBR
chr2:92063607	rs146923948	ASW,CHS,FIN,GBR,LWK	NA	chr22:16902135	rs147888993	GBR	NA	GBR
chr2:92106125	rs187489848	MXL	NA	chr22:16944707	rs5749036	CEU,CHB,CHS,CLM,FIN,JPT,MXL,PUR,TSI	NA	MXL
chr2:92074128	rs187502185	TSI	NA	chr10:38937057	rs4881562	ASW,CEU,CHB,CHS,CLM,FIN,GBR,IBS,JPT,LWK,MXL,PUR,TSI,YRI	NA	TSI
chr2:92149290	rs187496940	FIN	NA	chr10:39010139	rs12257682	CHB,CHS,FIN,JPT,LWK,TSI	NA	FIN
chr2:92161163	rs144964971	JPT	NA	chr10:39021827	rs142377972	CHB,JPT	NA	JPT
chr2:92175022	rs182127867	CHS	NA	chr10:39035803	rs113445433	ASW,CEU,CHB,CHS,CLM,FIN,GBR,IBS,JPT,LWK,MXL,PUR,TSI,YRI	NA	CHS
chr2:96392628	rs188708693	LWK	NA	chr2:114126029	rs116404136	ASW,LWK,PUR,YRI	NA	LWK
chr2:96392728	rs78602988	JPT	NA	chr2:114126129	rs192430739	JPT	NA	JPT
chr2:96392880	rs72948081	ASW,CEU,CHB,CHS,CLM,FIN,GBR,JPT,LWK,MXL,PUR,TSI,YRI	NA	chr2:114126282	rs182190112	MXL	NA	MXL
chr2:96613262	rs191483140	FIN	NA	chr2:97821502	rs62153870	ASW,CEU,CHB,CHS,CLM,FIN,GBR,IBS,JPT,LWK,MXL,PUR,TSI,YRI	NA	FIN
chr2:97778956	rs188657605	FIN	NA	chr2:98206705	rs188099446	FIN	NA	FIN
chr2:97928498	rs184529943	YRI	ANKRD36	chr2:98110916	rs112645366	ASW,CEU,CHB,CLM,FIN,GBR,JPT,LWK,PUR,TSI,YRI	NA	YRI
chr2:97938346	rs147194407	CLM	NA	chr2:98100932	rs141371078	CHB,CLM,FIN	NA	CLM
chr2:98113299	rs190370721	ASW,CEU,CHS,CLM,GBR,JPT,LWK,MXL,PUR,YRI	NA	chr2:97926114	rs182591624	LWK	NA	LWK
chr2:130897218	rs13006246	CEU,CHB,CLM,FIN,GBR,MXL,PUR,TSI	CCDC74B	chr2:132290881	rs189219021	CEU	CCDC74A,RNU6-81P	CEU
chr2:130912748	rs143878765	CHS	SMPD4	chr2:132275384	rs2277879	ASW,CEU,CHB,CHS,CLM,FIN,GBR,JPT,MXL,PUR,TSI	NA	CHS
chr2:130946456	rs190827767	TSI	MZT2B	chr2:132243380	rs2622049	ASW,CEU,CHB,CHS,CLM,FIN,GBR,IBS,JPT,LWK,MXL,PUR,TSI,YRI	NA	TSI
chr2:130952622	rs3863905	FIN	TUBA3E	chr2:132237059	rs7424438	ASW,CEU,CHB,CHS,CLM,FIN,GBR,JPT,LWK,PUR,TSI,YRI	NA	FIN
chr2:130953022	rs7419565	ASW,CEU,CHB,CHS,CLM,FIN,GBR,IBS,JPT,LWK,MXL,PUR,TSI,YRI	TUBA3E	chr2:132236659	rs1811498	CHB	NA	CHB
chr2:130989634	rs187008978	LWK	NA	chr2:132199790	rs11900632	ASW,CLM,GBR,LWK,TSI,YRI	NA	LWK
chr2:131987258	rs182718419	CHS	POTEE	chr2:130866805	rs2443695	ASW,CEU,CHB,CHS,CLM,FIN,GBR,IBS,JPT,LWK,MXL,PUR,TSI,YRI	NA	CHS
chr2:132365909	rs184609416	LWK,YRI	POTEKP	chr18:14526528	rs182349067	YRI	NA	YRI
chr2:132647853	rs186280777	MXL	NA	chr21:29344445	rs79802728	ASW,CEU,CHB,CHS,CLM,FIN,GBR,JPT,LWK,MXL,PUR,TSI,YRI	NA	MXL
chr2:132658580	rs191009652	GBR	NA	chr21:29333708	rs2092019	ASW,CEU,CHB,CHS,CLM,FIN,GBR,IBS,JPT,LWK,MXL,PUR,TSI,YRI	NA	GBR
chr2:132642240	rs182166557	CHS	NA	chr18:15100206	rs56296653	CHB,CHS,GBR	NA	CHS
chr2:132821192	rs146744073	LWK	NA	chr18:15229855	rs145645703	CLM,LWK	NA	LWK
chr2:132880929	rs193158076	ASW,FIN,GBR,MXL,YRI	NA	chr18:15291990	rs185411313	FIN	NA	FIN
chr2:132899524	rs192590959	JPT	NA	chr18:15310493	rs9957946	ASW,CHB,CHS,CLM,FIN,GBR,IBS,JPT,LWK,MXL,PUR,TSI,YRI	NA	JPT
chr2:132854102	rs115160265	ASW,CLM,LWK,YRI	NA	chr21:14476809	rs148037960	LWK	NA	LWK
chr2:132877591	rs7563715	ASW,CEU,CHB,CHS,CLM,FIN,GBR,JPT,LWK,MXL,PUR,TSI,YRI	NA	chr21:14452175	rs185232894	GBR	NA	GBR
chr2:132913618	rs182919056	YRI	ANKRD30BL	chr15:20085183	rs4932105	ASW,CEU,CHB,CHS,CLM,FIN,GBR,JPT,LWK,MXL,PUR,TSI,YRI	NA	YRI
chr2:138659589	rs184798021	JPT	NA	chr18:14404505	rs62080582	CEU,CHB,CLM,FIN,GBR,JPT,LWK,MXL,PUR,TSI,YRI	NA	JPT
chr2:166224	rs6707786	ASW,CEU,CHB,CHS,CLM,FIN,GBR,IBS,JPT,LWK,MXL,PUR,TSI,YRI	NA	chr3:195746274	rs191098614	LWK	NA	LWK
chr2:17567229	rs147979854	ASW,LWK,YRI	NA	chr5:55571588	rs182326290	LWK	NA	LWK
chr2:42047422	rs79114154	CHB,CHS,FIN,JPT,MXL	NA	chr10:120692640	rs75654832	CHB	NA	CHB
chr2:68755656	rs191633254	LWK	APLF	chr16:60392669	rs62048715	CEU,CLM,GBR,IBS,JPT,LWK,MXL,TSI	NA	LWK
chr2:71237167	rs184075960	FIN	NA	chr8:11783073	rs13268030	ASW,CEU,CHB,CHS,CLM,FIN,GBR,IBS,JPT,LWK,MXL,PUR,TSI,YRI	NA	FIN
chr2:71237167	rs184075960	FIN	NA	chr3:125426183	rs7623876	ASW,CEU,CLM,FIN,GBR,IBS,LWK,MXL,PUR,TSI,YRI	NA	FIN
chr2:71236188	rs142861315	ASW	NA	chr8:12539655	rs2409994	ASW,CEU,CHB,CHS,CLM,FIN,GBR,IBS,JPT,LWK,MXL,PUR,TSI,YRI	NA	ASW
chr2:71252823	rs379526	ASW,CEU,CHB,CHS,CLM,FIN,GBR,IBS,JPT,LWK,MXL,PUR,TSI,YRI	OR7E91P	chr3:125441209	rs186451226	ASW	NA	ASW
chr2:71255550	rs390358	ASW,CEU,CHB,CHS,CLM,FIN,GBR,IBS,JPT,LWK,MXL,PUR,TSI,YRI	OR7E91P	chr8:11892588	rs144061163	JPT	NA	JPT
chr2:71248166	rs189148234	GBR	NA	chr4:3898261	rs28836256	ASW,CEU,CHB,CHS,CLM,FIN,GBR,IBS,JPT,LWK,MXL,PUR,TSI,YRI	NA	GBR
chr2:71248254	rs4852745	ASW,CEU,CHB,CHS,CLM,FIN,GBR,IBS,JPT,LWK,MXL,PUR,TSI,YRI	NA	chr8:11792197	rs185351601	CEU	NA	CEU
chr2:71253541	rs367486	CEU,CHB,CHS,CLM,FIN,GBR,JPT,LWK,MXL,PUR,TSI,YRI	OR7E91P	chr7:6880069	rs190889165	LWK	NA	LWK
chr2:71249660	rs181577623	ASW,LWK,YRI	NA	chr11:67747895	rs183127619	LWK	NA	LWK
chr2:71251357	rs453856	ASW,CEU,CHB,CHS,CLM,FIN,GBR,IBS,JPT,LWK,MXL,PUR,TSI,YRI	OR7E91P	chr2:71277491	rs191525398	MXL	NA	MXL
chr2:71258805	rs182546203	LWK	NA	chr2:71285033	rs149147090	ASW,LWK,YRI	NA	LWK
chr2:71266028	rs12713721	ASW,CEU,CHB,CHS,CLM,FIN,GBR,IBS,JPT,LWK,MXL,PUR,TSI,YRI	NA	chr14:52229578	rs145523961	LWK	NA	LWK
chr2:71264696	rs191887124	CLM	NA	chr12:52500950	rs111363278	ASW,CEU,CLM,FIN,GBR,IBS,MXL,PUR,TSI	NA	CLM
chr2:71264949	rs6718523	ASW,CEU,CHB,CHS,CLM,FIN,GBR,JPT,LWK,MXL,PUR,TSI,YRI	NA	chr4:9756584	rs182904182	ASW	NA	ASW
chr2:71280559	rs146462994	LWK	NA	chr7:6879317	rs147040305	LWK,TSI	NA	LWK
chr2:71276215	rs10207224	ASW,CEU,CHB,CHS,CLM,FIN,GBR,IBS,JPT,LWK,MXL,PUR,TSI,YRI	NA	chr4:8977293	rs183742323	LWK	NA	LWK
chr2:71280650	rs191268076	LWK	NA	chr14:52222060	rs7153903	ASW,CEU,CHB,CLM,FIN,GBR,IBS,LWK,MXL,PUR,TSI,YRI	NA	LWK
chr2:71276214	rs10194733	ASW,CEU,CHB,CHS,CLM,FIN,GBR,IBS,JPT,LWK,MXL,PUR,TSI,YRI	NA	chr3:8724000	rs192610431	LWK	NA	LWK
chr2:73829554	rs181073947	ASW	ALMS1	chr2:73901182	rs181113061	ASW	NA	ASW
chr2:85543975	rs115610332	JPT,LWK,YRI	NA	chr2:85570017	rs58145899	YRI	NA	YRI
chr2:87081190	rs12995347	FIN	CD8B	chr2:107111679	rs148255538	CHS,FIN,GBR,PUR	NA	FIN
chr2:87106108	rs58443432	ASW,CLM,GBR,LWK,PUR,YRI	ANAPC1P1	chr2:112630773	rs191895787	GBR	NA	GBR
chr2:87107214	rs185834516	LWK	ANAPC1P1	chr2:112629672	rs150437347	ASW,CEU,CLM,LWK,YRI	NA	LWK
chr2:89280016	rs188291902	CEU	NA	chr2:89386402	rs72490082	CEU,CHB,CHS,GBR,JPT,PUR	NA	CEU
chr2:89307410	rs182147966	GBR	NA	chr2:90251468	rs111782239	ASW,CEU,CHB,CHS,FIN,GBR,IBS,LWK,TSI,YRI	NA	GBR
chr2:89307657	rs12621457	ASW,CEU,CHB,CHS,CLM,FIN,GBR,JPT,LWK,MXL,PUR,TSI,YRI	NA	chr2:90251221	rs184459905	CHS	NA	CHS
chr2:95350917	rs190775750	JPT	NA	chr14:28253485	rs61974426	ASW,CEU,CHB,CHS,CLM,FIN,GBR,IBS,JPT,LWK,MXL,PUR,TSI,YRI	NA	JPT
chr2:95389145	rs180728561	CHB	NA	chr2:95406277	rs144417606	ASW,CEU,CHB,CHS,CLM,FIN,GBR,IBS,JPT,LWK,MXL,PUR,TSI,YRI	NA	CHB
chr2:95447311	rs142143060	JPT	ANKRD20A8P	chr13:19376572	rs150711580	JPT,MXL	NA	JPT
chr2:95607417	rs116088220	ASW,CEU,LWK,YRI	LOC442028	chr9:44139227	rs139742055	YRI	NA	YRI
chr2:96190063	rs150237590	JPT	NA	chr11:55075746	rs147657368	CHB,JPT	NA	JPT
chr2:96215129	rs184624328	ASW	NA	chr2:159712881	rs186452287	ASW,PUR	NA	ASW
chr2:96214129	rs186896869	CHB	NA	chr4:3890228	rs28629897	CEU,CHB,CHS,CLM,FIN,GBR,JPT,MXL,TSI	NA	CHB
chr2:106899985	rs182277244	CHS	NA	chr2:110435106	rs11691252	ASW,CEU,CHB,CHS,CLM,FIN,GBR,IBS,JPT,LWK,MXL,PUR,TSI,YRI	NA	CHS
chr2:108531376	rs113480292	ASW,CEU,CHB,CLM,FIN,LWK,PUR,TSI,YRI	NA	chr2:111391534	rs13008661	TSI	NA	TSI
chr2:127447478	rs145649458	CHB,CHS,CLM,JPT,MXL,PUR	GYPC	chr2:127451089	rs183408464	CHS	NA	CHS
chr2:130718127	rs182022652	CHB	NA	chr10:81855469	rs7920814	ASW,CEU,CHB,CHS,CLM,FIN,GBR,IBS,JPT,LWK,MXL,PUR,TSI,YRI	NA	CHB
chr2:130754081	rs180947800	YRI	NA	chr2:132051233	rs146693336	ASW,CHB,CHS,CLM,FIN,GBR,IBS,JPT,LWK,MXL,PUR,YRI	NA	YRI
chr2:130782885	rs62155561	ASW,CEU,CHB,CHS,CLM,FIN,GBR,JPT,LWK,MXL,PUR,TSI,YRI	NA	chr2:132069632	rs62178429	JPT	NA	JPT
chr2:130783801	rs11688565	ASW,CEU,CHB,CHS,CLM,FIN,GBR,IBS,JPT,LWK,MXL,PUR,TSI,YRI	LOC440905	chr2:132068701	rs188861641	CLM	NA	CLM
chr2:130790959	rs192334148	LWK	LOC440905	chr2:132061604	rs111958989	ASW,CLM,LWK,YRI	NA	LWK
chr2:131005169	rs1105335	ASW,CEU,CHB,FIN,GBR,IBS,JPT,LWK,MXL,PUR,YRI	NA	chr2:132157205	rs185503421	JPT	NA	JPT
chr2:131023630	rs181492845	LWK	NA	chr2:132148380	rs56393733	ASW,CEU,CLM,GBR,JPT,LWK,PUR,TSI,YRI	NA	LWK
chr2:131262558	rs78552822	ASW,CLM,GBR,LWK,PUR	POTEI	chr2:132353262	rs188906283	LWK	NA	LWK
chr2:131962191	rs13005363	ASW,CEU,CLM,FIN,GBR,JPT,LWK,MXL,PUR,TSI,YRI	NA	chr2:132296213	rs182970732	LWK	NA	LWK
chr2:132098572	rs112958641	LWK,YRI	NA	chr14:20143071	rs147705565	LWK	NA	LWK
chr2:132505953	rs192179270	ASW	C2orf27A	chr13:35641782	rs73483914	ASW,CEU,CHB,CHS,CLM,FIN,JPT,LWK,MXL,PUR,TSI,YRI	NA	ASW
chr2:132534521	rs186496332	LWK	NA	chr2:132579300	rs13397913	ASW,CEU,CHB,CHS,CLM,FIN,GBR,IBS,JPT,LWK,MXL,PUR,TSI,YRI	NA	LWK
chr2:132664156	rs7598983	ASW,CLM,LWK,MXL,PUR,YRI	NA	chr21:14624324	rs184164133	LWK	NA	LWK
chr2:132678456	rs76883861	ASW,CEU,CLM,FIN,GBR,IBS,LWK,MXL,PUR,TSI,YRI	NA	chr21:14609995	rs188449320	FIN	NA	FIN
chr2:132686053	rs189162262	MXL	NA	chr21:29296259	rs140550407	CHB,CHS,CLM,JPT,MXL,PUR	NA	MXL
chr2:132690247	rs112726978	CEU,CHB,CHS,CLM,FIN,GBR,JPT,LWK,PUR,TSI	NA	chr21:29291735	rs186053919	JPT	NA	JPT
chr2:132693617	rs188394069	GBR	NA	chr21:29288391	rs140830973	ASW,CEU,CLM,GBR	NA	GBR
chr2:132698691	rs186268281	YRI	NA	chr21:29283330	rs144060645	ASW,LWK,MXL,YRI	NA	YRI
chr2:132735222	rs181484286	LWK	NA	chr21:29246611	rs151201846	LWK,YRI	NA	LWK
chr2:132754513	rs191311818	PUR	NA	chr21:29227411	rs3017539	ASW,CEU,CHB,CHS,CLM,FIN,GBR,IBS,JPT,LWK,MXL,PUR,TSI,YRI	NA	PUR
chr2:132759534	rs4514926	ASW,CEU,CHB,CHS,CLM,FIN,GBR,IBS,JPT,LWK,MXL,PUR,TSI,YRI	NA	chr21:29222314	rs186429654	LWK	NA	LWK
chr2:132766334	rs9750392	ASW,CHB,CHS,CLM,FIN,GBR,IBS,JPT,LWK,MXL,PUR,TSI,YRI	NA	chr7:53198899	rs190552417	MXL	NA	MXL
chr2:132781549	rs188941183	YRI	NA	chr16:33586902	rs28398177	CLM,LWK,YRI	NA	YRI
chr2:132809176	rs6758552	ASW,CEU,CHB,CHS,CLM,FIN,GBR,IBS,JPT,LWK,MXL,PUR,TSI,YRI	NA	chr7:61669610	rs138509951	CHS	NA	CHS
chr2:133106594	rs16848358	ASW,CLM,LWK,YRI	NA	chr19:44859296	rs184446308	ASW	NA	ASW
chr2:133071248	rs116996537	CHB	NA	chr19:44972686	rs58630472	ASW,CEU,CHB,CHS,CLM,FIN,GBR,IBS,JPT,LWK,MXL,PUR,TSI,YRI	NA	CHB
chr2:145627628	rs114514937	ASW,CEU,CHB,CHS,CLM,FIN,GBR,JPT,LWK,MXL,PUR,TSI,YRI	TEX41	chr2:145629448	rs145166041	LWK	NA	LWK
chr2:152658701	rs140772338	ASW,LWK,PUR,YRI	ARL5A	chr22:25087960	rs191961020	ASW	NA	ASW
chr2:155940839	rs113406909	CHS,LWK	NA	chr2:156330987	rs183784731	LWK	NA	LWK
chr2:155940842	rs113706846	CHS,LWK	NA	chr2:156330990	rs186966035	LWK	NA	LWK
chr2:157120596	rs181624921	FIN	NA	chr10:43404824	rs141974260	CLM,FIN,GBR,PUR,TSI	NA	FIN
chr2:159707000	rs72939983	ASW,CHB,CHS,CLM,FIN,GBR,JPT,LWK,MXL,PUR,TSI,YRI	NA	chr8:12564326	rs193148170	CHB	NA	CHB
chr2:159706791	rs60384835	ASW,CEU,CHB,CHS,CLM,FIN,GBR,IBS,JPT,LWK,MXL,PUR,TSI,YRI	NA	chr2:159727790	rs188492915	CHS	NA	CHS
chr2:159706822	rs184767141	JPT	NA	chr2:159727821	rs12998692	ASW,CEU,CHB,CHS,CLM,FIN,GBR,IBS,JPT,LWK,MXL,PUR,TSI,YRI	NA	JPT
chr2:159719377	rs182503077	CLM	NA	chr8:11777740	rs185129444	CLM,MXL	NA	CLM
chr2:159710759	rs189956034	CLM	NA	chr11:71305139	rs111635283	CEU,CHB,CHS,CLM,FIN,GBR,IBS,JPT,LWK,MXL,PUR,TSI	NA	CLM
chr2:159710759	rs189956034	CLM	NA	chr13:68477024	rs12561359	ASW,CEU,CHB,CHS,CLM,FIN,GBR,IBS,JPT,LWK,MXL,PUR,TSI,YRI	NA	CLM
chr2:159711767	rs187201306	CHS	NA	chr13:68478033	rs6562513	ASW,CEU,CHB,CHS,CLM,FIN,GBR,IBS,JPT,LWK,MXL,PUR,TSI,YRI	NA	CHS
chr2:159713049	rs143955799	LWK	NA	chr21:33987631	rs145169877	LWK,YRI	NA	LWK
chr2:159732006	rs113429587	YRI	NA	chr3:75405815	rs17028240	ASW,CHB,CHS,CLM,FIN,GBR,IBS,JPT,LWK,MXL,PUR,TSI,YRI	NA	YRI
chr2:159731980	rs145377676	LWK	NA	chr3:129740598	rs2953780	ASW,CEU,CHB,CHS,CLM,FIN,GBR,JPT,LWK,MXL,PUR,TSI,YRI	NA	LWK
chr2:159723964	rs13386510	ASW,CEU,CHB,CHS,CLM,FIN,GBR,IBS,JPT,LWK,MXL,PUR,TSI,YRI	NA	chr11:67497068	rs191093053	LWK	NA	LWK
chr2:159724645	rs13001180	ASW,CEU,CHB,CHS,CLM,FIN,GBR,IBS,JPT,LWK,MXL,PUR,TSI,YRI	NA	chr14:52217262	rs184379420	JPT	NA	JPT
chr2:159731980	rs145377676	LWK	NA	chr11:71331879	rs59191949	ASW,CEU,CHB,CHS,CLM,FIN,GBR,IBS,JPT,LWK,MXL,PUR,TSI,YRI	NA	LWK
chr2:159723585	rs187618370	ASW	NA	chr11:71297957	rs141396073	ASW,CHB,CHS	NA	ASW
chr2:175174939	rs185530263	ASW,LWK,YRI	NA	chr18:29992373	rs189662693	ASW	NA	ASW
chr2:195052939	rs188321667	MXL	NA	chr13:53217493	rs78872760	ASW,CEU,CHB,CHS,CLM,FIN,GBR,IBS,JPT,MXL,PUR,TSI,YRI	HNRNPA1L2	MXL
chr2:195052314	rs9808251	ASW,CHB,CLM,FIN,JPT,LWK,PUR,YRI	NA	chr5:79655647	rs143926077	LWK	NA	LWK
chr2:201928485	rs10206365	CHS,GBR,IBS,JPT,LWK,PUR,YRI	FAM126B	chr8:82720679	rs187428028	LWK	NA	LWK
chr2:204629096	rs6721210	ASW,CEU,CHB,CHS,CLM,FIN,GBR,IBS,JPT,LWK,MXL,PUR,TSI,YRI	NA	chr5:122973020	rs190795317	CEU	NA	CEU
chr2:228820526	rs141744852	ASW	NA	chr8:84795812	rs117413552	ASW,CEU,CHB,CHS,CLM,FIN,GBR,JPT,MXL,TSI	NA	ASW
chr2:231173490	rs112985429	ASW,CEU,CHB,CHS,CLM,FIN,GBR,IBS,JPT,LWK,MXL,PUR,TSI	SP140	chr2:231263691	rs185190693	FIN	NA	FIN
chr2:231174488	rs138736753	ASW	SP140	chr2:231264691	rs113420535	ASW,LWK,PUR,YRI	NA	ASW
chr2:231177942	rs191759486	ASW	NA	chr2:231268457	rs74002113	ASW,LWK,PUR,YRI	NA	ASW
chr2:234627685	rs201935850	PUR	UGT1A10,UGT1A4,UGT1A5,UGT1A6,UGT1A7,UGT1A8,UGT1A9	chr2:234637991	rs200579886	PUR	UGT1A10,UGT1A3,UGT1A4,UGT1A5,UGT1A6,UGT1A7,UGT1A8,UGT1A9	PUR
chr2:241614138	rs4676336	ASW,CEU,CHB,CHS,CLM,GBR,IBS,JPT,LWK,MXL,PUR,TSI,YRI	NA	chr2:241639353	rs183771773	CHS	NA	CHS
chr2:241623741	rs148418888	FIN	NA	chr2:241629845	rs2288754	ASW,CEU,CHB,CHS,CLM,FIN,GBR,IBS,JPT,LWK,MXL,PUR,TSI,YRI	NA	FIN
chr2:243008670	rs185327898	ASW,YRI	NA	chr8:338403	rs190390727	ASW	NA	ASW
chr2:243036007	rs186842720	CLM	LOC728323	chr8:362048	rs17737978	ASW,CEU,CLM,FIN,GBR,LWK,MXL,PUR,TSI,YRI	NA	CLM
chr3:75473092	rs148054361	LWK	FAM86DP	chr4:9703634	rs115141279	ASW,LWK,YRI	NA	LWK
chr3:75491009	rs142697886	ASW,LWK,YRI	NA	chr4:9684311	rs189301503	LWK	NA	LWK
chr3:75504063	rs4054097	ASW	NA	chr4:9671180	rs139582668	ASW,CLM,LWK,MXL,YRI	NA	ASW
chr3:75505133	rs150271546	ASW,LWK,YRI	NA	chr4:9670104	rs188264841	YRI	NA	YRI
chr3:75522306	rs138820560	YRI	NA	chr4:9643131	rs62409891	ASW,CEU,CHB,CHS,CLM,FIN,GBR,JPT,LWK,MXL,TSI,YRI	NA	YRI
chr3:75523731	rs4280661	ASW,CEU,CHB,CHS,CLM,FIN,GBR,JPT,LWK,MXL,PUR,TSI,YRI	NA	chr4:9641706	rs111391615	LWK	NA	LWK
chr3:75511607	rs137951552	ASW,CEU,CHB,CHS,CLM,FIN,GBR,LWK,MXL,TSI,YRI	NA	chr11:67604002	rs187330877	LWK	NA	LWK
chr3:75541934	rs191358704	CHB	NA	chr11:67642416	rs12276935	ASW,CEU,CHB,CHS,CLM,FIN,GBR,IBS,LWK,PUR,TSI,YRI	NA	CHB
chr3:75543687	rs59491654	ASW,CEU,CHB,CHS,CLM,FIN,GBR,JPT,LWK,MXL,PUR,TSI,YRI	NA	chr11:67644163	rs146379788	JPT	NA	JPT
chr3:75551515	rs140285809	ASW,CHB,CHS,FIN,JPT,LWK,PUR	NA	chr11:67651874	rs142110208	CHB	NA	CHB
chr3:75562986	rs57908439	ASW,CEU,CHB,CHS,CLM,FIN,GBR,JPT,LWK,MXL,PUR,TSI,YRI	NA	chr11:67663964	rs182755391	YRI	NA	YRI
chr3:75529181	rs112880896	ASW	NA	chr3:129875839	rs138565205	ASW,LWK,YRI	NA	ASW
chr3:75464302	rs147170639	JPT	NA	chr4:3937257	rs11932860	ASW,CEU,CHB,CHS,CLM,FIN,GBR,IBS,JPT,LWK,MXL,PUR,TSI,YRI	NA	JPT
chr3:75509126	rs113594193	LWK	NA	chr4:3991575	rs61302209	ASW,CEU,CHB,CHS,CLM,FIN,GBR,JPT,LWK,MXL,PUR,YRI	NA	LWK
chr3:75515159	rs149240153	CLM,LWK,PUR,YRI	NA	chr4:3997959	rs181560272	YRI	NA	YRI
chr3:75529162	rs140752951	TSI	NA	chr4:4011793	rs143131737	ASW,CEU,CLM,FIN,GBR,IBS,JPT,LWK,MXL,PUR,TSI,YRI	NA	TSI
chr3:75494750	rs116359639	ASW,CLM,LWK,YRI	NA	chr8:8075614	rs189263343	ASW	NA	ASW
chr3:75514942	rs72885134	ASW,CEU,CHB,CHS,CLM,FIN,GBR,IBS,JPT,LWK,MXL,PUR,TSI,YRI	NA	chr11:3487429	rs184505843	GBR	NA	GBR
chr3:75520543	rs141995302	CHB,CLM,FIN,GBR,JPT,LWK,YRI	NA	chr11:3494040	rs185033774	CLM	NA	CLM
chr3:75473426	rs58558659	ASW,CEU,CHB,CLM,FIN,GBR,IBS,JPT,LWK,MXL,PUR,TSI,YRI	FAM86DP	chr4:9165880	rs191180392	FIN	NA	FIN
chr3:75493647	rs189366513	YRI	NA	chr4:9145604	rs141638046	ASW,CLM,LWK,MXL,YRI	NA	YRI
chr3:75524174	rs59085141	ASW,CEU,CHB,CHS,CLM,FIN,GBR,IBS,JPT,LWK,MXL,PUR,TSI,YRI	NA	chr4:9096787	rs186310158	LWK	NA	LWK
chr3:75529235	rs191657126	CHB	NA	chr4:9091756	rs74200702	ASW,CEU,CHB,CLM,GBR,JPT,LWK,MXL,PUR,TSI,YRI	NA	CHB
chr3:75537026	rs7375068	ASW,CEU,CHB,CHS,CLM,FIN,GBR,IBS,JPT,LWK,MXL,PUR,TSI,YRI	NA	chr4:9083986	rs188716189	ASW	NA	ASW
chr3:75498859	rs150410613	JPT	NA	chr12:8410033	rs11044292	ASW,CEU,CHB,CHS,CLM,FIN,GBR,IBS,JPT,LWK,MXL,PUR,TSI,YRI	NA	JPT
chr3:75523238	rs181391473	CHS	NA	chr12:8445194	rs192792055	CHS	NA	CHS
chr3:75568074	rs2004091	ASW,CEU,CHB,CHS,CLM,FIN,GBR,IBS,JPT,LWK,MXL,PUR,TSI,YRI	NA	chr12:8488568	rs189693240	CHS	NA	CHS
chr3:75469123	rs113839703	LWK	NA	chr11:71513871	rs60442638	ASW,CLM,LWK,MXL,PUR,YRI	NA	LWK
chr3:75482436	rs144568090	TSI	FAM86DP	chr3:125637285	rs34721907	ASW,CEU,CHB,CHS,CLM,FIN,GBR,IBS,JPT,LWK,MXL,PUR,TSI,YRI	NA	TSI
chr3:75566992	rs187710849	ASW	NA	chr3:125540435	rs143441280	ASW,LWK,YRI	NA	ASW
chr3:75568327	rs3889114	ASW,CEU,CHB,CHS,CLM,FIN,JPT,LWK,MXL,PUR,TSI,YRI	NA	chr3:125539110	rs147173282	LWK	NA	LWK
chr3:75507972	rs12495559	ASW,CEU,CHB,CHS,CLM,FIN,GBR,JPT,LWK,MXL,PUR,TSI,YRI	NA	chr16:5173135	rs192107627	CHB	NA	CHB
chr3:75611252	rs34121450	ASW,CEU,CHB,CHS,CLM,FIN,GBR,IBS,JPT,LWK,MXL,PUR,TSI,YRI	NA	chr8:6967442	rs189530433	FIN	NA	FIN
chr3:75613220	rs191244101	PUR	NA	chr3:125501331	rs150150221	CHB,CHS,LWK,MXL,PUR,YRI	NA	PUR
chr3:90301450	rs182486754	ASW	NA	chr3:93641011	rs188972824	ASW	NA	ASW
chr3:125418646	rs140272358	CHB	NA	chr10:15054404	rs11528662	ASW,CEU,CHB,CHS,CLM,FIN,GBR,IBS,JPT,LWK,MXL,PUR,TSI,YRI	NA	CHB
chr3:125427423	rs192893274	LWK	NA	chr10:15045634	rs6602797	ASW,CEU,CHB,CHS,CLM,FIN,GBR,IBS,JPT,LWK,MXL,PUR,TSI,YRI	NA	LWK
chr3:125432068	rs149785934	LWK	NA	chr4:4175894	rs4689202	ASW,CEU,CHB,CHS,CLM,FIN,GBR,IBS,JPT,LWK,MXL,PUR,TSI,YRI	NA	LWK
chr3:125432360	rs142535788	LWK	NA	chr4:4175602	rs116184709	CEU,LWK,PUR,TSI	NA	LWK
chr3:125435542	rs150827337	LWK	NA	chr4:4166922	rs7679554	ASW,CEU,CHB,CHS,CLM,FIN,GBR,IBS,JPT,LWK,MXL,PUR,TSI,YRI	NA	LWK
chr3:125442379	rs185733528	CLM	NA	chr11:71303494	rs115365020	CLM,LWK,YRI	NA	CLM
chr3:125440782	rs11919693	ASW,CEU,CHB,CHS,CLM,FIN,GBR,IBS,JPT,LWK,MXL,PUR,TSI,YRI	NA	chr8:11894690	rs186311971	CHS	NA	CHS
chr3:125447841	rs142112417	CEU	NA	chr8:11887625	rs146307577	CEU	NA	CEU
chr3:125450004	rs9878760	CEU,CHB,CHS,CLM,FIN,GBR,IBS,JPT,LWK,MXL,PUR,TSI	NA	chr4:9467641	rs186935384	CHS	NA	CHS
chr3:125450625	rs188500685	ASW,CHB,CHS,CLM,FIN,GBR,JPT,LWK,MXL,YRI	NA	chr4:9468258	rs190506584	MXL	NA	MXL
chr3:125450084	rs147855163	CHB	NA	chr4:9492119	rs13125980	ASW,CEU,CHB,CHS,CLM,FIN,GBR,IBS,JPT,LWK,MXL,PUR,TSI,YRI	NA	CHB
chr3:125457825	rs9813827	ASW,CEU,CHB,CHS,CLM,FIN,GBR,IBS,JPT,LWK,MXL,PUR,TSI,YRI	NA	chr8:12550677	rs188268195	JPT	NA	JPT
chr3:125461946	rs148827978	ASW,CEU,CHB,CHS,CLM,FIN,GBR,JPT,LWK,MXL,PUR,TSI,YRI	NA	chr8:12546566	rs191372019	JPT	NA	JPT
chr3:125435685	rs143941003	ASW,YRI	NA	chr4:8943852	rs185722578	YRI	NA	YRI
chr3:125442404	rs147962391	YRI	NA	chr4:8950400	rs181976182	ASW,LWK,YRI	NA	YRI
chr3:125450625	rs188500685	ASW,CHB,CHS,CLM,FIN,GBR,JPT,LWK,MXL,YRI	NA	chr4:8990466	rs184909909	YRI	NA	YRI
chr3:125450903	rs2976805	ASW,CEU,CHB,CHS,CLM,FIN,GBR,IBS,JPT,LWK,MXL,PUR,TSI,YRI	NA	chr4:8990744	rs185160523	LWK	NA	LWK
chr3:125471637	rs34057420	ASW,CEU,CHB,CHS,CLM,FIN,GBR,IBS,JPT,LWK,MXL,PUR,TSI,YRI	NA	chr12:8563085	rs189378094	LWK	NA	LWK
chr3:125446805	rs9838640	ASW,CEU,CHB,CHS,CLM,FIN,GBR,IBS,JPT,LWK,MXL,PUR,TSI,YRI	NA	chr4:4125580	rs189169896	YRI	NA	YRI
chr3:125444959	rs185614867	GBR	NA	chr4:9516151	rs9685927	CEU,CHB,CHS,CLM,FIN,GBR,JPT,MXL,PUR,TSI,YRI	NA	GBR
chr3:125503367	rs182188229	YRI	NA	chr4:9551885	rs188703018	CLM,GBR,IBS,LWK,PUR,TSI,YRI	NA	YRI
chr3:125518371	rs13080614	CEU,CLM,FIN,GBR,LWK,MXL,PUR,TSI,YRI	NA	chr4:9569215	rs151321369	LWK	NA	LWK
chr3:125537325	rs147621035	LWK	NA	chr4:9587964	rs182250260	ASW,LWK,MXL,YRI	NA	LWK
chr3:125550065	rs181711678	CLM	NA	chr4:9600754	rs28872608	ASW,CEU,CHB,CHS,CLM,FIN,GBR,IBS,JPT,LWK,MXL,PUR,TSI,YRI	NA	CLM
chr3:125597200	rs144504119	JPT	NA	chr11:71472569	rs6592316	ASW,CEU,CHB,CHS,CLM,FIN,GBR,IBS,JPT,LWK,MXL,PUR,TSI,YRI	NA	JPT
chr3:125476727	rs13319399	ASW,CEU,CHB,CHS,CLM,FIN,GBR,JPT,LWK,MXL,PUR,TSI,YRI	NA	chr11:3611037	rs192132516	CHS	NA	CHS
chr3:125517491	rs139430074	ASW	NA	chr11:3568207	rs9299981	ASW,CEU,FIN,GBR,MXL,TSI	NA	ASW
chr3:125525298	rs190405350	JPT	NA	chr11:3562428	rs7932264	ASW,CEU,CHB,CHS,CLM,FIN,GBR,IBS,JPT,LWK,MXL,TSI,YRI	NA	JPT
chr3:125537987	rs181851913	LWK	NA	chr11:3549798	rs7932129	ASW,CEU,CHB,CHS,CLM,FIN,GBR,JPT,LWK,MXL,PUR,TSI,YRI	NA	LWK
chr3:125551710	rs113720188	ASW,LWK,YRI	NA	chr11:3537087	rs191762317	LWK	NA	LWK
chr3:125568640	rs140571074	LWK	NA	chr11:3520295	rs146439280	LWK,YRI	NA	LWK
chr3:125590155	rs2947638	ASW,CEU,CHB,CHS,CLM,FIN,GBR,IBS,JPT,LWK,MXL,PUR,TSI,YRI	NA	chr11:3490036	rs181211924	CLM	NA	CLM
chr3:125493356	rs2735221	ASW,CEU,CHB,CHS,CLM,FIN,GBR,IBS,JPT,LWK,MXL,PUR,TSI,YRI	NA	chr8:12451283	rs74565374	TSI	NA	TSI
chr3:125526112	rs182422562	YRI	NA	chr12:8501737	rs149337228	ASW,LWK,PUR,YRI	NA	YRI
chr3:125626084	rs141213249	ASW,CLM,LWK,PUR,YRI	NA	chr12:8401863	rs186274643	ASW	NA	ASW
chr3:125540071	rs139166008	MXL	NA	chr4:9058707	rs147009431	ASW,LWK,MXL,YRI	NA	MXL
chr3:125571965	rs186538899	CHS	NA	chr4:9085565	rs151236102	ASW,CEU,CHB,CHS,CLM,FIN,GBR,IBS,JPT,LWK,MXL,PUR,TSI,YRI	NA	CHS
chr3:125621839	rs144619116	CHS	NA	chr4:9144368	rs188446423	CHS	NA	CHS
chr3:125570531	rs190324357	LWK	NA	chr11:67637429	rs191412968	LWK	NA	LWK
chr3:125539094	rs2979998	ASW,CEU,CHB,CLM,FIN,GBR,IBS,JPT,LWK,MXL,PUR,TSI,YRI	NA	chr3:129914607	rs181036925	ASW	NA	ASW
chr3:125551385	rs2947697	ASW,CEU,CHB,CHS,CLM,FIN,GBR,IBS,JPT,LWK,MXL,PUR,TSI,YRI	NA	chr3:129902353	rs186694276	JPT	NA	JPT
chr3:125559921	rs2971253	ASW,CEU,CHB,CHS,CLM,FIN,GBR,IBS,JPT,LWK,MXL,PUR,TSI,YRI	NA	chr3:129893813	rs192267182	LWK	NA	LWK
chr3:125584153	rs149984455	LWK	NA	chr3:129870108	rs186829803	LWK,MXL	NA	LWK
chr3:125585370	rs58865763	LWK	NA	chr3:129868899	rs139115499	LWK,YRI	NA	LWK
chr3:125606397	rs16834634	CLM	NA	chr4:3974196	rs138902811	ASW,CLM,LWK,YRI	NA	CLM
chr3:125625317	rs35916287	ASW,CEU,CHB,CHS,CLM,FIN,GBR,IBS,JPT,LWK,MXL,PUR,TSI,YRI	NA	chr4:3964190	rs140839918	JPT	NA	JPT
chr3:125647341	rs1976460	ASW,CEU,CHB,CHS,CLM,FIN,GBR,IBS,JPT,LWK,MXL,PUR,TSI,YRI	FAM86JP	chr4:3945096	rs188584979	YRI	NA	YRI
chr3:125546503	rs2971291	ASW,CEU,CHB,CHS,CLM,FIN,GBR,IBS,JPT,LWK,MXL,PUR,TSI,YRI	NA	chr7:7039285	rs182679541	PUR	NA	PUR
chr3:125591889	rs114025360	YRI	NA	chr7:6984655	rs139298433	ASW,CLM,LWK,MXL,YRI	NA	YRI
chr3:125713717	rs145430542	LWK	NA	chr3:123677077	rs2700400	ASW,CLM,LWK,MXL,YRI	NA	LWK
chr3:129734278	rs146250770	CHB	NA	chr4:3884936	rs28429838	ASW,CHB,CHS,FIN,JPT,LWK,TSI,YRI	NA	CHB
chr3:129746462	rs2953760	ASW,CEU,CHB,CHS,CLM,FIN,GBR,IBS,JPT,LWK,MXL,PUR,TSI,YRI	NA	chr4:3896550	rs181801831	YRI	NA	YRI
chr3:129757642	rs139014676	ASW	NA	chr4:3907560	rs115557734	ASW,LWK,MXL,PUR,YRI	NA	ASW
chr3:129740668	rs138090070	JPT	NA	chr11:67490199	rs59561797	ASW,CEU,CHS,CLM,FIN,GBR,IBS,JPT,LWK,MXL,PUR,TSI,YRI	NA	JPT
chr3:129747584	rs144314766	JPT	NA	chr11:67497109	rs9705310	ASW,CEU,CHB,CHS,CLM,FIN,GBR,IBS,JPT,LWK,MXL,PUR,TSI,YRI	NA	JPT
chr3:129780137	rs191135057	ASW	NA	chr7:6945438	rs4255032	ASW,CEU,CHB,CHS,CLM,FIN,GBR,IBS,JPT,LWK,MXL,PUR,TSI,YRI	NA	ASW
chr3:129813562	rs6799203	ASW,LWK,MXL,YRI	ALG1L2	chr4:3940589	rs184620022	YRI	NA	YRI
chr3:129817290	rs59443817	ASW,CEU,CHB,CHS,CLM,FIN,GBR,IBS,JPT,LWK,MXL,PUR,TSI,YRI	FAM86HP	chr4:3944331	rs186931658	YRI	NA	YRI
chr3:129821882	rs140822809	ASW,LWK,PUR,YRI	FAM86HP	chr4:3948770	rs183768099	LWK	NA	LWK
chr3:129877471	rs2896563	ASW,CHS,JPT,LWK,TSI,YRI	NA	chr4:4013403	rs187715713	JPT	NA	JPT
chr3:129899168	rs187587475	YRI	NA	chr4:4035624	rs28876449	CEU,CHB,CHS,CLM,FIN,GBR,IBS,LWK,PUR,YRI	NA	YRI
chr3:129922661	rs141008806	ASW,YRI	NA	chr11:3559720	rs184820831	YRI	NA	YRI
chr3:129841400	rs184317090	MXL	NA	chr8:8065006	rs116239292	ASW,CEU,CHB,CHS,CLM,FIN,GBR,IBS,JPT,LWK,MXL,PUR,YRI	NA	MXL
chr3:129859319	rs2624622	ASW,CLM,LWK,YRI	NA	chr8:8038546	rs60243547	YRI	NA	YRI
chr3:129871515	rs146723234	ASW,JPT,LWK,MXL,YRI	NA	chr11:71448639	rs189194628	YRI	NA	YRI
chr3:129875729	rs182553383	ASW,LWK,YRI	NA	chr11:71444410	rs189533279	LWK	NA	LWK
chr3:129852506	rs143412255	ASW,CLM,LWK,PUR,YRI	NA	chr7:6983841	rs182017820	LWK	NA	LWK
chr3:129867890	rs191252137	JPT	NA	chr11:67620773	rs12792014	ASW,CEU,CHB,CHS,CLM,FIN,GBR,JPT,LWK,MXL,TSI,YRI	NA	JPT
chr3:129896887	rs146133504	LWK,TSI,YRI	NA	chr11:67650894	rs181018051	LWK	NA	LWK
chr3:129896050	rs2588002	ASW,CHB,CHS,CLM,FIN,JPT,LWK,MXL,PUR,TSI,YRI	NA	chr4:9608347	rs190648687	JPT	NA	JPT
chr3:129917299	rs144804981	LWK	NA	chr4:9587023	rs139468463	ASW,GBR,LWK,YRI	NA	LWK
chr3:129920258	rs2587988	ASW,CEU,CHB,CHS,CLM,FIN,GBR,IBS,JPT,LWK,MXL,PUR,TSI,YRI	NA	chr4:9584064	rs190601821	CHS	NA	CHS
chr3:195718943	rs182117517	CHB	NA	chr3:195383159	rs3107728	ASW,CHB,CHS,CLM,FIN,GBR,IBS,JPT,LWK,MXL,PUR,YRI	NA	CHB
chr3:77037	rs1548188	ASW,CEU,CHB,CHS,CLM,FIN,GBR,IBS,LWK,MXL,PUR,TSI,YRI	NA	chr3:75300737	rs192522600	LWK	NA	LWK
chr3:94270	rs71306186	ASW,CEU,CLM,FIN,GBR,MXL,TSI	NA	chr3:75317831	rs143882550	FIN	NA	FIN
chr3:999553	rs73000473	ASW,CEU,CHB,CHS,CLM,FIN,GBR,IBS,JPT,LWK,MXL,PUR,TSI,YRI	NA	chr3:120218639	rs189872697	PUR	NA	PUR
chr3:1000331	rs148213343	ASW	NA	chr14:44545790	rs10484232	ASW,GBR,LWK,PUR,TSI,YRI	NA	ASW
chr3:8733514	rs168422	ASW,CEU,CHB,CHS,CLM,FIN,GBR,IBS,JPT,LWK,MXL,PUR,TSI,YRI	NA	chr11:71308124	rs187176892	CHS	NA	CHS
chr3:8733276	rs143698259	ASW,CEU,CHB,CHS,CLM,FIN,GBR,JPT,LWK,MXL,PUR,TSI,YRI	NA	chr4:8986566	rs185583328	LWK	NA	LWK
chr3:8729237	rs350809	ASW,CEU,CHB,CHS,CLM,FIN,GBR,IBS,JPT,LWK,MXL,PUR,TSI,YRI	NA	chr4:3892631	rs183413740	LWK	NA	LWK
chr3:8733754	rs143591056	ASW,CHB,CHS,CLM,GBR,IBS,LWK,YRI	NA	chr13:42011206	rs147762870	LWK	NA	LWK
chr3:8734033	rs188715703	LWK	NA	chr13:42010928	rs144639805	ASW,CEU,CHB,CHS,CLM,FIN,GBR,IBS,JPT,LWK,MXL,PUR,TSI,YRI	NA	LWK
chr3:8733276	rs143698259	ASW,CEU,CHB,CHS,CLM,FIN,GBR,JPT,LWK,MXL,PUR,TSI,YRI	NA	chr8:11783627	rs189927696	LWK	NA	LWK
chr3:8732182	rs182685751	LWK	NA	chr3:125468269	rs112509118	ASW,CHB,CHS,CLM,LWK,PUR,YRI	NA	LWK
chr3:8733276	rs143698259	ASW,CEU,CHB,CHS,CLM,FIN,GBR,JPT,LWK,MXL,PUR,TSI,YRI	NA	chr12:8564968	rs184309441	YRI	NA	YRI
chr3:8732456	rs188956249	LWK	NA	chr4:4182952	rs56267711	ASW,CEU,CHB,CHS,CLM,FIN,GBR,IBS,JPT,LWK,MXL,PUR,TSI,YRI	NA	LWK
chr3:9897852	rs76954956	ASW,LWK,YRI	NA	chr3:129054645	rs144524487	ASW	NA	ASW
chr3:9908671	rs138407280	JPT	CIDEC	chr3:10059451	rs1053258	CHB,CHS,CLM,JPT	NA	JPT
chr3:10050813	rs28719585	ASW,CEU,CHB,CHS,CLM,FIN,GBR,JPT,LWK,MXL,PUR,TSI,YRI	LOC401052	chr3:11952880	rs190792988	CHS	NA	CHS
chr3:15166476	rs148762924	PUR	NA	chr12:8537152	rs10770610	CEU,CHB,CHS,CLM,FIN,GBR,IBS,JPT,LWK,PUR,TSI,YRI	NA	PUR
chr3:15186576	rs151027861	CEU	NA	chr4:9568478	rs4102942	ASW,CEU,CHB,CHS,CLM,FIN,GBR,IBS,JPT,LWK,MXL,PUR,TSI,YRI	NA	CEU
chr3:15177108	rs140550084	ASW,LWK	NA	chr8:7054889	rs140293828	LWK	NA	LWK
chr3:15184183	rs11716513	ASW,CEU,CHB,CHS,CLM,FIN,GBR,IBS,JPT,LWK,MXL,PUR,TSI,YRI	NA	chr16:5321440	rs188804971	LWK	NA	LWK
chr3:15919834	rs189350886	YRI	NA	chr9:34134417	rs192642212	YRI	NA	YRI
chr3:23960872	rs181790084	PUR	RPL15	chr14:95267305	rs35133663	ASW,CEU,CHB,CLM,FIN,GBR,IBS,JPT,MXL,PUR,TSI,YRI	NA	PUR
chr3:23961707	rs148622248	LWK	RPL15	chr3:157992814	rs7643792	ASW,CEU,CHB,CHS,CLM,FIN,GBR,IBS,JPT,LWK,MXL,PUR,TSI,YRI	NA	LWK
chr3:33895170	rs140473886	CEU,CLM,GBR,PUR,TSI	PDCD6IP	chr15:29061701	rs188068653	CEU	NA	CEU
chr3:34228306	rs11129589	ASW,CEU,CHB,CHS,CLM,FIN,GBR,IBS,JPT,LWK,MXL,PUR,TSI,YRI	NA	chr15:45101313	rs189544442	YRI	NA	YRI
chr3:41920108	rs144495956	ASW	ULK4	chr15:30956301	rs140576746	ASW,LWK,PUR	NA	ASW
chr3:73855784	rs60393152	ASW,CLM,IBS,LWK,PUR,YRI	NA	chr11:50101113	rs187461585	YRI	NA	YRI
chr3:75337800	rs60439904	ASW,CEU,CHB,CHS,CLM,FIN,GBR,IBS,JPT,LWK,MXL,PUR,TSI,YRI	NA	chr3:125665088	rs149446763	LWK	NA	LWK
chr3:75344834	rs73840476	ASW,CEU,CHB,CHS,CLM,FIN,GBR,IBS,JPT,LWK,MXL,PUR,TSI,YRI	NA	chr3:123736984	rs183805586	CHS	NA	CHS
chr3:75405858	rs193156955	LWK	NA	chr13:68477134	rs7319270	ASW,CEU,CHB,CLM,FIN,GBR,JPT,LWK,MXL,PUR,TSI,YRI	NA	LWK
chr3:75414064	rs150198578	LWK	NA	chr4:9454648	rs190067681	CLM,LWK,MXL,YRI	NA	LWK
chr3:75398797	rs150878046	ASW,CLM,LWK,YRI	NA	chr8:11779152	rs187344697	YRI	NA	YRI
chr3:75403843	rs138558323	GBR	NA	chr8:11784240	rs6995832	ASW,CEU,CHB,CLM,FIN,GBR,IBS,LWK,MXL,PUR,TSI,YRI	NA	GBR
chr3:75415811	rs192925926	ASW	NA	chr8:12550682	rs6530926	ASW,CEU,CHB,CHS,CLM,FIN,GBR,IBS,JPT,LWK,MXL,PUR,TSI,YRI	NA	ASW
chr3:75400304	rs11929508	ASW,CEU,CHB,CHS,CLM,FIN,GBR,IBS,JPT,LWK,MXL,PUR,TSI,YRI	NA	chr8:6938869	rs145153117	LWK	NA	LWK
chr3:75401555	rs112906403	LWK	NA	chr7:6902203	rs185799906	LWK	NA	LWK
chr3:75407742	rs72499095	ASW,CEU,CHB,CHS,CLM,FIN,GBR,IBS,JPT,MXL,PUR,TSI	NA	chr4:4160299	rs192233575	CEU	NA	CEU
chr3:75415811	rs192925926	ASW	NA	chr4:4167268	rs144277389	ASW,LWK,YRI	NA	ASW
chr3:75423085	rs189966589	CHS	NA	chr4:4179331	rs141814834	CHB,CHS,JPT	NA	CHS
chr3:75405192	rs57961315	CEU,CHB,CLM,FIN,GBR,IBS,LWK,MXL,TSI,YRI	NA	chr11:67489480	rs146486128	FIN	NA	FIN
chr3:75414064	rs150198578	LWK	NA	chr14:52216328	rs10145308	ASW,CEU,CHB,CHS,CLM,FIN,GBR,IBS,JPT,LWK,MXL,PUR,TSI,YRI	NA	LWK
chr3:75422445	rs13101028	ASW,CEU,CHB,CHS,CLM,FIN,GBR,IBS,JPT,LWK,MXL,PUR,TSI,YRI	NA	chr4:9754559	rs180845715	CHS	NA	CHS
chr3:75418820	rs116125712	YRI	NA	chr4:9472452	rs185259983	YRI	NA	YRI
chr3:75423251	rs185965255	YRI	NA	chr13:68482385	rs141200959	ASW,CLM,LWK,YRI	NA	YRI
chr3:75423593	rs187254625	LWK	NA	chr8:6938190	rs140352273	CEU,FIN,GBR,LWK,MXL,TSI,YRI	NA	LWK
chr3:75422610	rs139339927	JPT	NA	chr4:9522234	rs186525791	JPT	NA	JPT
chr3:75424923	rs181476573	LWK	NA	chr4:4123659	rs7676180	ASW,CLM,LWK,MXL,PUR,YRI	NA	LWK
chr3:75448173	rs146554921	LWK,YRI	NA	chr7:6949151	rs185715498	YRI	NA	YRI
chr3:75455002	rs183520503	LWK	NA	chr3:129791131	rs60842778	ASW,CEU,CHB,CHS,CLM,FIN,GBR,JPT,LWK,MXL,PUR,TSI,YRI	NA	LWK
chr3:75532200	rs145061728	LWK	NA	chr11:71441301	rs12278920	ASW,CEU,CHB,CHS,CLM,FIN,GBR,JPT,LWK,PUR,TSI	NA	LWK
chr3:75557846	rs139976048	ASW,CLM,IBS,LWK,YRI	NA	chr7:7036202	rs138101809	LWK	NA	LWK
chr3:75555923	rs11914432	ASW,CEU,CHB,CHS,CLM,FIN,GBR,IBS,JPT,LWK,MXL,PUR,TSI,YRI	NA	chr4:9602165	rs184322400	LWK	NA	LWK
chr3:75556499	rs4350940	ASW,CHB,CHS,FIN,GBR,JPT,LWK,MXL	NA	chr4:9601572	rs182379927	JPT	NA	JPT
chr3:75566771	rs1711573	ASW,CEU,CHB,CHS,CLM,FIN,GBR,IBS,JPT,LWK,MXL,PUR,TSI,YRI	NA	chr4:9591300	rs186105625	FIN	NA	FIN
chr3:75568885	rs182225636	CLM	NA	chr4:9589192	rs6853345	ASW,CEU,CHB,CHS,CLM,FIN,GBR,IBS,JPT,LWK,MXL,PUR,TSI,YRI	NA	CLM
chr3:75548035	rs72886922	ASW,CEU,CHB,CHS,CLM,GBR,JPT,LWK,MXL,PUR,TSI,YRI	NA	chr4:9078921	rs148506155	JPT	NA	JPT
chr3:75587755	rs818987	ASW,CEU,CHB,CHS,CLM,FIN,GBR,IBS,JPT,LWK,MXL,PUR,TSI,YRI	NA	chr8:6984646	rs185160858	PUR	NA	PUR
chr3:75583748	rs144813176	ASW,CHB,CHS,CLM,FIN,JPT,LWK,MXL,YRI	NA	chr4:9040294	rs191851931	YRI	NA	YRI
chr3:75588358	rs189185324	CLM	NA	chr4:9035684	rs34685094	ASW,CEU,CHB,CHS,CLM,FIN,GBR,IBS,JPT,LWK,MXL,PUR,TSI,YRI	NA	CLM
chr3:75583808	rs192761247	ASW,YRI	NA	chr3:129928457	rs189617949	ASW	NA	ASW
chr3:75577347	rs191506853	YRI	NA	chr3:125528717	rs115181056	ASW,LWK,MXL,YRI	NA	YRI
chr3:75580769	rs34936149	ASW,CEU,CHB,CHS,FIN,JPT,LWK,MXL,YRI	NA	chr3:125525298	rs190405350	JPT	NA	JPT
chr3:75592079	rs139442570	ASW,CEU,CHB,CHS,CLM,FIN,GBR,JPT,LWK,MXL,PUR,TSI,YRI	NA	chr3:125513950	rs193115836	FIN	NA	FIN
chr3:75592944	rs4677015	ASW,CEU,CHB,CHS,CLM,FIN,GBR,JPT,LWK,MXL,PUR,TSI,YRI	NA	chr12:8513293	rs189092846	MXL	NA	MXL
chr3:75574984	rs185902491	YRI	NA	chr11:71397679	rs145529977	YRI	NA	YRI
chr3:75587189	rs145926645	PUR	NA	chr11:71385417	rs111796003	ASW,CEU,CHB,CHS,CLM,FIN,GBR,JPT,LWK,MXL,PUR,TSI,YRI	NA	PUR
chr3:75577347	rs191506853	YRI	NA	chr11:67679229	rs11228070	ASW,CEU,CHB,CHS,CLM,FIN,GBR,IBS,JPT,LWK,MXL,PUR,TSI,YRI	NA	YRI
chr3:75570312	rs145639765	ASW,FIN,JPT,LWK,YRI	NA	chr11:3552004	rs11027847	JPT	NA	JPT
chr3:75582278	rs78314144	ASW,CEU,CHB,CHS,CLM,FIN,GBR,IBS,JPT,LWK,MXL,PUR,TSI,YRI	NA	chr11:3563885	rs190429508	CLM	NA	CLM
chr3:75599377	rs187920419	LWK	NA	chr11:3579001	rs77425428	ASW,CLM,LWK,YRI	NA	LWK
chr3:75599570	rs62258780	ASW,CEU,CHB,CLM,FIN,GBR,JPT,LWK,MXL,TSI,YRI	NA	chr8:7945989	rs188350111	YRI	NA	YRI
chr3:75571827	rs34594671	ASW,CEU,CHB,CHS,CLM,GBR,JPT,LWK,MXL,PUR,TSI,YRI	NA	chr16:5338529	rs184278221	PUR	NA	PUR
chr3:75573947	rs113590252	CEU,CHB,CHS,FIN,JPT	NA	chr16:5336421	rs184410371	CHB	NA	CHB
chr3:75583428	rs1711589	ASW,CEU,CHB,CLM,FIN,GBR,JPT,LWK,MXL,PUR,TSI,YRI	NA	chr16:5327286	rs138417785	YRI	NA	YRI
chr3:76015142	rs143992343	LWK,YRI	NA	chr20:26179222	rs149491553	LWK	NA	LWK
chr3:110401449	rs185880950	LWK	NA	chrX:99411197	rs11092252	ASW,CEU,CHB,CLM,GBR,LWK,TSI,YRI	NA	LWK
chr3:110401449	rs185880950	LWK	NA	chr4:81082851	rs6853298	ASW,CEU,CHB,CHS,CLM,FIN,GBR,IBS,JPT,LWK,MXL,PUR,TSI,YRI	NA	LWK
chr3:112242768	rs184983113	CHB	NA	chr4:9486645	rs9291471	ASW,CEU,CHB,CHS,CLM,FIN,GBR,JPT,LWK,MXL,PUR,TSI,YRI	NA	CHB
chr3:112242208	rs2638045	ASW,CEU,CHB,CHS,CLM,FIN,GBR,IBS,JPT,LWK,MXL,PUR,TSI,YRI	NA	chr11:67740885	rs190581994	YRI	NA	YRI
chr3:112240599	rs10755071	ASW,CEU,CHB,CHS,CLM,FIN,GBR,IBS,JPT,LWK,MXL,PUR,TSI,YRI	NA	chr11:86565941	rs145133223	LWK	NA	LWK
chr3:112246081	rs9848054	ASW,CEU,CHB,CHS,CLM,FIN,GBR,IBS,JPT,LWK,MXL,PUR,TSI,YRI	NA	chr14:52221645	rs138303289	FIN	NA	FIN
chr3:123440171	rs820350	YRI	MYLK	chr3:125401106	rs28399839	ASW,CHB,CLM,FIN,GBR,JPT,LWK,TSI,YRI	NA	YRI
chr3:125413721	rs2976731	ASW,CEU,CHB,CHS,CLM,FIN,GBR,IBS,JPT,LWK,MXL,PUR,TSI,YRI	NA	chr11:71297082	rs182035261	LWK	NA	LWK
chr3:125424710	rs4524232	ASW,CEU,CHB,CHS,CLM,FIN,GBR,IBS,JPT,LWK,MXL,PUR,TSI,YRI	NA	chr11:71306968	rs184255740	CHS	NA	CHS
chr3:125432127	rs2971305	ASW,CEU,CHB,CLM,FIN,GBR,IBS,JPT,LWK,MXL,PUR,TSI,YRI	NA	chr14:52229599	rs191210330	PUR	NA	PUR
chr3:125425269	rs181827566	IBS	NA	chr8:6934555	rs72626612	ASW,CEU,CHB,CHS,CLM,FIN,GBR,IBS,JPT,LWK,MXL,PUR,TSI,YRI	NA	IBS
chr3:125432390	rs190583969	CEU	NA	chr4:9757904	rs13141123	ASW,CEU,CHB,CHS,CLM,FIN,GBR,IBS,JPT,LWK,MXL,PUR,TSI,YRI	NA	CEU
chr3:125432263	rs2976766	ASW,CEU,CHS,CLM,FIN,GBR,IBS,JPT,LWK,MXL,PUR,TSI,YRI	NA	chr13:42018147	rs114220914	LWK	NA	LWK
chr3:125449357	rs186245436	YRI	NA	chr11:71610474	rs111541816	ASW,CEU,CHB,CHS,CLM,FIN,GBR,JPT,LWK,MXL,PUR,TSI,YRI	NA	YRI
chr3:125453257	rs2976815	ASW,CEU,CHB,CHS,CLM,FIN,GBR,IBS,JPT,LWK,MXL,PUR,TSI,YRI	NA	chr3:129754207	rs186300517	YRI	NA	YRI
chr3:125455173	rs6438933	ASW,CEU,CHB,CHS,CLM,FIN,GBR,JPT,LWK,MXL,PUR,TSI,YRI	NA	chr11:3410937	rs181198533	LWK	NA	LWK
chr3:125463511	rs112111977	GBR,IBS,JPT,LWK,MXL,PUR	NA	chr7:6909959	rs189664961	LWK	NA	LWK
chr3:125472636	rs149333274	JPT	NA	chr7:6900134	rs4720690	ASW,CEU,CHB,CHS,CLM,FIN,GBR,IBS,JPT,LWK,MXL,TSI,YRI	NA	JPT
chr3:125472793	rs185420787	LWK	NA	chr4:3885188	rs28505709	ASW,CEU,CHB,CHS,CLM,FIN,GBR,JPT,LWK,MXL,PUR,TSI,YRI	NA	LWK
chr3:125540435	rs143441280	ASW,LWK,YRI	NA	chr7:97509791	rs185145922	YRI	NA	YRI
chr3:125466185	rs192202821	JPT	NA	chr8:11891884	rs145619759	JPT	NA	JPT
chr3:125465513	rs59311570	ASW,JPT,LWK,YRI	NA	chr4:8982701	rs189030102	LWK	NA	LWK
chr3:125468330	rs112836007	ASW,CEU,CHB,CHS,CLM,FIN,GBR,JPT,LWK,MXL,PUR,TSI,YRI	NA	chr4:8985544	rs181114100	CEU	NA	CEU
chr3:125475865	rs2735250	ASW,CEU,CHB,CLM,FIN,GBR,IBS,JPT,LWK,MXL,PUR,TSI,YRI	NA	chr4:8993097	rs182986072	LWK	NA	LWK
chr3:125484779	rs2684974	ASW,CEU,CHB,CHS,CLM,FIN,GBR,IBS,JPT,LWK,MXL,PUR,TSI,YRI	NA	chr4:9001903	rs188062155	CLM	NA	CLM
chr3:125489174	rs9681969	ASW,CEU,CHB,CHS,CLM,FIN,GBR,IBS,JPT,LWK,MXL,PUR,TSI,YRI	NA	chr4:9006322	rs189888099	YRI	NA	YRI
chr3:125502979	rs143851088	LWK,MXL,PUR,YRI	NA	chr4:9020088	rs181798281	LWK	NA	LWK
chr3:125470151	rs34396371	ASW,CEU,CHB,CHS,CLM,FIN,GBR,IBS,JPT,LWK,MXL,PUR,TSI,YRI	NA	chr4:4124806	rs189409463	IBS	NA	IBS
chr3:125478366	rs112910994	LWK	NA	chr4:4116260	rs2001796	ASW,CEU,CHB,CHS,CLM,FIN,GBR,IBS,JPT,LWK,MXL,PUR,TSI,YRI	NA	LWK
chr3:125491744	rs2975086	ASW,CEU,CHB,CHS,CLM,FIN,GBR,JPT,LWK,MXL,PUR,TSI,YRI	NA	chr4:4103255	rs190218308	GBR	NA	GBR
chr3:125473090	rs62270473	ASW,CEU,CHB,CHS,CLM,FIN,GBR,JPT,LWK,MXL,PUR,TSI,YRI	NA	chr12:52498508	rs190365223	LWK	NA	LWK
chr3:125525043	rs140748668	ASW,LWK,YRI	NA	chr8:6991357	rs191104018	ASW	NA	ASW
chr3:125472631	rs193057556	YRI	NA	chr4:9753418	rs28620806	ASW,CEU,CHB,CHS,CLM,FIN,GBR,IBS,JPT,LWK,MXL,PUR,TSI,YRI	NA	YRI
chr3:125475922	rs9857180	ASW,CEU,CHB,CHS,CLM,IBS,JPT,LWK,MXL,PUR,TSI,YRI	NA	chr16:5258128	rs182653460	PUR	NA	PUR
chr3:125484197	rs112075898	ASW,CHB,CHS,CLM,LWK,PUR,YRI	NA	chr8:12518103	rs182348175	CHS	NA	CHS
chr3:125486991	rs2735231	ASW,CEU,CHB,CHS,CLM,FIN,GBR,JPT,LWK,MXL,PUR,TSI,YRI	NA	chr8:12515297	rs180954839	FIN	NA	FIN
chr3:125500557	rs9683020	ASW,LWK,PUR	NA	chr8:12501811	rs183191439	ASW	NA	ASW
chr3:125502940	rs2735239	ASW,CEU,CLM,FIN,GBR,IBS,LWK,MXL,TSI,YRI	NA	chr8:12499425	rs180724292	CEU	NA	CEU
chr3:125504159	rs183732307	ASW,LWK,YRI	NA	chr8:12498203	rs180951360	YRI	NA	YRI
chr3:125516051	rs116089725	ASW,CEU,CHB,CHS,CLM,FIN,GBR,LWK,MXL,PUR,TSI,YRI	NA	chr8:12484646	rs180747804	CHS	NA	CHS
chr3:125535387	rs140843569	ASW,CLM,LWK,PUR,YRI	NA	chr8:7027794	rs183668233	LWK	NA	LWK
chr3:125506902	rs58517306	ASW,CHB,CHS,JPT,LWK,MXL,YRI	NA	chr16:5310848	rs79996505	JPT	NA	JPT
chr3:125513406	rs145329602	ASW,CHB,CHS,JPT,LWK,MXL,TSI	NA	chr16:5319634	rs192668286	CHS	NA	CHS
chr3:125526112	rs182422562	YRI	NA	chr16:5330423	rs61324025	CHB,CHS,CLM,LWK,TSI,YRI	NA	YRI
chr3:125538367	rs185338921	LWK	NA	chr16:5342630	rs79588452	CHB,CHS,FIN,JPT,LWK,MXL	NA	LWK
chr3:125529618	rs56346710	ASW,CHS,CLM,GBR,LWK,MXL,PUR,TSI,YRI	NA	chr4:4065089	rs192816418	YRI	NA	YRI
chr3:125577401	rs185529628	LWK	NA	chr4:9635408	rs10014826	ASW,CEU,CHB,CHS,CLM,FIN,GBR,IBS,JPT,LWK,MXL,PUR,TSI,YRI	NA	LWK
chr3:125585118	rs7434226	LWK	NA	chr4:9643102	rs62409890	ASW,CHB,CHS,CLM,FIN,GBR,IBS,JPT,LWK,PUR,TSI,YRI	NA	LWK
chr3:125625600	rs142974794	ASW,LWK,MXL,YRI	NA	chr4:9684311	rs189301503	LWK	NA	LWK
chr3:125643849	rs192667208	GBR	FAM86JP	chr16:5139217	rs9745857	ASW,CEU,CHB,CHS,CLM,FIN,GBR,IBS,JPT,LWK,MXL,PUR,TSI,YRI	FAM86A	GBR
chr3:125607427	rs184960438	ASW	NA	chr11:67591724	rs10896244	ASW,CEU,CHB,CHS,CLM,FIN,GBR,IBS,JPT,LWK,MXL,PUR,TSI,YRI	NA	ASW
chr3:125644206	rs188501754	ASW,CEU,CLM,FIN,GBR,JPT,LWK	FAM86JP	chr11:67563905	rs182605528	CEU	NA	CEU
chr3:125649294	rs7627571	ASW,CEU,CHB,CHS,CLM,FIN,GBR,IBS,JPT,LWK,MXL,PUR,TSI,YRI	ALG1L	chr11:67558812	rs191206450	TSI	NA	TSI
chr3:125621839	rs144619116	CHS	NA	chr11:71484845	rs9651735	ASW,CEU,CHB,CHS,CLM,FIN,GBR,IBS,JPT,LWK,MXL,PUR,TSI,YRI	NA	CHS
chr3:125634767	rs7632305	ASW,CEU,CHB,CHS,CLM,FIN,GBR,JPT,LWK,MXL,PUR,TSI,YRI	NA	chr12:8396238	rs193043029	YRI	NA	YRI
chr3:125887709	rs143846934	ASW,LWK,PUR,YRI	ALDH1L1	chrX:111103899	rs141082938	LWK	NA	LWK
chr3:129734678	rs2953794	ASW,CEU,CHB,CHS,CLM,FIN,GBR,IBS,JPT,LWK,MXL,PUR,TSI,YRI	NA	chr7:97570590	rs141303086	YRI	NA	YRI
chr3:129735084	rs6800697	ASW,CEU,CHB,CLM,FIN,GBR,JPT,LWK,MXL,PUR,TSI,YRI	NA	chr4:8989488	rs191529363	JPT	NA	JPT
chr3:129728605	rs192083470	MXL	NA	chr11:71343853	rs11234358	ASW,CEU,CHB,CHS,CLM,FIN,GBR,IBS,JPT,LWK,MXL,PUR,TSI,YRI	NA	MXL
chr3:129743467	rs11705706	ASW,CEU,CHB,CHS,CLM,FIN,GBR,JPT,LWK,MXL,PUR,TSI,YRI	NA	chr11:71327965	rs189278721	CHS	NA	CHS
chr3:129732496	rs182491097	ASW	NA	chr8:12534010	rs190672747	ASW,JPT,LWK	NA	ASW
chr3:129733509	rs142630340	ASW	NA	chr11:3414869	rs139203739	ASW,LWK,YRI	NA	ASW
chr3:129747570	rs139638238	ASW,CHB,CHS,LWK,YRI	NA	chr4:8945337	rs192019057	YRI	NA	YRI
chr3:129749361	rs188368227	MXL	NA	chr9:92985387	rs72498546	CEU,CHB,CHS,CLM,FIN,GBR,IBS,JPT,MXL	NA	MXL
chr3:129745533	rs140642034	LWK	NA	chr7:6882797	rs191968890	LWK,YRI	NA	LWK
chr3:129747584	rs144314766	JPT	NA	chr11:71620762	rs10793007	ASW,CEU,CHB,CHS,CLM,FIN,GBR,IBS,JPT,LWK,MXL,PUR,TSI,YRI	NA	JPT
chr3:129754207	rs186300517	YRI	NA	chr4:9470876	rs6823649	ASW,CEU,CHB,CHS,FIN,GBR,JPT,LWK,MXL,PUR,TSI,YRI	NA	YRI
chr3:129757437	rs59767600	ASW,CEU,CHS,CLM,FIN,GBR,JPT,LWK,PUR,TSI,YRI	NA	chr4:9467641	rs186935384	CHS	NA	CHS
chr3:129757496	rs60174116	PUR	NA	chr8:11885489	rs193022117	ASW,CHB,CHS,CLM,FIN,GBR,IBS,JPT,MXL,PUR,TSI	NA	PUR
chr3:129757391	rs141334057	ASW,CEU,CHB,CHS,CLM,FIN,JPT,LWK,MXL,YRI	NA	chr7:97570590	rs141303086	YRI	NA	YRI
chr3:129757642	rs139014676	ASW	NA	chr11:3615401	rs111847642	ASW,LWK,YRI	NA	ASW
chr3:129791527	rs2588013	ASW,CHB,CHS,CLM,JPT,LWK,MXL,PUR,YRI	NA	chr21:33816621	rs182952594	ASW	NA	ASW
chr3:129872790	rs182428409	YRI	NA	chr4:9639340	rs62411067	ASW,CEU,CHB,CHS,CLM,FIN,GBR,IBS,JPT,LWK,MXL,PUR,TSI,YRI	NA	YRI
chr3:129839669	rs189973396	ASW	NA	chr11:67594940	rs61593513	ASW,LWK,YRI	NA	ASW
chr3:129802817	rs184910223	LWK	ALG1L2	chr21:33807868	rs186677705	LWK,PUR	NA	LWK
chr3:129810066	rs73866090	ASW,LWK,MXL,TSI,YRI	ALG1L2	chr7:6963180	rs191800599	TSI	NA	TSI
chr3:129825693	rs192742073	MXL	FAM86HP	chr16:5143126	rs7201833	ASW,CEU,CHB,CHS,CLM,FIN,GBR,IBS,JPT,LWK,MXL,PUR,TSI,YRI	NA	MXL
chr3:129849366	rs10934911	ASW,CEU,CHB,CHS,CLM,FIN,GBR,JPT,LWK,MXL,PUR,TSI,YRI	NA	chr4:9117319	rs192828606	CHS	NA	CHS
chr3:129849479	rs10934912	ASW,CEU,CLM,GBR,IBS,JPT,LWK,MXL,TSI,YRI	NA	chr4:9117206	rs190049102	GBR	NA	GBR
chr3:129851923	rs143744684	ASW,CLM,LWK,TSI,YRI	NA	chr4:9114756	rs185921745	YRI	NA	YRI
chr3:129859905	rs140379650	YRI	NA	chr4:9107828	rs34474327	ASW,CEU,CHB,CHS,CLM,FIN,GBR,IBS,JPT,LWK,MXL,PUR,TSI,YRI	NA	YRI
chr3:129866937	rs144279020	ASW,CLM,LWK,MXL,TSI,YRI	NA	chr4:9100796	rs181078749	MXL	NA	MXL
chr3:129884948	rs147384389	ASW,CLM,LWK,MXL,YRI	NA	chr4:9082759	rs182117663	CLM	NA	CLM
chr3:178833529	rs145905774	ASW	NA	chr3:179157118	rs180935249	ASW,YRI	NA	ASW
chr3:195659377	rs4927682	ASW,CEU,CHB,CHS,CLM,FIN,GBR,IBS,JPT,LWK,MXL,PUR,TSI,YRI	NA	chr5:26219209	rs185576922	LWK	NA	LWK
chr3:195666192	rs182558791	YRI	NA	chr3:195725691	rs150212716	ASW,GBR,LWK,YRI	NA	YRI
chr3:195674209	rs3827565	JPT	NA	chr3:195733721	rs6784311	ASW,CEU,CHB,CHS,CLM,FIN,GBR,IBS,JPT,TSI,YRI	NA	JPT
chr3:197795148	rs77475106	ASW,LWK	ANKRD18DP	chr9:95586401	rs185737450	LWK	NA	LWK
chr3:197819604	rs79676237	ASW,CEU,CLM,FIN,GBR,IBS,JPT,LWK,MXL,PUR,TSI,YRI	NA	chr5:84218753	rs139435062	GBR	NA	GBR
chr4:9404635	rs190791552	CHS	NA	chr11:71547945	rs111527020	CEU,CHB,CHS,CLM,FIN,GBR,JPT,LWK,MXL,PUR,TSI	NA	CHS
chr4:9411583	rs183836706	YRI	NA	chr11:71554910	rs116806101	ASW,LWK,YRI	NA	YRI
chr4:9419750	rs28756725	ASW,YRI	NA	chr11:71563029	rs192651891	ASW	NA	ASW
chr4:9420754	rs184358060	LWK	NA	chr11:71564029	rs2511096	ASW,CEU,CHB,CHS,CLM,FIN,GBR,JPT,LWK,MXL,PUR,TSI,YRI	NA	LWK
chr4:9424353	rs188120406	GBR	NA	chr11:71567640	rs2511097	ASW,CEU,CHB,CHS,CLM,FIN,GBR,JPT,LWK,PUR,TSI,YRI	NA	GBR
chr4:9435976	rs141896674	TSI	NA	chr11:71579238	rs138787105	GBR,IBS,TSI	NA	TSI
chr4:9441047	rs192616133	TSI	NA	chr11:71584309	rs672533	ASW,CEU,CHB,CHS,CLM,FIN,GBR,JPT,LWK,PUR,TSI,YRI	NA	TSI
chr4:70219537	rs185156969	CHS	NA	chr4:70112447	rs10003977	ASW,CEU,CHB,CHS,CLM,FIN,GBR,IBS,JPT,LWK,MXL,PUR,TSI,YRI	NA	CHS
chr4:70236526	rs192475668	CHS	NA	chr4:70128013	rs28849101	CEU,CHS,FIN,GBR,MXL,PUR	NA	CHS
chr4:70242896	rs6857648	ASW,CEU,CHB,CHS,CLM,FIN,GBR,IBS,JPT,LWK,MXL,PUR,TSI,YRI	NA	chr4:70133931	rs181769391	TSI	NA	TSI
chr4:70244270	rs150643220	ASW	NA	chr4:70135298	rs116819418	ASW,LWK,YRI	NA	ASW
chr4:70238190	rs183448942	LWK	NA	chr4:70093939	rs183286040	ASW,CEU,CHB,CLM,FIN,GBR,LWK,PUR,TSI,YRI	NA	LWK
chr4:70251699	rs6829273	FIN	NA	chr4:70083951	rs75510458	ASW,CEU,CHB,CLM,FIN,GBR,IBS,JPT,MXL,PUR,TSI,YRI	NA	FIN
chr4:70260781	rs191973194	JPT	NA	chr4:70074835	rs4619960	CHS,CLM,FIN,IBS,JPT,TSI	NA	JPT
chr4:70252303	rs7677912	ASW,CEU,CHB,CHS,CLM,FIN,GBR,IBS,JPT,LWK,MXL,PUR,TSI,YRI	NA	chr4:70271652	rs187479506	CEU	NA	CEU
chr4:103858074	rs113145935	ASW,LWK,YRI	SLC9B1	chr10:38969772	rs188899166	LWK	NA	LWK
chr4:382441	rs185196597	GBR	NA	chr4:208924	rs140114777	CLM,FIN,GBR	NA	GBR
chr4:3931415	rs193224847	CLM	NA	chr11:67529463	rs12785736	ASW,CEU,CHB,CHS,CLM,FIN,GBR,IBS,JPT,LWK,MXL,PUR,TSI,YRI	NA	CLM
chr4:3946079	rs78767173	YRI	FAM86EP	chr11:3432667	rs184479118	ASW,CLM,PUR,YRI	NA	YRI
chr4:3971867	rs10937872	CEU,CHB,CHS,CLM,FIN,GBR,IBS,JPT,LWK,MXL,PUR,TSI,YRI	NA	chr11:3461525	rs181216997	CLM	NA	CLM
chr4:4084083	rs181644249	CLM	NA	chr4:9027171	rs151097138	ASW,CLM,GBR,LWK,MXL,TSI,YRI	NA	CLM
chr4:4086310	rs188942761	ASW	NA	chr4:9024957	rs146226667	ASW,CEU,CLM,LWK,PUR,YRI	NA	ASW
chr4:4082939	rs115591252	GBR	NA	chr8:7949749	rs141840805	GBR	NA	GBR
chr4:4076767	rs59102336	ASW,CEU,CHS,CLM,FIN,GBR,JPT,LWK,MXL,PUR,TSI,YRI	NA	chr4:9569215	rs151321369	LWK	NA	LWK
chr4:4079505	rs187162963	JPT	NA	chr4:9564504	rs11942505	ASW,CEU,CHB,CHS,CLM,FIN,GBR,IBS,JPT,LWK,MXL,PUR,TSI,YRI	NA	JPT
chr4:4105557	rs141490243	LWK	NA	chr4:9537707	rs192593030	ASW,LWK,MXL,YRI	NA	LWK
chr4:4150428	rs7698880	ASW,CLM,LWK,PUR,YRI	NA	chr4:9494313	rs34139248	LWK	NA	LWK
chr4:4159203	rs190608205	JPT	NA	chr4:9485377	rs35560755	ASW,CEU,CHB,CHS,CLM,FIN,GBR,IBS,JPT,LWK,MXL,PUR,TSI,YRI	NA	JPT
chr4:4072804	rs140165744	ASW,CLM,LWK,YRI	NA	chr16:5327060	rs186292442	YRI	NA	YRI
chr4:4061491	rs10029495	CEU,CHB,CHS,CLM,FIN,GBR,JPT,LWK,MXL,TSI,YRI	NA	chr11:3554531	rs147336821	YRI	NA	YRI
chr4:4087731	rs187891279	YRI	NA	chr11:3580243	rs147796183	ASW,LWK,YRI	NA	YRI
chr4:4090293	rs59958039	ASW,CEU,CHB,CHS,CLM,FIN,GBR,IBS,JPT,LWK,MXL,PUR,TSI,YRI	NA	chr11:3583491	rs185700922	ASW	NA	ASW
chr4:4072748	rs34768427	ASW,CHB,CHS,GBR,JPT,LWK,MXL,PUR,TSI,YRI	NA	chr8:6988854	rs182834323	GBR	NA	GBR
chr4:4076708	rs6446338	ASW,CEU,CHB,CHS,CLM,FIN,GBR,IBS,JPT,LWK,MXL,PUR,TSI,YRI	NA	chr8:6984839	rs181852635	LWK	NA	LWK
chr4:4076897	rs183388614	CEU,PUR	NA	chr8:6984646	rs185160858	PUR	NA	PUR
chr4:4087731	rs187891279	YRI	NA	chr8:6971903	rs112890483	ASW,CEU,CHS,CLM,FIN,GBR,IBS,JPT,LWK,MXL,PUR,TSI,YRI	NA	YRI
chr4:4111108	rs151016461	ASW,LWK,YRI	NA	chr8:6947685	rs191294109	YRI	NA	YRI
chr4:4121635	rs7692962	ASW,LWK,MXL,PUR,YRI	NA	chr8:6938869	rs145153117	LWK	NA	LWK
chr4:9009552	rs187778109	CHS	NA	chr11:67716241	rs9651717	ASW,CEU,CHB,CHS,CLM,FIN,GBR,IBS,JPT,LWK,MXL,PUR,TSI,YRI	NA	CHS
chr4:9042131	rs150801207	TSI	NA	chr11:67683720	rs78597174	ASW,CEU,TSI	NA	TSI
chr4:9058163	rs186347322	CHB	NA	chr11:67668459	rs3094917	ASW,CEU,CHB,CLM,FIN,GBR,IBS,JPT,LWK,MXL,YRI	NA	CHB
chr4:9036286	rs144356559	ASW,CHS,JPT,LWK,PUR,YRI	NA	chr8:6984646	rs185160858	PUR	NA	PUR
chr4:9049595	rs181375531	CLM	NA	chr8:6997174	rs13439106	ASW,CEU,CHB,CHS,CLM,FIN,GBR,JPT,LWK,MXL,PUR,TSI,YRI	NA	CLM
chr4:9021421	rs186828167	ASW	NA	chr12:8523079	rs4371002	ASW,CEU,CHB,CHS,CLM,FIN,GBR,IBS,JPT,LWK,MXL,PUR,TSI,YRI	NA	ASW
chr4:9036870	rs35558709	ASW,CEU,CHB,CHS,CLM,FIN,GBR,IBS,JPT,LWK,MXL,PUR,TSI,YRI	NA	chr11:3566878	rs183802183	CHS	NA	CHS
chr4:9049595	rs181375531	CLM	NA	chr11:3556833	rs9703996	ASW,CEU,CHB,CHS,CLM,FIN,GBR,IBS,JPT,LWK,MXL,PUR,TSI,YRI	NA	CLM
chr4:9059593	rs148647413	ASW,CEU,CHB,CHS,CLM,FIN,GBR,LWK,MXL,PUR,TSI	NA	chr11:3547212	rs151139480	LWK	NA	LWK
chr4:9027171	rs151097138	ASW,CLM,GBR,LWK,MXL,TSI,YRI	NA	chr4:9559929	rs150087425	YRI	NA	YRI
chr4:9032130	rs143810574	ASW,GBR,LWK,MXL,YRI	NA	chr4:9564909	rs151234054	YRI	NA	YRI
chr4:9042061	rs191558161	LWK	NA	chr4:9574835	rs7683563	ASW,CHB,CHS,FIN,JPT,LWK,YRI	NA	LWK
chr4:9074231	rs137998807	YRI	NA	chr4:9605559	rs191753576	YRI	NA	YRI
chr4:9203002	rs182685044	YRI	NA	chr8:12247651	rs71520419	ASW,CEU,CLM,FIN,GBR,IBS,LWK,MXL,PUR,TSI,YRI	NA	YRI
chr4:9204941	rs4085798	MXL	NA	chr8:12245524	rs139824384	ASW,CHB,CHS,GBR,JPT,LWK,MXL,PUR,TSI,YRI	NA	MXL
chr4:9206898	rs192233564	CHB	NA	chr8:12243571	rs143892237	CHB,CHS,JPT,LWK,MXL	NA	CHB
chr4:9208427	rs186784532	FIN	NA	chr8:12242032	rs2979547	ASW,CEU,CHB,CHS,CLM,FIN,GBR,IBS,JPT,LWK,MXL,PUR,TSI,YRI	NA	FIN
chr4:9209469	rs193154473	FIN	NA	chr8:12240996	rs78240425	ASW,CEU,CHB,CHS,CLM,FIN,GBR,IBS,JPT,LWK,MXL,PUR,TSI,YRI	NA	FIN
chr4:9209549	rs183608988	MXL	NA	chr8:12240915	rs115045167	ASW,CEU,CHB,CHS,CLM,FIN,GBR,JPT,LWK,MXL,PUR,TSI	NA	MXL
chr4:9209556	rs187549926	CHS	NA	chr8:12240908	rs2684043	ASW,CEU,CHB,CHS,CLM,FIN,GBR,IBS,JPT,LWK,MXL,PUR,TSI,YRI	NA	CHS
chr4:9212262	rs190813900	CLM,GBR,IBS,JPT,LWK,MXL,YRI	NA	chr8:12237894	rs145054502	JPT	NA	JPT
chr4:9096317	rs184157032	PUR	NA	chr11:71448812	rs11234695	ASW,CEU,CHB,CHS,CLM,FIN,GBR,IBS,JPT,LWK,MXL,PUR,TSI,YRI	NA	PUR
chr4:9119015	rs181248504	YRI	NA	chr11:71472569	rs6592316	ASW,CEU,CHB,CHS,CLM,FIN,GBR,IBS,JPT,LWK,MXL,PUR,TSI,YRI	NA	YRI
chr4:9119577	rs142100524	CEU,CHB,CHS,CLM,FIN,GBR,LWK,PUR,TSI,YRI	NA	chr11:71473139	rs188767989	CLM	NA	CLM
chr4:9028245	rs192017375	PUR	NA	chr16:5316402	rs7194999	ASW,CEU,CLM,FIN,GBR,IBS,LWK,MXL,PUR,TSI,YRI	NA	PUR
chr4:9031767	rs142627054	ASW,CHB,CHS,FIN,JPT,LWK,MXL,YRI	NA	chr16:5319931	rs189575634	LWK	NA	LWK
chr4:9057614	rs138106329	CEU,CHB,CHS,CLM,FIN,GBR,IBS,JPT,LWK,MXL,PUR	NA	chr16:5343252	rs191779008	CLM	NA	CLM
chr4:9085437	rs183255846	JPT	NA	chr12:8456639	rs189081064	ASW,CEU,CHB,CHS,CLM,FIN,IBS,JPT,LWK,PUR,TSI,YRI	NA	JPT
chr4:9149396	rs187305178	ASW,CLM,FIN,PUR	NA	chr12:8401171	rs143874110	ASW	NA	ASW
chr4:9171668	rs190221991	CEU,CHS,YRI	NA	chr12:8380660	rs181496586	YRI	NA	YRI
chr4:9173107	rs184533806	IBS	NA	chr12:8379225	rs2965686	ASW,CEU,CHB,CHS,CLM,FIN,GBR,IBS,JPT,LWK,MXL,PUR,TSI,YRI	NA	IBS
chr4:9195985	rs188840463	IBS	NA	chr12:8356121	rs4278579	ASW,CEU,CHB,CHS,CLM,FIN,GBR,IBS,JPT,LWK,MXL,PUR,TSI,YRI	NA	IBS
chr4:9202230	rs184901667	CHB	NA	chr12:8349970	rs58712432	ASW,CEU,CHB,CHS,CLM,FIN,GBR,IBS,JPT,LWK,MXL,PUR,TSI,YRI	NA	CHB
chr4:9199134	rs191163793	CHB	NA	chr8:12009187	rs11992542	ASW,CHB,FIN,TSI	NA	CHB
chr4:9214601	rs190864805	JPT	NA	chr8:11994065	rs193083935	FIN,GBR,JPT,LWK,MXL,YRI	NA	JPT
chr4:9508354	rs7659768	ASW,CEU,CHB,CHS,CLM,FIN,GBR,JPT,LWK,MXL,PUR,TSI,YRI	NA	chr7:97585074	rs192381249	TSI	NA	TSI
chr4:9530526	rs183970683	YRI	NA	chr7:97561161	rs192554807	ASW,CHS,LWK,YRI	NA	YRI
chr4:9561850	rs111337098	ASW,CEU,CHB,CHS,CLM,FIN,GBR,IBS,JPT,LWK,MXL,TSI,YRI	NA	chr7:97531375	rs180818682	LWK	NA	LWK
chr4:9517330	rs13104123	ASW,CEU,CHB,CHS,CLM,FIN,GBR,IBS,JPT,LWK,MXL,PUR,TSI,YRI	NA	chr11:71333874	rs192649364	LWK	NA	LWK
chr4:9543673	rs9998765	ASW,CEU,CHB,CHS,CLM,GBR,JPT,LWK,MXL,PUR,TSI,YRI	NA	chr11:71360226	rs141736371	CHB	NA	CHB
chr4:9587561	rs180983498	ASW	NA	chr11:71403488	rs12295830	ASW,CEU,CHB,CLM,FIN,GBR,IBS,JPT,LWK,MXL,TSI,YRI	NA	ASW
chr4:9521226	rs77272440	ASW,CEU,CHB,FIN,IBS,LWK,MXL,TSI,YRI	NA	chr11:3615194	rs185428338	YRI	NA	YRI
chr4:9548880	rs73805506	ASW,LWK,MXL,YRI	NA	chr11:3587628	rs190698187	MXL	NA	MXL
chr4:9555201	rs181756355	LWK	NA	chr11:3581287	rs7926739	ASW,CEU,CHB,CHS,CLM,FIN,GBR,IBS,JPT,LWK,MXL,PUR,TSI,YRI	NA	LWK
chr4:9522728	rs187362593	CHB,CHS,JPT,LWK,YRI	NA	chr8:6939665	rs192285938	CHS	NA	CHS
chr4:9545932	rs9715299	ASW,CHB,CHS,CLM,JPT,LWK,MXL,PUR,YRI	NA	chr8:6961543	rs192519686	JPT	NA	JPT
chr4:9557857	rs111766467	ASW	MIR548I2	chr8:6973489	rs9694198	ASW,CEU,CHB,CHS,CLM,FIN,GBR,IBS,JPT,LWK,MXL,PUR,TSI,YRI	NA	ASW
chr4:9569274	rs1842493	ASW,CEU,CHB,CHS,CLM,FIN,GBR,IBS,JPT,LWK,MXL,PUR,TSI,YRI	NA	chr8:6984839	rs181852635	LWK	NA	LWK
chr4:9572344	rs192440839	GBR	NA	chr8:6987915	rs28767552	ASW,CHB,CHS,CLM,FIN,GBR,IBS,JPT,LWK,MXL,PUR,TSI,YRI	NA	GBR
chr4:9558843	rs185518894	LWK,YRI	NA	chr8:12492701	rs191817832	LWK	NA	LWK
chr4:9569215	rs151321369	LWK	NA	chr8:12482336	rs11782775	ASW,CHB,CHS,FIN,GBR,IBS,JPT,LWK,MXL,PUR,TSI,YRI	NA	LWK
chr4:9577464	rs13105133	ASW,CEU,CHB,CHS,FIN,GBR,JPT,LWK,MXL,PUR,TSI,YRI	NA	chr8:12474040	rs111716096	LWK	NA	LWK
chr4:9543673	rs9998765	ASW,CEU,CHB,CHS,CLM,GBR,JPT,LWK,MXL,PUR,TSI,YRI	NA	chr12:8533483	rs189976019	LWK	NA	LWK
chr4:9544586	rs149731548	YRI	NA	chr12:8532609	rs61264867	ASW,CEU,CLM,FIN,GBR,IBS,LWK,MXL,PUR,TSI,YRI	NA	YRI
chr4:9539151	rs150929381	LWK,YRI	NA	chr16:5295022	rs148932778	YRI	NA	YRI
chr4:9547574	rs145838700	ASW,CEU,CLM,GBR,LWK,TSI,YRI	NA	chr16:5303889	rs185302384	CEU	NA	CEU
chr4:9555405	rs9997903	ASW,CEU,CHB,CHS,CLM,FIN,GBR,IBS,JPT,LWK,MXL,PUR,TSI,YRI	NA	chr16:5310848	rs79996505	JPT	NA	JPT
chr4:9561908	rs186519618	LWK	NA	chr11:67696736	rs147866128	CLM,LWK,YRI	NA	LWK
chr4:9613701	rs184294059	LWK	NA	chr11:67644738	rs187299231	CEU,CLM,LWK,YRI	NA	LWK
chr4:9621700	rs4504250	ASW,CEU,CHB,CHS,CLM,FIN,GBR,IBS,JPT,LWK,MXL,PUR,TSI,YRI	NA	chr11:67637133	rs12280712	LWK	NA	LWK
chr4:9601215	rs11737520	ASW,CEU,CHB,CHS,CLM,GBR,JPT,LWK,MXL,PUR,TSI,YRI	NA	chr16:5208192	rs149474206	YRI	NA	YRI
chr4:9677758	rs150906064	ASW,CLM,MXL,PUR,YRI	NA	chr8:8072698	rs183922251	ASW	NA	ASW
chr4:9685392	rs185624835	LWK	NA	chr8:8080462	rs139397099	LWK,YRI	NA	LWK
chr4:9686253	rs139522979	LWK	NA	chr8:8081332	rs60412516	CHB,CHS,LWK,PUR,YRI	NA	LWK
chr4:9647766	rs187184359	YRI	NA	chr4:9111580	rs147278975	ASW,CEU,CLM,GBR,LWK,PUR,YRI	NA	YRI
chr4:9671704	rs182362903	LWK	NA	chr4:9135613	rs142420542	ASW,CLM,LWK,MXL,PUR,YRI	NA	LWK
chr4:9676030	rs4274842	ASW,CEU,CHB,CHS,CLM,FIN,GBR,IBS,JPT,LWK,MXL,PUR,TSI,YRI	NA	chr4:9139856	rs190939345	TSI	NA	TSI
chr4:9690399	rs76344475	FIN,GBR,MXL,PUR	NA	chr4:9151342	rs189349358	PUR	NA	PUR
chr4:9693988	rs189742748	FIN	NA	chr4:9156521	rs143159014	ASW,CEU,CHB,CHS,CLM,FIN,GBR,JPT,LWK,MXL,PUR,TSI,YRI	NA	FIN
chr4:9697350	rs184943809	LWK	NA	chr4:9159885	rs189831953	LWK	NA	LWK
chr4:9635198	rs185569764	JPT	NA	chr4:4012861	rs142252063	ASW,CEU,CLM,FIN,GBR,JPT,MXL,PUR,TSI	NA	JPT
chr4:9637047	rs140787992	ASW,LWK,YRI	NA	chr4:4011033	rs189035398	LWK	NA	LWK
chr4:9660739	rs190408550	LWK	NA	chr4:3987495	rs148683098	ASW,LWK,YRI	NA	LWK
chr4:9661086	rs184189770	ASW,CLM,YRI	NA	chr4:3987149	rs186632080	ASW	NA	ASW
chr4:9662169	rs148714256	ASW,LWK	NA	chr4:3986066	rs142686571	LWK	NA	LWK
chr4:9663484	rs192372067	YRI	NA	chr4:3984758	rs145703473	ASW,LWK,PUR,YRI	NA	YRI
chr4:9668069	rs184478658	LWK	NA	chr4:3980174	rs74469601	ASW,CEU,CHB,CHS,CLM,IBS,JPT,LWK,MXL	NA	LWK
chr4:9675553	rs140382821	ASW,LWK,YRI	NA	chr4:3972731	rs189144810	LWK	NA	LWK
chr4:9679891	rs142093617	ASW,CEU,CHB,CHS,CLM,FIN,GBR,IBS,JPT,LWK,MXL,PUR,TSI,YRI	NA	chr4:3968427	rs56374834	ASW	NA	ASW
chr4:9644608	rs188254822	CHB	NA	chr11:67612199	rs7932436	CHB,FIN,GBR,JPT,LWK,PUR,YRI	NA	CHB
chr4:9679035	rs111568283	LWK	NA	chr11:67587895	rs4463851	LWK	NA	LWK
chr4:9729046	rs190858052	CLM,GBR,YRI	NA	chr11:67535856	rs146329481	YRI	NA	YRI
chr4:9664269	rs189620828	ASW,LWK,YRI	NA	chr11:3473541	rs183991940	YRI	NA	YRI
chr4:9672777	rs142938159	CHB	NA	chr11:3465059	rs79699426	ASW,CEU,CHB,CHS,CLM,FIN,GBR,IBS,JPT,LWK,MXL,PUR,TSI,YRI	NA	CHB
chr4:9676517	rs189159914	YRI	NA	chr11:3461425	rs117770967	ASW,CEU,CHB,CHS,CLM,FIN,GBR,IBS,JPT,LWK,MXL,PUR,TSI,YRI	NA	YRI
chr4:9701133	rs190513640	TSI	NA	chr12:8386857	rs2968741	ASW,CEU,CHB,CHS,CLM,FIN,GBR,IBS,LWK,MXL,PUR,TSI,YRI	NA	TSI
chr4:9704973	rs4536924	ASW,CEU,CHB,CHS,CLM,FIN,GBR,JPT,LWK,MXL,PUR,TSI,YRI	NA	chr7:6970856	rs184295927	YRI	NA	YRI
chr4:69852596	rs148112552	ASW,CLM,LWK,YRI	NA	chr4:69745167	rs192456078	CLM	NA	CLM
chr4:69853574	rs114518872	ASW,CEU,CHB,CHS,CLM,FIN,GBR,IBS,JPT,LWK,MXL,PUR,TSI,YRI	NA	chr4:69746140	rs188712162	LWK	NA	LWK
chr4:69862742	rs116591763	ASW,CEU,CHB,CHS,CLM,FIN,GBR,IBS,JPT,LWK,MXL,PUR,TSI,YRI	NA	chr4:69749692	rs189621694	LWK	NA	LWK
chr4:70139472	rs13149155	CEU,CLM,FIN,GBR,LWK,MXL,PUR,TSI	NA	chr4:69672487	rs190331185	CLM	NA	CLM
chr4:70143547	rs141564881	CEU	NA	chr4:69678943	rs116511001	ASW,CEU,CLM,FIN,GBR,IBS,LWK,MXL,PUR,TSI,YRI	NA	CEU
chr4:70148329	rs147973304	ASW	UGT2B28	chr4:69683844	rs140458975	ASW,FIN,GBR,LWK,YRI	UGT2B10	ASW
chr4:70126747	rs192817368	FIN	NA	chr4:70096796	rs139704912	FIN,IBS	NA	FIN
chr4:70129929	rs28625386	ASW,CEU,CHB,CHS,CLM,FIN,GBR,IBS,JPT,LWK,MXL,PUR,TSI,YRI	NA	chr4:70093607	rs181681706	FIN	NA	FIN
chr4:70140425	rs192044863	JPT	NA	chr4:70086230	rs190348200	JPT	NA	JPT
chr4:70141878	rs189163514	ASW	NA	chr4:70084783	rs7681086	ASW,CEU,CHB,CHS,CLM,FIN,GBR,IBS,JPT,LWK,MXL,PUR,TSI,YRI	NA	ASW
chr4:70154675	rs192289296	LWK	UGT2B28	chr4:70071988	rs11947293	ASW,CEU,CHB,CHS,CLM,FIN,GBR,IBS,JPT,LWK,MXL,PUR,TSI,YRI	NA	LWK
chr4:70183320	rs182509566	JPT	NA	chr4:70036929	rs4361452	ASW,CEU,CHB,CHS,CLM,FIN,JPT,LWK,PUR,TSI,YRI	NA	JPT
chr4:120270966	rs28714087	ASW,CEU,CHB,CHS,CLM,FIN,GBR,IBS,JPT,LWK,MXL,PUR,TSI,YRI	NA	chr4:166155603	rs184334911	FIN	NA	FIN
chr4:120319989	rs181303644	LWK	NA	chr4:166203712	rs28525405	ASW,CEU,CHB,CHS,GBR,JPT,LWK,PUR,TSI,YRI	NA	LWK
chr4:120321827	rs9995234	ASW,CEU,CHB,CHS,CLM,FIN,GBR,IBS,JPT,LWK,MXL,PUR,TSI,YRI	NA	chr4:166206158	rs186040639	LWK	NA	LWK
chr4:132868159	rs113302758	PUR	NA	chr9:68269387	rs72711842	ASW,CEU,CHB,CHS,CLM,FIN,GBR,IBS,JPT,LWK,MXL,PUR,TSI,YRI	NA	PUR
chr4:144754104	rs187298781	LWK	NA	chr4:144875180	rs17018566	ASW,LWK,YRI	NA	LWK
chr4:144765675	rs150623450	LWK,YRI	NA	chr4:144886666	rs144509440	YRI	NA	YRI
chr4:144772153	rs4082085	ASW,CHB,CHS,CLM,JPT,LWK,PUR	NA	chr4:144893147	rs149922932	LWK	NA	LWK
chr4:144774762	rs4835047	ASW,CHB,CHS,CLM,FIN,JPT,LWK,MXL,PUR,TSI,YRI	NA	chr4:144895666	rs143977538	YRI	NA	YRI
chr4:144774868	rs191135578	LWK	NA	chr4:144895772	rs6537225	ASW,CEU,CLM,FIN,GBR,JPT,LWK,MXL,PUR,TSI,YRI	NA	LWK
chr4:144789685	rs190165329	JPT	NA	chr4:144910505	rs12649597	ASW,CEU,CHB,CHS,CLM,FIN,GBR,IBS,JPT,LWK,MXL,PUR,TSI,YRI	NA	JPT
chr4:144796495	rs4835058	ASW,CEU,CHB,CHS,CLM,FIN,GBR,IBS,JPT,LWK,MXL,PUR,TSI,YRI	GYPE	chr4:144917286	rs190766069	LWK	NA	LWK
chr4:144802707	rs6819051	ASW,CEU,CHB,CHS,CLM,FIN,GBR,JPT,LWK,MXL,PUR,TSI,YRI	GYPE	chr4:144923487	rs183245986	YRI	NA	YRI
chr4:144825085	rs183585966	PUR	GYPE	chr4:144938894	rs138754152	ASW,LWK,PUR,YRI	NA	PUR
chr4:144827051	rs181681481	YRI	NA	chr4:144940831	rs3930176	ASW,CHB,LWK,YRI	NA	YRI
chr4:144828585	rs146602435	ASW,LWK,YRI	NA	chr4:144942362	rs185695887	LWK	NA	LWK
chr4:144868543	rs114966615	LWK,YRI	NA	chr4:144978504	rs140912712	LWK	NA	LWK
chr4:144874629	rs142447150	YRI	NA	chr4:144984553	rs139060693	YRI	NA	YRI
chr4:144884327	rs56797535	ASW,CEU,CHB,CHS,CLM,FIN,GBR,IBS,JPT,LWK,MXL,PUR,TSI,YRI	NA	chr4:144987533	rs111731132	GBR	NA	GBR
chr4:144913489	rs144818180	CLM,LWK,YRI	NA	chr4:145016744	rs138832501	LWK	NA	LWK
chr4:144914893	rs1912742	ASW,CEU,CHB,CHS,CLM,FIN,GBR,IBS,JPT,LWK,MXL,PUR,TSI,YRI	NA	chr4:145018148	rs149277482	GBR	NA	GBR
chr4:144915328	rs57248982	ASW,CEU,GBR,IBS,LWK,MXL,TSI,YRI	NA	chr4:145018583	rs4428237	LWK	NA	LWK
chr4:144824472	rs185265634	ASW	GYPE	chr4:145059643	rs11100831	ASW,CEU,CHB,CHS,CLM,FIN,GBR,IBS,JPT,LWK,MXL,PUR,TSI,YRI	NA	ASW
chr4:144824473	rs190663117	ASW	GYPE	chr4:145059644	rs11100832	ASW,CEU,CHB,CHS,CLM,FIN,GBR,IBS,JPT,LWK,MXL,PUR,TSI,YRI	NA	ASW
chr4:144828585	rs146602435	ASW,LWK,YRI	NA	chr4:145063706	rs111524415	LWK	NA	LWK
chr4:144894675	rs12499275	ASW,CEU,CHB,CHS,CLM,FIN,GBR,IBS,JPT,LWK,MXL,PUR,TSI,YRI	NA	chr4:144773696	rs147181107	LWK	NA	LWK
chr4:144951621	rs189366342	LWK	NA	chr4:144710730	rs28667539	ASW,CEU,CHB,CHS,CLM,FIN,GBR,IBS,JPT,LWK,MXL,PUR,TSI,YRI	NA	LWK
chr4:170646051	rs186849806	GBR	NA	chr9:15024343	rs1851591	ASW,CEU,CHB,CHS,CLM,FIN,GBR,IBS,JPT,LWK,MXL,PUR,TSI,YRI	NA	GBR
chr4:170648659	rs140111717	GBR	NA	chr9:15021653	rs13283720	ASW,CEU,CHB,CHS,CLM,FIN,GBR,IBS,JPT,LWK,MXL,PUR,TSI,YRI	NA	GBR
chr4:170668825	rs188206529	LWK	C4orf27	chr9:15002809	rs113304002	ASW,LWK,YRI	NA	LWK
chr4:170687075	rs149499048	JPT	NA	chr9:14985591	rs56239603	ASW,CHB,CHS,JPT,LWK,PUR,YRI	NA	JPT
chr4:3901387	rs28588517	ASW,CEU,CLM,FIN,GBR,IBS,LWK,MXL,PUR,TSI,YRI	NA	chr7:97590242	rs185983902	LWK	NA	LWK
chr4:3885218	rs28542462	ASW,CEU,CHB,CHS,CLM,FIN,GBR,IBS,JPT,LWK,MXL,PUR,TSI,YRI	NA	chr4:9521390	rs192960351	YRI	NA	YRI
chr4:3885374	rs28619040	ASW,CEU,CHB,CHS,CLM,GBR,JPT,LWK,MXL,PUR,TSI,YRI	NA	chr4:9521233	rs148897095	LWK	NA	LWK
chr4:3885170	rs186632492	CLM	NA	chr4:8990059	rs191141587	CEU,CLM,GBR,JPT	NA	CLM
chr4:3896635	rs28768479	ASW,CEU,CHB,CHS,CLM,FIN,GBR,IBS,JPT,LWK,MXL,PUR,TSI,YRI	NA	chr4:8977009	rs4018521	CHS	NA	CHS
chr4:3899309	rs114389599	ASW,CLM,LWK,PUR,YRI	NA	chr4:8974330	rs184098490	ASW	NA	ASW
chr4:3888578	rs148762957	CEU,CHB,CHS,CLM,FIN,GBR,JPT,LWK,TSI,YRI	NA	chr4:4125580	rs189169896	YRI	NA	YRI
chr4:3897719	rs28898373	ASW,CEU,CHB,CHS,CLM,FIN,GBR,IBS,JPT,LWK,MXL,PUR,TSI,YRI	NA	chr4:4134961	rs188986840	LWK	NA	LWK
chr4:3884985	rs114673963	ASW,LWK	NA	chr11:3614796	rs183352532	LWK	NA	LWK
chr4:3885170	rs186632492	CLM	NA	chr11:3614982	rs149577940	CLM,LWK	NA	CLM
chr4:3884675	rs28523552	ASW,CEU,CHS,CLM,FIN,GBR,JPT,LWK,PUR,TSI,YRI	NA	chr8:6938869	rs145153117	LWK	NA	LWK
chr4:3886975	rs76400978	CEU,CHB,CHS,FIN,GBR,JPT,LWK,MXL,TSI,YRI	NA	chr8:6936573	rs188237581	YRI	NA	YRI
chr4:3889072	rs140318651	CEU,CHB,CHS,FIN,JPT,LWK,MXL,TSI,YRI	NA	chr8:6934453	rs150252032	LWK	NA	LWK
chr4:3885310	rs28396464	ASW,CEU,CHB,CHS,FIN,GBR,IBS,JPT,LWK,MXL,PUR,TSI,YRI	NA	chr8:12536150	rs142857171	JPT	NA	JPT
chr4:3886524	rs77732228	CEU,CHB,CHS,FIN,GBR,JPT,LWK,TSI	NA	chr8:12537379	rs118043714	CEU	NA	CEU
chr4:3888517	rs149598269	LWK	NA	chr8:12539393	rs28420626	ASW,CEU,CHB,CHS,CLM,FIN,GBR,IBS,JPT,LWK,MXL,PUR,TSI,YRI	NA	LWK
chr4:3898714	rs115496633	ASW,YRI	NA	chr8:12549762	rs184101154	YRI	NA	YRI
chr4:3892294	rs59822317	ASW,CEU,CHB,CHS,CLM,FIN,GBR,IBS,JPT,LWK,MXL,PUR,TSI,YRI	NA	chr9:93514775	rs59803327	LWK	NA	LWK
chr4:3884838	rs151067161	ASW,CHB,CHS,FIN,JPT,LWK,YRI	NA	chr4:3906810	rs182226730	LWK	NA	LWK
chr4:3886725	rs28505713	ASW,CEU,CHB,CHS,CLM,FIN,GBR,IBS,JPT,LWK,MXL,PUR,TSI,YRI	NA	chr4:3908705	rs150044926	IBS	NA	IBS
chr4:3884250	rs192663552	MXL	NA	chr13:42008313	rs12560925	ASW,CEU,CHB,CHS,CLM,FIN,GBR,JPT,LWK,MXL,PUR,TSI,YRI	NA	MXL
chr4:3885287	rs189864071	ASW,CEU,CHB,CHS,CLM,FIN,GBR,IBS,JPT,LWK,MXL,PUR,TSI,YRI	NA	chr11:3415993	rs185205841	CLM	NA	CLM
chr4:3884652	rs141698945	ASW,CHB,CHS,FIN,JPT,YRI	NA	chr11:71611852	rs189407733	FIN	NA	FIN
chr4:3894499	rs35442623	ASW,CEU,CHB,CHS,CLM,FIN,GBR,IBS,JPT,LWK,MXL,PUR,TSI,YRI	NA	chr11:71602009	rs193044183	LWK	NA	LWK
chr4:3896198	rs191778662	CLM	NA	chr4:9456332	rs188586473	CLM,MXL	NA	CLM
chr4:3897364	rs62289182	ASW,CEU,CHB,CHS,CLM,FIN,GBR,IBS,JPT,LWK,MXL,PUR,TSI,YRI	NA	chr4:9455166	rs186896217	YRI	NA	YRI
chr4:3890322	rs76549807	CEU,CLM,GBR,LWK,PUR,TSI,YRI	NA	chr4:9487079	rs186462341	LWK	NA	LWK
chr4:3892934	rs139900757	LWK,YRI	NA	chr4:9484468	rs184751766	YRI	NA	YRI
chr4:3887005	rs141970675	LWK,PUR,YRI	NA	chr4:8956382	rs185475094	LWK	NA	LWK
chr4:3885102	rs28588237	ASW,CEU,CHB,CHS,CLM,GBR,JPT,LWK,MXL,PUR,TSI,YRI	NA	chr4:4152261	rs192245544	ASW	NA	ASW
chr4:3885588	rs28878856	CEU,CHB,CLM,FIN,GBR,IBS,JPT,LWK,MXL,PUR,TSI	NA	chr4:4152749	rs184559360	PUR	NA	PUR
chr4:3885089	rs192505955	CLM	NA	chr11:67483972	rs10400314	ASW,CEU,CHB,CHS,CLM,FIN,GBR,JPT,LWK,MXL,PUR,TSI,YRI	NA	CLM
chr4:3897630	rs60592225	ASW,CEU,CHB,CHS,CLM,FIN,GBR,IBS,JPT,LWK,MXL,PUR,TSI,YRI	NA	chr11:67497068	rs191093053	LWK	NA	LWK
chr4:3907589	rs28808092	ASW,CEU,CHB,CHS,CLM,FIN,GBR,IBS,JPT,LWK,MXL,PUR,TSI,YRI	NA	chr11:67507349	rs181501405	LWK	NA	LWK
chr4:3915927	rs145012622	JPT	NA	chr11:67515527	rs149215364	ASW,CEU,CHB,CHS,CLM,FIN,GBR,IBS,JPT,LWK,MXL,TSI,YRI	NA	JPT
chr4:3910869	rs191402117	CLM,MXL	NA	chr7:6926893	rs188478203	CLM	NA	CLM
chr4:3895384	rs28789183	ASW,CEU,CHB,CHS,CLM,FIN,GBR,IBS,JPT,LWK,MXL,PUR,TSI,YRI	NA	chr7:6882546	rs188407819	ASW	NA	ASW
chr4:3901755	rs190964924	ASW,CEU,CHB,CHS,CLM,FIN,GBR,IBS,JPT,LWK,MXL,PUR,TSI	NA	chr11:3410502	rs188854672	LWK	NA	LWK
chr4:3903922	rs187912459	LWK,YRI	NA	chr4:9471093	rs113771648	YRI	NA	YRI
chr4:3907322	rs185433464	LWK	NA	chr4:9753417	rs9993054	ASW,CEU,CHB,CHS,CLM,FIN,GBR,JPT,LWK,MXL,PUR,TSI,YRI	NA	LWK
chr4:3910455	rs186219439	ASW	NA	chr4:9750259	rs59229779	ASW,CEU,CHB,CHS,CLM,FIN,GBR,IBS,JPT,LWK,MXL,PUR,TSI,YRI	NA	ASW
chr4:3906861	rs28482819	ASW,CEU,CLM,FIN,GBR,LWK,MXL,PUR,TSI,YRI	NA	chr4:8990339	rs192636350	CLM	NA	CLM
chr4:3906185	rs56381814	ASW,CEU,CHB,CHS,CLM,FIN,GBR,IBS,JPT,LWK,MXL,PUR,TSI,YRI	NA	chr11:3614027	rs192395786	PUR	NA	PUR
chr4:3906926	rs140905254	ASW,CEU,CHB,CHS,CLM,FIN,GBR,IBS,JPT,LWK,MXL,PUR,TSI,YRI	NA	chr11:3614768	rs191136948	LWK	NA	LWK
chr4:3907322	rs185433464	LWK	NA	chr11:3615163	rs11028334	ASW,CEU,CHB,CHS,CLM,FIN,GBR,IBS,JPT,LWK,MXL,PUR,TSI,YRI	NA	LWK
chr4:3907322	rs185433464	LWK	NA	chr4:4122310	rs11938604	ASW,CEU,CHB,CHS,CLM,FIN,GBR,IBS,JPT,LWK,MXL,PUR,TSI,YRI	NA	LWK
chr4:3906926	rs140905254	ASW,CEU,CHB,CHS,CLM,FIN,GBR,IBS,JPT,LWK,MXL,PUR,TSI,YRI	NA	chr11:71338192	rs184928769	FIN	NA	FIN
chr4:3907322	rs185433464	LWK	NA	chr4:9492072	rs62410305	ASW,CEU,CHB,CHS,GBR,JPT,LWK,YRI	NA	LWK
chr4:3907059	rs146491990	ASW,LWK,PUR,YRI	NA	chr4:8958309	rs186340826	LWK	NA	LWK
chr4:3907322	rs185433464	LWK	NA	chr4:8958046	rs149322007	ASW,CEU,CHB,CHS,CLM,FIN,GBR,IBS,LWK,MXL,PUR,TSI,YRI	NA	LWK
chr4:3939647	rs150312585	LWK	NA	chr7:6965923	rs113464757	ASW,CEU,CHB,CHS,CLM,FIN,GBR,JPT,LWK,PUR,TSI,YRI	NA	LWK
chr4:3942134	rs10014028	ASW,CEU,CHB,CHS,CLM,FIN,GBR,JPT,LWK,MXL,PUR,TSI,YRI	NA	chr7:6968361	rs183699369	PUR	NA	PUR
chr4:3951855	rs188115994	LWK	FAM86EP	chr7:6978145	rs35021139	CHB,JPT,LWK	NA	LWK
chr4:3941270	rs191554044	YRI	NA	chr11:67556841	rs12280899	ASW,LWK,YRI	NA	YRI
chr4:3953685	rs150112058	ASW,LWK,YRI	FAM86EP	chr11:67569325	rs185113810	LWK	NA	LWK
chr4:3949387	rs112904527	LWK	FAM86EP	chr8:8093903	rs28587648	ASW,LWK,YRI	NA	LWK
chr4:3951587	rs187673260	CHB	FAM86EP	chr8:8091689	rs11780374	ASW,CEU,CHB,CHS,CLM,FIN,JPT,LWK,MXL,PUR,TSI,YRI	NA	CHB
chr4:3940209	rs78088334	CHB,CHS,CLM,FIN,LWK,MXL,YRI	NA	chr4:9172060	rs3976566	CHS	NA	CHS
chr4:3942331	rs139423873	ASW,CEU,CHB,CHS,CLM,FIN,GBR,JPT,LWK,PUR,TSI,YRI	NA	chr4:9169936	rs190918399	JPT	NA	JPT
chr4:3966216	rs61394328	ASW,CEU,CHB,CHS,CLM,FIN,GBR,IBS,JPT,LWK,MXL,PUR,TSI,YRI	NA	chr4:9145892	rs181948623	FIN	NA	FIN
chr4:3976537	rs186494920	TSI	NA	chr4:9135589	rs189957307	TSI	NA	TSI
chr4:3981866	rs4974727	ASW,CEU,CHB,CHS,CLM,FIN,GBR,IBS,JPT,LWK,MXL,PUR,TSI,YRI	NA	chr4:9130306	rs190009663	LWK	NA	LWK
chr4:3995030	rs184485128	GBR	NA	chr4:9116963	rs35604742	CEU,CHB,CHS,CLM,FIN,GBR,JPT,LWK,MXL,PUR,TSI,YRI	NA	GBR
chr4:4004552	rs4974788	ASW,CEU,CHB,CHS,CLM,FIN,GBR,IBS,JPT,LWK,PUR,TSI,YRI	NA	chr4:9099109	rs192378040	CHB	NA	CHB
chr4:4011866	rs9715668	ASW	NA	chr4:9091756	rs74200702	ASW,CEU,CHB,CLM,GBR,JPT,LWK,MXL,PUR,TSI,YRI	NA	ASW
chr4:4016034	rs62292190	ASW,CEU,CHB,CHS,CLM,FIN,GBR,IBS,JPT,LWK,MXL,PUR,TSI,YRI	NA	chr4:9087583	rs183329300	ASW	NA	ASW
chr4:3964765	rs34704060	ASW,CEU,CHB,CHS,CLM,FIN,GBR,IBS,JPT,LWK,MXL,PUR,TSI,YRI	NA	chr12:8403212	rs146308071	LWK	NA	LWK
chr4:3990227	rs137908470	CHB,CHS,FIN,IBS,JPT,TSI,YRI	NA	chr12:8419899	rs189852453	YRI	NA	YRI
chr4:4007470	rs113616525	ASW,CEU,CHB,CHS,CLM,FIN,GBR,JPT,LWK,MXL,PUR,TSI,YRI	NA	chr12:8446666	rs181903172	LWK	NA	LWK
chr4:4009339	rs10031557	ASW,CEU,CHB,CHS,CLM,FIN,GBR,IBS,JPT,LWK,MXL,PUR,TSI,YRI	NA	chr12:8448534	rs187494860	CHB	NA	CHB
chr4:3971478	rs192689802	PUR	NA	chr16:5163495	rs8050265	ASW,CEU,FIN,GBR,PUR,TSI	NA	PUR
chr4:3993119	rs112230542	ASW,CLM,LWK,PUR,YRI	NA	chr16:5175821	rs148907124	LWK	NA	LWK
chr4:3996340	rs181769486	LWK	NA	chr16:5178728	rs12927504	ASW,CEU,CLM,FIN,GBR,IBS,LWK,MXL,PUR,TSI,YRI	NA	LWK
chr4:4037077	rs186252353	CHB	NA	chr11:71419365	rs145586905	ASW,CHB,LWK,PUR,TSI,YRI	NA	CHB
chr4:3994572	rs73793857	ASW,CLM,GBR,LWK,YRI	NA	chr7:6980947	rs188829609	LWK	NA	LWK
chr4:4027156	rs190803362	LWK	NA	chr7:7023236	rs148565554	LWK,YRI	NA	LWK
chr4:4035429	rs28868626	ASW,CEU,CHB,CHS,CLM,FIN,GBR,IBS,JPT,LWK,MXL,PUR,TSI,YRI	NA	chr7:7031462	rs192295509	CHB	NA	CHB
chr4:4038115	rs185806108	TSI	NA	chr7:7034150	rs10263927	ASW,CEU,CHB,CHS,CLM,FIN,GBR,IBS,JPT,LWK,MXL,PUR,TSI,YRI	NA	TSI
chr4:4024145	rs190306637	ASW,CEU,CHS,FIN	NA	chr4:9616525	rs61522738	ASW	NA	ASW
chr4:4024176	rs181950003	CHS,FIN,JPT,LWK,MXL,TSI	NA	chr4:9616494	rs59152411	FIN	NA	FIN
chr4:4054406	rs147738651	LWK	NA	chr4:9592342	rs11730577	ASW,CEU,CHB,CHS,CLM,FIN,GBR,IBS,JPT,LWK,MXL,PUR,TSI,YRI	NA	LWK
chr4:4027156	rs190803362	LWK	NA	chr16:5202708	rs144192770	ASW,CLM,GBR,LWK,PUR,YRI	NA	LWK
chr4:4031310	rs144566438	LWK	NA	chr16:5207302	rs8054738	ASW,CEU,CHB,CHS,CLM,FIN,GBR,IBS,JPT,LWK,MXL,PUR,TSI,YRI	NA	LWK
chr4:4091226	rs190222269	PUR	NA	chr12:8525134	rs188507095	CLM,PUR	NA	PUR
chr4:4105314	rs141181604	ASW,JPT,LWK,PUR,YRI	NA	chr16:5293821	rs138015997	JPT	NA	JPT
chr4:4103737	rs112316882	ASW,CEU,CHB,CHS,CLM,FIN,GBR,JPT,LWK,MXL,PUR,TSI	NA	chr4:9008100	rs191532905	PUR	NA	PUR
chr4:4113526	rs189202754	LWK	NA	chr4:8998248	rs142722373	ASW,GBR,LWK,MXL,TSI,YRI	NA	LWK
chr4:4128863	rs77147455	LWK	NA	chr4:8983609	rs187226032	ASW,CHS,GBR,LWK,MXL,TSI,YRI	NA	LWK
chr4:4152575	rs187567260	YRI	NA	chr4:8957982	rs137890383	ASW,JPT,PUR,TSI,YRI	NA	YRI
chr4:4158193	rs182934703	LWK	NA	chr4:8952353	rs183224657	LWK	NA	LWK
chr4:4163140	rs13112745	ASW,CEU,CHB,CHS,CLM,FIN,GBR,IBS,JPT,LWK,MXL,PUR,TSI,YRI	NA	chr4:8947500	rs186647820	YRI	NA	YRI
chr4:4163795	rs140776095	CLM,IBS,LWK,PUR,YRI	NA	chr4:8946845	rs186367910	LWK	NA	LWK
chr4:4164553	rs183118779	ASW,CLM,LWK,PUR,YRI	NA	chr4:8946085	rs190947163	LWK	NA	LWK
chr4:4166721	rs187439544	ASW,CLM,FIN,GBR,IBS,PUR,TSI	NA	chr4:8943917	rs192911533	TSI	NA	TSI
chr4:4103307	rs181660591	LWK	NA	chr8:11866624	rs181374906	LWK	NA	LWK
chr4:4132372	rs184753233	LWK,YRI	NA	chr8:12546132	rs186395561	YRI	NA	YRI
chr4:4120877	rs112250048	ASW,CEU,CHB,CHS,CLM,FIN,GBR,IBS,JPT,LWK,MXL,PUR,TSI,YRI	NA	chr12:8560653	rs113079238	YRI	NA	YRI
chr4:4122247	rs192257149	CEU,CHB,CHS,CLM,FIN,GBR,JPT,LWK,MXL,PUR,TSI	NA	chr11:3415993	rs185205841	CLM	NA	CLM
chr4:4139738	rs192852339	LWK	NA	chr9:93525140	rs73650234	ASW,CEU,CLM,LWK,TSI,YRI	NA	LWK
chr4:4131177	rs188879710	LWK	NA	chr8:11789025	rs60495759	ASW,CEU,CHB,CLM,FIN,GBR,JPT,LWK,MXL,PUR,TSI,YRI	NA	LWK
chr4:4122341	rs139417491	CHB,CLM,JPT,LWK,MXL,PUR,YRI	NA	chr4:9753386	rs181779870	JPT	NA	JPT
chr4:4122951	rs188921025	YRI	NA	chr4:9752791	rs55860007	CEU,CHB,CHS,CLM,FIN,GBR,IBS,JPT,MXL,PUR,TSI,YRI	NA	YRI
chr4:4130982	rs182750551	LWK	NA	chr11:67492581	rs139009908	LWK,YRI	NA	LWK
chr4:4122241	rs144361426	CEU,CHB,CHS,CLM,FIN,GBR,JPT,LWK,MXL,PUR,TSI,YRI	NA	chr11:71311230	rs189431638	PUR	NA	PUR
chr4:4122310	rs11938604	ASW,CEU,CHB,CHS,CLM,FIN,GBR,IBS,JPT,LWK,MXL,PUR,TSI,YRI	NA	chr11:71311161	rs184100218	FIN	NA	FIN
chr4:4131107	rs191738254	ASW	NA	chr10:15031252	rs137932992	ASW,LWK,PUR,YRI	NA	ASW
chr4:4152634	rs146097877	ASW,CEU,CHB,CLM,GBR,IBS,JPT,PUR,TSI	NA	chr7:6900263	rs13235843	JPT	NA	JPT
chr4:4157949	rs117082142	CHB,JPT,LWK,YRI	NA	chr7:6906029	rs191490314	LWK	NA	LWK
chr4:4179208	rs189976254	YRI	NA	chr11:67506455	rs191523459	ASW,LWK,MXL,PUR,YRI	NA	YRI
chr4:4179933	rs75755627	CHB,CHS,JPT	NA	chr11:67508195	rs182944248	JPT	NA	JPT
chr4:4152511	rs138227450	ASW,CEU,CHB,CHS,FIN,GBR,JPT,LWK	NA	chr11:71311161	rs184100218	FIN	NA	FIN
chr4:4152575	rs187567260	YRI	NA	chr11:71311097	rs12365602	ASW,CHB,CHS,CLM,FIN,LWK,PUR,YRI	NA	YRI
chr4:4159066	rs186158308	ASW,LWK,YRI	NA	chr11:71304604	rs182663845	YRI	NA	YRI
chr4:4152575	rs187567260	YRI	NA	chr8:6938131	rs6983894	ASW,CEU,CHB,CHS,FIN,GBR,JPT,LWK,MXL,PUR,TSI,YRI	NA	YRI
chr4:4152575	rs187567260	YRI	NA	chr4:9753353	rs111311315	ASW,CEU,CLM,FIN,GBR,IBS,JPT,LWK,MXL,PUR,YRI	NA	YRI
chr4:4154047	rs187441294	LWK,YRI	NA	chr4:4180361	rs186546564	LWK	NA	LWK
chr4:4152593	rs192457193	ASW,GBR,IBS,PUR,TSI	NA	chr8:11885479	rs188933821	ASW	NA	ASW
chr4:4160556	rs145884797	JPT	NA	chr8:11893479	rs189989006	CHS,JPT	NA	JPT
chr4:4162043	rs10033872	ASW,CEU,CLM,FIN,GBR,IBS,LWK,MXL,PUR,TSI,YRI	NA	chr4:9458122	rs189502131	YRI	NA	YRI
chr4:4152575	rs187567260	YRI	NA	chr11:71337734	rs187355569	LWK,YRI	NA	YRI
chr4:4157021	rs192688776	ASW,CLM,LWK,PUR,YRI	NA	chr11:67740515	rs183824904	YRI	NA	YRI
chr4:4152391	rs192909803	YRI	NA	chr11:3615043	rs192583810	LWK,PUR,YRI	NA	YRI
chr4:4162708	rs35258710	ASW,CEU,CHB,CHS,CLM,FIN,GBR,IBS,JPT,LWK,MXL,PUR,TSI,YRI	NA	chr10:15033053	rs191670488	CHB	NA	CHB
chr4:4164923	rs28844340	ASW,LWK,YRI	NA	chr10:15035269	rs188188088	LWK	NA	LWK
chr4:4171705	rs188609281	CLM	NA	chr11:71620319	rs183363232	CEU,CHB,CHS,CLM,GBR,JPT,TSI	NA	CLM
chr4:4181091	rs7690695	ASW,CEU,CHB,CHS,CLM,FIN,GBR,IBS,JPT,LWK,MXL,PUR,TSI,YRI	NA	chr11:71608910	rs186756940	CEU	NA	CEU
chr4:4175056	rs2920249	ASW,CEU,CHB,CHS,CLM,FIN,GBR,IBS,JPT,LWK,MXL,PUR,TSI,YRI	NA	chr4:9758417	rs191717840	ASW	NA	ASW
chr4:4177143	rs181354495	ASW	NA	chr12:52500950	rs111363278	ASW,CEU,CLM,FIN,GBR,IBS,MXL,PUR,TSI	NA	ASW
chr4:4180020	rs116116287	ASW,CEU,CHB,CHS,CLM,FIN,GBR,JPT,LWK,MXL,PUR,TSI,YRI	NA	chr9:93508974	rs190658350	LWK	NA	LWK
chr4:4182110	rs62290066	ASW,CEU,CHB,CHS,CLM,FIN,GBR,IBS,JPT,LWK,MXL,PUR,TSI,YRI	NA	chr4:9464398	rs184040118	CHS	NA	CHS
chr4:4179208	rs189976254	YRI	NA	chr11:3614537	rs139327092	CHB,CHS,CLM,FIN,GBR,JPT,LWK,YRI	NA	YRI
chr4:4179653	rs7692452	ASW,CEU,CHB,CHS,CLM,FIN,GBR,IBS,JPT,LWK,MXL,PUR,TSI,YRI	NA	chr4:9520407	rs186097715	LWK	NA	LWK
chr4:4182952	rs56267711	ASW,CEU,CHB,CHS,CLM,FIN,GBR,IBS,JPT,LWK,MXL,PUR,TSI,YRI	NA	chr4:9487974	rs182680992	TSI	NA	TSI
chr4:8957488	rs35440583	ASW,CEU,CHB,CHS,CLM,FIN,GBR,JPT,LWK,MXL,TSI,YRI	NA	chr4:8989324	rs182542166	LWK	NA	LWK
chr4:8957935	rs140199244	ASW,CEU,CHB,CHS,CLM,FIN,IBS,JPT,LWK,MXL,PUR,TSI,YRI	NA	chr4:8989772	rs189514710	PUR	NA	PUR
chr4:8958309	rs186340826	LWK	NA	chr4:8990141	rs183141993	LWK,YRI	NA	LWK
chr4:8958059	rs148022423	ASW,CHB,CHS,CLM,LWK,TSI,YRI	NA	chr7:97570590	rs141303086	YRI	NA	YRI
chr4:8946085	rs190947163	LWK	NA	chr14:52217300	rs80320854	ASW,CEU,CHB,CHS,CLM,FIN,GBR,IBS,JPT,LWK,MXL,PUR,TSI,YRI	NA	LWK
chr4:8946845	rs186367910	LWK	NA	chr8:12547208	rs7461937	ASW,CHB,FIN,GBR,LWK,MXL,TSI,YRI	NA	LWK
chr4:8948211	rs34485506	ASW,CHS,CLM,JPT,LWK,MXL,PUR,YRI	NA	chr8:12545844	rs185285063	ASW	NA	ASW
chr4:8943917	rs192911533	TSI	NA	chr4:9453452	rs2103224	ASW,CEU,CHB,CHS,CLM,FIN,GBR,IBS,JPT,LWK,MXL,PUR,TSI,YRI	NA	TSI
chr4:8945159	rs150050495	ASW,CLM,LWK,MXL,PUR,YRI	NA	chr4:9454694	rs182194961	LWK	NA	LWK
chr4:8947084	rs144223224	ASW,CEU,CHB,CHS,CLM,FIN,GBR,IBS,JPT,LWK,MXL,PUR,TSI,YRI	NA	chr4:9456613	rs186005813	CHS	NA	CHS
chr4:8956090	rs190473243	LWK	NA	chr4:9465728	rs186602676	ASW,CHB,CHS,CLM,JPT,LWK,MXL,TSI,YRI	NA	LWK
chr4:8957935	rs140199244	ASW,CEU,CHB,CHS,CLM,FIN,IBS,JPT,LWK,MXL,PUR,TSI,YRI	NA	chr4:9467563	rs187186640	YRI	NA	YRI
chr4:8945337	rs192019057	YRI	NA	chr11:71298309	rs71464396	ASW,CEU,CHB,CHS,CLM,FIN,GBR,IBS,JPT,LWK,MXL,PUR,TSI,YRI	NA	YRI
chr4:8958046	rs149322007	ASW,CEU,CHB,CHS,CLM,FIN,GBR,IBS,LWK,MXL,PUR,TSI,YRI	NA	chr11:71311161	rs184100218	FIN	NA	FIN
chr4:8945364	rs187608420	ASW,CEU,CHB,CHS,CLM,FIN,GBR,IBS,JPT,LWK,MXL,PUR,TSI	NA	chr11:67497068	rs191093053	LWK	NA	LWK
chr4:8958309	rs186340826	LWK	NA	chr11:67483972	rs10400314	ASW,CEU,CHB,CHS,CLM,FIN,GBR,JPT,LWK,MXL,PUR,TSI,YRI	NA	LWK
chr4:8965852	rs183883594	YRI	NA	chr11:67479025	rs186234025	YRI	NA	YRI
chr4:8958309	rs186340826	LWK	NA	chr7:6899877	rs7811393	LWK	NA	LWK
chr4:8958451	rs140396502	ASW,CEU,CHB,CHS,CLM,FIN,GBR,IBS,JPT,LWK,MXL,PUR,TSI,YRI	NA	chr7:6899732	rs189575784	CEU	NA	CEU
chr4:8946085	rs190947163	LWK	NA	chr12:8573723	rs182805764	LWK,PUR,YRI	NA	LWK
chr4:8958093	rs192626104	TSI	NA	chr4:9492119	rs13125980	ASW,CEU,CHB,CHS,CLM,FIN,GBR,IBS,JPT,LWK,MXL,PUR,TSI,YRI	NA	TSI
chr4:8976021	rs139659852	LWK,MXL,YRI	NA	chr4:9510001	rs144830841	LWK	NA	LWK
chr4:8976416	rs186080322	LWK	NA	chr4:9510396	rs7437720	ASW,CEU,CHB,CHS,CLM,FIN,GBR,IBS,JPT,LWK,MXL,PUR,TSI,YRI	NA	LWK
chr4:8986537	rs193204812	YRI	NA	chr4:9517926	rs183853061	GBR,LWK,YRI	NA	YRI
chr4:9008295	rs149562786	ASW,CEU,CHB,CHS,CLM,FIN,GBR,JPT,LWK,MXL,PUR,YRI	NA	chr4:9539730	rs190237117	CEU	NA	CEU
chr4:9010024	rs142992023	CEU,CHB,CHS,CLM,FIN,GBR,IBS,JPT,LWK,MXL,PUR,TSI,YRI	NA	chr4:9541478	rs189501188	CLM	NA	CLM
chr4:8951093	rs182902371	LWK	NA	chr10:15051116	rs7092179	ASW,CEU,CHB,CHS,CLM,FIN,GBR,IBS,JPT,LWK,MXL,PUR,TSI,YRI	NA	LWK
chr4:8953324	rs190118629	ASW,CEU,CHB,CHS,CLM,FIN,GBR,JPT,LWK,MXL,PUR,TSI,YRI	NA	chr8:7899470	rs185437518	GBR	NA	GBR
chr4:8954379	rs192925742	ASW,CHB,CHS,FIN,LWK,MXL,YRI	NA	chr8:6934531	rs143714404	YRI	NA	YRI
chr4:8958346	rs144627763	CHB,CLM,FIN,LWK,MXL	NA	chr4:9753715	rs193195073	LWK	NA	LWK
chr4:8958454	rs150368926	ASW,CEU,CHB,CHS,CLM,FIN,GBR,IBS,JPT,LWK,MXL,PUR,TSI,YRI	NA	chr4:9753826	rs188380183	CEU	NA	CEU
chr4:8957824	rs142424921	CEU,CHB,CHS,TSI	NA	chr11:67507304	rs193291376	CHS	NA	CHS
chr4:8974330	rs184098490	ASW	NA	chr14:52214893	rs150870855	ASW,CEU,CLM,FIN,GBR,IBS,LWK,MXL,PUR,TSI,YRI	NA	ASW
chr4:8982701	rs189030102	LWK	NA	chr11:71330640	rs141515441	ASW,CLM,LWK,PUR,YRI	NA	LWK
chr4:8998529	rs181359006	LWK	NA	chr11:71346555	rs9736578	ASW,CEU,CHB,CHS,CLM,FIN,GBR,IBS,JPT,LWK,MXL,PUR,TSI,YRI	NA	LWK
chr4:8984562	rs144604815	JPT	NA	chr8:11785655	rs35010200	ASW,CEU,CLM,FIN,GBR,IBS,JPT,LWK,MXL,PUR,TSI,YRI	NA	JPT
chr4:8986566	rs185583328	LWK	NA	chr8:11783627	rs189927696	LWK	NA	LWK
chr4:8977428	rs181768460	LWK	NA	chr8:12547274	rs143996627	ASW,CEU,CLM,FIN,GBR,LWK,MXL,TSI,YRI	NA	LWK
chr4:8979169	rs139165032	GBR,LWK,MXL,TSI,YRI	NA	chr8:12545542	rs188800784	LWK	NA	LWK
chr4:8998360	rs142388726	ASW,CHB,CHS,CLM,GBR,JPT,LWK,MXL,TSI,YRI	NA	chr8:12527227	rs147163270	YRI	NA	YRI
chr4:8977009	rs4018521	CHS	NA	chr11:71299332	rs10792803	ASW,CEU,CHB,CHS,CLM,FIN,GBR,IBS,JPT,LWK,MXL,PUR,TSI,YRI	NA	CHS
chr4:8987322	rs2368649	ASW,CEU,CHB,CHS,CLM,FIN,GBR,IBS,JPT,LWK,MXL,PUR,TSI,YRI	NA	chr11:71308635	rs180852474	CLM	NA	CLM
chr4:8976094	rs189131239	JPT	NA	chr11:67496990	rs9735598	ASW,CEU,CHB,CHS,CLM,FIN,GBR,IBS,JPT,LWK,MXL,PUR,TSI,YRI	NA	JPT
chr4:8987680	rs148170232	ASW,CLM,LWK,MXL,PUR,YRI	NA	chr11:67486386	rs9735522	ASW	NA	ASW
chr4:8995798	rs3855852	CHB,CHS,LWK,MXL,YRI	NA	chr8:6942815	rs190375559	LWK	NA	LWK
chr4:8996051	rs183130536	LWK	NA	chr8:6943054	rs35763146	ASW,CEU,CHS,CLM,FIN,GBR,IBS,LWK,MXL,PUR,TSI,YRI	NA	LWK
chr4:9004698	rs138715853	ASW,LWK,YRI	NA	chr8:6951767	rs188996699	LWK	NA	LWK
chr4:8990695	rs182566857	YRI	NA	chr7:6922465	rs7795495	ASW,CEU,CHB,CHS,CLM,FIN,GBR,IBS,JPT,LWK,MXL,PUR,TSI,YRI	NA	YRI
chr4:8989852	rs151056628	ASW,CEU,CHB,CHS,CLM,GBR,JPT,LWK,MXL,PUR,YRI	NA	chr4:9753386	rs181779870	JPT	NA	JPT
chr4:9017066	rs139580796	LWK,PUR	NA	chr8:12502404	rs142878875	LWK	NA	LWK
chr4:9019320	rs147798397	ASW,CEU,CHB,CHS,CLM,FIN,GBR,IBS,JPT,LWK,MXL,PUR,TSI,YRI	NA	chr8:12500158	rs190030686	ASW	NA	ASW
chr4:9019892	rs181213560	LWK	NA	chr8:12499582	rs62497382	ASW,CEU,CHB,CHS,CLM,GBR,IBS,JPT,LWK,MXL,TSI,YRI	NA	LWK
chr4:9020774	rs146759863	ASW,CEU,CHB,CHS,CLM,FIN,GBR,JPT,LWK,MXL,PUR,TSI,YRI	NA	chr8:7061044	rs188123454	LWK	NA	LWK
chr4:9013196	rs189546571	LWK	NA	chr16:5300586	rs58339509	ASW,CEU,CHB,CHS,CLM,FIN,GBR,IBS,JPT,LWK,MXL,PUR,TSI,YRI	NA	LWK
chr4:9076474	rs191281044	GBR	NA	chr7:7029085	rs10243113	ASW,CEU,CHB,CHS,CLM,FIN,GBR,JPT,LWK,MXL,PUR,TSI,YRI	NA	GBR
chr4:9077025	rs186219895	PUR	NA	chr7:7028534	rs139385258	ASW,CEU,CHB,CHS,CLM,FIN,GBR,JPT,LWK,MXL,PUR,TSI,YRI	NA	PUR
chr4:9141573	rs150842956	ASW,CEU,CHB,CHS,CLM,FIN,GBR,IBS,JPT,LWK,MXL,PUR,TSI,YRI	NA	chr8:8072698	rs183922251	ASW	NA	ASW
chr4:9145501	rs185035294	CHB	NA	chr8:8076613	rs7009015	ASW,CEU,CHB,CHS,CLM,FIN,GBR,JPT,LWK,MXL,PUR,TSI,YRI	NA	CHB
chr4:9153291	rs192357930	LWK	NA	chr8:8084392	rs190931097	CHB,CHS,GBR,LWK	NA	LWK
chr4:9082651	rs34702750	ASW,CEU,CHB,CHS,CLM,FIN,GBR,IBS,JPT,LWK,MXL,PUR,TSI,YRI	NA	chr7:7017292	rs182463588	FIN	NA	FIN
chr4:9082944	rs192745625	LWK	NA	chr7:7016999	rs148390675	ASW,CEU,FIN,LWK,TSI,YRI	NA	LWK
chr4:9101098	rs143147997	CHB,CHS,JPT	NA	chr7:6996920	rs186419555	CHB	NA	CHB
chr4:9101393	rs34935508	ASW,CEU,CHB,CHS,CLM,FIN,GBR,IBS,JPT,LWK,MXL,PUR,TSI,YRI	NA	chr7:6996627	rs144731953	LWK	NA	LWK
chr4:9111901	rs182382808	CEU	NA	chr11:67607678	rs12787834	CEU,CHB,CHS,FIN,GBR,IBS,LWK,MXL,PUR,TSI	NA	CEU
chr4:9132598	rs182458371	CLM,JPT,MXL	NA	chr11:3469152	rs183355400	JPT	NA	JPT
chr4:9137737	rs34105649	ASW,CEU,CHB,CHS,CLM,FIN,GBR,IBS,JPT,LWK,MXL,PUR,TSI,YRI	NA	chr11:3464035	rs145216682	JPT	NA	JPT
chr4:9117735	rs182219502	CEU,CLM,FIN,GBR,PUR	NA	chr11:67604190	rs191616289	CLM	NA	CLM
chr4:9118024	rs182285927	LWK	NA	chr11:67603903	rs11228008	ASW,CEU,CHB,CHS,CLM,FIN,GBR,IBS,JPT,LWK,MXL,PUR,TSI,YRI	NA	LWK
chr4:9144368	rs188446423	CHS	NA	chr11:71484845	rs9651735	ASW,CEU,CHB,CHS,CLM,FIN,GBR,IBS,JPT,LWK,MXL,PUR,TSI,YRI	NA	CHS
chr4:9372455	rs113762842	CHS	NA	chr12:8345518	rs7970875	ASW,CEU,CHB,CHS,CLM,FIN,GBR,IBS,JPT,LWK,MXL,PUR,TSI,YRI	NA	CHS
chr4:9378586	rs188536473	YRI	NA	chr12:8339357	rs181077593	ASW,FIN,PUR,YRI	NA	YRI
chr4:9463498	rs180932257	CHB	NA	chr7:6904759	rs10265345	ASW,CEU,CHB,CHS,CLM,FIN,GBR,JPT,LWK,MXL,PUR,TSI,YRI	NA	CHB
chr4:9464434	rs180785246	LWK	NA	chr7:6903829	rs4307247	ASW,CEU,CHB,CHS,CLM,FIN,GBR,JPT,LWK,MXL,PUR,TSI,YRI	NA	LWK
chr4:9467391	rs187704087	LWK	NA	chr11:71310878	rs60346230	ASW,CHB,CHS,FIN,LWK,MXL,PUR	NA	LWK
chr4:9454097	rs188006348	LWK	NA	chr4:9478425	rs181768842	FIN,LWK,YRI	NA	LWK
chr4:9461507	rs189259987	CHS	NA	chr4:9485912	rs34152452	ASW,CEU,CHB,CHS,FIN,GBR,JPT,LWK,MXL,PUR,TSI,YRI	NA	CHS
chr4:9465896	rs184581284	ASW,CHB,JPT,LWK,MXL	NA	chr4:9490296	rs189431949	LWK	NA	LWK
chr4:9458470	rs191146680	CLM	NA	chr8:12545117	rs6992222	ASW,CEU,CHB,CHS,CLM,FIN,GBR,IBS,JPT,LWK,MXL,PUR,TSI,YRI	NA	CLM
chr4:9458470	rs191146680	CLM	NA	chr9:92990770	rs58722343	ASW,CLM,LWK,MXL,PUR,YRI	NA	CLM
chr4:9472423	rs187696475	CHB	NA	chr8:12553088	rs149496333	CHB,CHS,JPT	NA	CHB
chr4:9467391	rs187704087	LWK	NA	chr11:67736276	rs181704501	LWK	NA	LWK
chr4:9454694	rs182194961	LWK	NA	chr4:9509791	rs2086431	ASW,CEU,CHB,CHS,CLM,GBR,JPT,LWK,MXL,PUR,TSI,YRI	NA	LWK
chr4:9462484	rs145292547	ASW,CHB,CHS,CLM,GBR,LWK,PUR	NA	chr4:9516056	rs189081843	LWK	NA	LWK
chr4:9463492	rs189699167	CHB	NA	chr4:9517058	rs148016182	CHB,CHS,JPT	NA	CHB
chr4:9464601	rs143327467	JPT	NA	chr11:71334705	rs115993856	ASW,CHB,CLM,JPT,LWK,PUR,TSI,YRI	NA	JPT
chr4:9462002	rs187939229	CHB	NA	chr13:42013941	rs7993576	ASW,CEU,CHB,CHS,CLM,FIN,GBR,JPT,LWK,MXL,PUR,TSI,YRI	NA	CHB
chr4:9472614	rs6818364	YRI	NA	chr7:6918346	rs185213378	YRI	NA	YRI
chr4:9485962	rs187722983	CLM	NA	chr7:6906699	rs112535339	ASW,CEU,CHB,CHS,CLM,GBR,IBS,JPT,LWK,PUR,TSI,YRI	NA	CLM
chr4:9489764	rs183165793	LWK,YRI	NA	chr7:6902904	rs187507614	LWK	NA	LWK
chr4:9467563	rs187186640	YRI	NA	chr4:9753306	rs192713143	ASW,YRI	NA	YRI
chr4:9467391	rs187704087	LWK	NA	chr11:67507365	rs12146650	ASW,CEU,CHB,CHS,CLM,FIN,GBR,IBS,JPT,LWK,MXL,PUR,TSI,YRI	NA	LWK
chr4:9472057	rs187078666	ASW,CHB,CHS,FIN,LWK	NA	chr13:42018147	rs114220914	LWK	NA	LWK
chr4:9480573	rs73802642	ASW,CHB,CLM,LWK,YRI	NA	chr11:67495721	rs182967240	CHB	NA	CHB
chr4:9485797	rs145153579	LWK,PUR,YRI	NA	chr10:15029046	rs148744363	YRI	NA	YRI
chr4:9477182	rs191684000	LWK	NA	chr8:12550728	rs55747205	ASW,CEU,CHB,CHS,CLM,FIN,GBR,IBS,JPT,LWK,MXL,PUR,TSI,YRI	NA	LWK
chr4:9487834	rs28546984	ASW,CEU,CHS,CLM,FIN,GBR,JPT,LWK,MXL,TSI,YRI	NA	chr8:12540194	rs183860046	LWK	NA	LWK
chr4:9484038	rs148344798	JPT	NA	chr9:92991999	rs112151287	ASW,CEU,CHB,CHS,CLM,FIN,GBR,IBS,JPT,LWK,PUR,TSI	NA	JPT
chr4:9483761	rs7689122	ASW,CEU,CHB,CHS,CLM,FIN,GBR,IBS,JPT,LWK,MXL,PUR,TSI,YRI	NA	chr8:12563829	rs182767313	CHB	NA	CHB
chr4:9492085	rs143048489	ASW,LWK,MXL,YRI	NA	chr7:97570590	rs141303086	YRI	NA	YRI
chr4:9484468	rs184751766	YRI	NA	chr4:9513637	rs146659105	CHB,CHS,YRI	NA	YRI
chr4:9485841	rs10212937	ASW,CEU,CHB,CHS,CLM,FIN,GBR,IBS,JPT,LWK,MXL,PUR,TSI,YRI	NA	chr4:9515009	rs151015595	LWK	NA	LWK
chr4:9489872	rs141466885	YRI	NA	chr11:3617377	rs71478539	ASW,CEU,CLM,FIN,GBR,JPT,PUR,TSI,YRI	NA	YRI
chr4:9492119	rs13125980	ASW,CEU,CHB,CHS,CLM,FIN,GBR,IBS,JPT,LWK,MXL,PUR,TSI,YRI	NA	chr4:9753464	rs186739971	MXL	NA	MXL
chr4:9521233	rs148897095	LWK	NA	chr11:67736017	rs12574652	ASW,CEU,CHB,CHS,CLM,FIN,GBR,IBS,JPT,LWK,MXL,PUR,TSI,YRI	NA	LWK
chr4:9514742	rs146118254	ASW,CHB,CHS,JPT,LWK,PUR,YRI	NA	chr8:12561358	rs185868190	JPT	NA	JPT
chr4:9520489	rs146238242	ASW,LWK,YRI	NA	chr8:11781086	rs191027937	YRI	NA	YRI
chr4:9512110	rs3961015	ASW,CEU,CHB,CHS,CLM,FIN,GBR,JPT,LWK,MXL,PUR,TSI,YRI	NA	chr12:8572324	rs183139021	YRI	NA	YRI
chr4:9526036	rs192592142	PUR,YRI	NA	chr12:8557258	rs7315212	YRI	NA	YRI
chr4:9509899	rs62410349	ASW,CEU,CLM,GBR,LWK,PUR,TSI,YRI	NA	chr8:12548772	rs188559040	CLM	NA	CLM
chr4:9512554	rs150431445	ASW,CHB,CHS,CLM,JPT,LWK,PUR,YRI	NA	chr8:12546132	rs186395561	YRI	NA	YRI
chr4:9520599	rs187911823	YRI	NA	chr8:12536845	rs10094843	ASW,CEU,CHB,CHS,CLM,FIN,GBR,IBS,JPT,LWK,MXL,PUR,TSI,YRI	NA	YRI
chr4:9531162	rs181757532	TSI	NA	chr8:11875478	rs143554306	ASW,CEU,CLM,FIN,GBR,IBS,MXL,PUR,TSI,YRI	NA	TSI
chr4:9516791	rs4974883	ASW,CEU,CHB,CHS,CLM,FIN,GBR,IBS,JPT,LWK,MXL,PUR,TSI,YRI	NA	chr11:71306721	rs183823422	YRI	NA	YRI
chr4:9520407	rs186097715	LWK	NA	chr11:71310326	rs7114998	ASW,CEU,CHB,CHS,CLM,FIN,GBR,IBS,JPT,LWK,MXL,PUR,TSI,YRI	NA	LWK
chr4:9518195	rs143557115	FIN,GBR,MXL,TSI	NA	chr13:42011447	rs181647874	TSI	NA	TSI
chr4:9521233	rs148897095	LWK	NA	chr4:9753393	rs60619330	ASW,CEU,CHB,CHS,CLM,FIN,GBR,JPT,LWK,PUR,TSI,YRI	NA	LWK
chr4:9520840	rs146313989	LWK	NA	chr7:6923696	rs139708854	ASW,CEU,CHS,CLM,FIN,GBR,JPT,LWK,MXL,PUR,YRI	NA	LWK
chr4:9521233	rs148897095	LWK	NA	chr7:6923304	rs57793173	CEU,CHB,CHS,CLM,FIN,GBR,JPT,LWK,PUR,TSI,YRI	NA	LWK
chr4:9521390	rs192960351	YRI	NA	chr7:6923147	rs10241608	ASW,CEU,CHB,CHS,CLM,FIN,GBR,JPT,LWK,MXL,TSI,YRI	NA	YRI
chr4:9685399	rs190047282	LWK	NA	chr12:8401209	rs146368103	ASW,LWK,TSI,YRI	NA	LWK
chr4:9655210	rs183418933	FIN	NA	chr11:71472569	rs6592316	ASW,CEU,CHB,CHS,CLM,FIN,GBR,IBS,JPT,LWK,MXL,PUR,TSI,YRI	NA	FIN
chr4:9721553	rs11730702	ASW,CEU,CHB,CHS,CLM,FIN,GBR,IBS,JPT,LWK,MXL,PUR,TSI,YRI	NA	chr7:6958563	rs147426698	GBR	NA	GBR
chr4:9723435	rs184690445	JPT,LWK,YRI	NA	chr7:6956684	rs191636585	YRI	NA	YRI
chr4:9726304	rs188789515	LWK	NA	chr7:6953833	rs9692177	ASW,LWK,YRI	NA	LWK
chr4:9732962	rs181781328	GBR	NA	chr21:33823786	rs9284454	ASW,CEU,CHB,CHS,CLM,FIN,GBR,IBS,JPT,LWK,MXL,PUR,TSI,YRI	NA	GBR
chr4:9731100	rs183753009	LWK	NA	chr11:3421481	rs144764375	ASW,LWK,MXL,PUR,YRI	NA	LWK
chr4:9746653	rs112890065	ASW,LWK,YRI	NA	chr7:6930039	rs191328031	LWK	NA	LWK
chr4:9755168	rs149418973	LWK	NA	chr7:6921526	rs10254895	ASW,CEU,CHB,CHS,CLM,FIN,GBR,IBS,JPT,LWK,MXL,PUR,TSI,YRI	NA	LWK
chr4:9755340	rs115375775	ASW,CLM,LWK,PUR,YRI	NA	chr11:67505154	rs184911058	LWK	NA	LWK
chr4:9752504	rs182161380	PUR,YRI	NA	chr11:67485146	rs183999833	YRI	NA	YRI
chr4:9753417	rs9993054	ASW,CEU,CHB,CHS,CLM,FIN,GBR,JPT,LWK,MXL,PUR,TSI,YRI	NA	chr11:71311161	rs184100218	FIN	NA	FIN
chr4:9753448	rs181686776	YRI	NA	chr12:8562057	rs111334800	ASW,LWK,PUR,YRI	NA	YRI
chr4:9758227	rs182726786	LWK	NA	chr13:47036070	rs149425669	LWK	NA	LWK
chr4:22623432	rs182021504	YRI	NA	chr18:24552932	rs1785533	ASW,CEU,CHB,CHS,CLM,FIN,GBR,IBS,JPT,LWK,MXL,PUR,TSI,YRI	NA	YRI
chr4:33835005	rs184485664	CHS	NA	chr7:57606046	rs35703310	CHB,CHS,JPT	NA	CHS
chr4:33832854	rs181376691	GBR	NA	chr20:26150991	rs1881451	ASW,CEU,CHB,CHS,CLM,FIN,GBR,IBS,JPT,LWK,MXL,PUR,TSI,YRI	NA	GBR
chr4:34450769	rs12512828	CHS,CLM,MXL,PUR	NA	chr7:57570358	rs191466700	PUR	NA	PUR
chr4:34711183	rs11096741	ASW,CEU,CHB,CLM,FIN,GBR,LWK,MXL,PUR,TSI,YRI	NA	chr4:34800836	rs183162557	TSI	NA	TSI
chr4:69382222	rs189204066	LWK	NA	chr4:69493493	rs192515615	LWK	NA	LWK
chr4:69694784	rs191955481	LWK	UGT2B10	chr4:70287061	rs62307238	ASW,CEU,CHB,CHS,CLM,FIN,GBR,JPT,LWK,MXL,PUR,TSI,YRI	NA	LWK
chr4:69745508	rs138530845	TSI	NA	chr4:70304330	rs11930857	ASW,CEU,CHB,CHS,CLM,FIN,GBR,IBS,JPT,LWK,MXL,PUR,TSI,YRI	NA	TSI
chr4:69872942	rs115696858	ASW,CEU,CHB,CHS,CLM,FIN,GBR,IBS,JPT,LWK,MXL,PUR,TSI,YRI	UGT2B10	chr4:70286506	rs182526768	CLM	NA	CLM
chr4:69887580	rs185836667	ASW	NA	chr4:70081827	rs6847476	ASW,CEU,CHB,CHS,CLM,FIN,GBR,IBS,JPT,LWK,MXL,PUR,TSI,YRI	NA	ASW
chr4:69871765	rs185478094	ASW	UGT2B10	chr4:70159339	rs186000630	ASW,CHS	NA	ASW
chr4:69887761	rs186165685	CLM,LWK	NA	chr4:70144654	rs192429171	CLM	NA	CLM
chr4:69888957	rs4307028	ASW,CHB,CHS,CLM,GBR,JPT,LWK,PUR,YRI	NA	chr4:70143458	rs181139841	ASW	NA	ASW
chr4:70029821	rs182830435	YRI	NA	chr4:70194747	rs4694721	ASW,CEU,CHB,CHS,CLM,FIN,GBR,IBS,JPT,LWK,MXL,PUR,TSI,YRI	NA	YRI
chr4:70044505	rs72501230	CEU,CHB,CHS,CLM,FIN,GBR,IBS,JPT,LWK,MXL,PUR,TSI,YRI	NA	chr4:70209453	rs146472847	YRI	NA	YRI
chr4:70054855	rs192179723	YRI	NA	chr4:70293856	rs12506686	CEU,CHB,CHS,FIN,GBR,JPT,LWK,MXL,PUR,TSI,YRI	NA	YRI
chr4:70152856	rs192419407	JPT,LWK	UGT2B28	chr4:70281190	rs112063073	LWK	NA	LWK
chr4:71082671	rs57221544	ASW,CEU,CHB,CHS,CLM,FIN,GBR,IBS,JPT,LWK,MXL,PUR,TSI,YRI	NA	chr4:71087088	rs183406816	CHB	NA	CHB
chr4:73408633	rs788914	ASW,LWK,PUR,YRI	ADAMTS3	chr4:73474621	rs191770739	ASW	NA	ASW
chr4:74804444	rs116254820	ASW,CEU,CHB,CHS,CLM,FIN,GBR,IBS,JPT,LWK,MXL,PUR,TSI,YRI	NA	chr9:4944793	rs193139077	GBR	NA	GBR
chr4:119517269	rs4001384	JPT	NA	chr4:120371104	rs185851130	CLM,FIN,IBS,JPT,LWK	NA	JPT
chr4:119513162	rs147883023	ASW,LWK,YRI	NA	chr10:38692364	rs182548023	YRI	NA	YRI
chr4:119557488	rs189501106	CHB	NA	chr7:39835556	rs74779143	ASW,CHB,CHS,CLM,FIN,GBR,IBS,JPT,LWK,MXL,TSI,YRI	NA	CHB
chr4:120328931	rs183106090	YRI	FLJ14186	chr7:56896931	rs144333454	LWK,YRI	NA	YRI
chr4:120364619	rs10019406	ASW,CEU,CHB,CHS,CLM,GBR,JPT,LWK,MXL,TSI,YRI	NA	chr10:38703225	rs183572686	JPT	NA	JPT
chr4:120381523	rs10017335	ASW,CEU,CHB,CHS,CLM,FIN,GBR,IBS,JPT,LWK,MXL,PUR,TSI,YRI	LOC645513	chr7:35911869	rs189359575	ASW	NA	ASW
chr4:132651520	rs3978111	ASW,CEU,CHB,CHS,CLM,FIN,GBR,IBS,JPT,LWK,MXL,PUR,TSI,YRI	NA	chr4:132899504	rs184374778	LWK	NA	LWK
chr4:132665313	rs183212135	CEU	NA	chr4:132898182	rs1702854	ASW,CEU,CHB,CHS,CLM,FIN,GBR,JPT,LWK,MXL,PUR,TSI,YRI	NA	CEU
chr4:132668076	rs188575243	CLM	NA	chr9:45441366	rs187011879	ASW,CHB,CHS,CLM,FIN,GBR,JPT,LWK,MXL,PUR,TSI	NA	CLM
chr4:144717671	rs28546777	ASW,LWK	NA	chr4:144848270	rs6838054	LWK	NA	LWK
chr4:144718238	rs190218826	YRI	NA	chr4:144848837	rs186577932	ASW,YRI	NA	YRI
chr4:144719585	rs181812464	LWK	NA	chr4:144850182	rs2323388	ASW,LWK,YRI	NA	LWK
chr4:144750037	rs144827219	LWK	NA	chr4:144981045	rs138316208	LWK	NA	LWK
chr4:144768192	rs2323337	LWK,YRI	NA	chr4:144992388	rs28668346	YRI	NA	YRI
chr4:144780615	rs4999434	FIN,LWK	NA	chr4:145004692	rs181283520	LWK	NA	LWK
chr4:144921012	rs146281810	LWK	GYPB	chr4:145040314	rs10023823	ASW,CLM,LWK,PUR,TSI,YRI	NA	LWK
chr4:144942362	rs185695887	LWK	NA	chr4:145063706	rs111524415	LWK	NA	LWK
chr4:144946566	rs58228151	ASW,CHB,CHS,CLM,JPT,LWK,MXL,PUR,TSI,YRI	NA	chr4:145067912	rs182831067	JPT	NA	JPT
chr4:145767281	rs114417500	MXL,PUR,TSI,YRI	NA	chr5:21883202	rs150631265	YRI	NA	YRI
chr4:146058708	rs193048642	LWK	OTUD4	chr12:3951557	rs3816503	ASW,CEU,CHB,CHS,CLM,FIN,GBR,IBS,JPT,LWK,MXL,TSI,YRI	NA	LWK
chr4:166325868	rs2241812	ASW,CEU,CHB,CHS,CLM,FIN,GBR,IBS,JPT,LWK,MXL,PUR,TSI,YRI	CPE	chr12:8789558	rs189055091	TSI	NA	TSI
chr4:174537221	rs11726970	ASW,CEU,CHB,CHS,CLM,FIN,GBR,IBS,JPT,LWK,MXL,PUR,TSI,YRI	NA	chr11:14695263	rs181768016	LWK	NA	LWK
chr5:177229181	rs186153850	ASW,CHB,FIN,JPT,LWK,YRI	NA	chr5:175468910	rs145302294	LWK	NA	LWK
chr5:177266026	rs2382160	ASW,CEU,CHB,CHS,CLM,FIN,GBR,IBS,JPT,LWK,MXL,PUR,TSI,YRI	NA	chr5:175431772	rs4538626	FIN	NA	FIN
chr5:177267878	rs4958937	CHS,FIN,GBR,IBS	NA	chr5:175429916	rs187682711	CHS	NA	CHS
chr5:177316727	rs140887650	FIN	NA	chr5:175381063	rs142165620	ASW,CEU,FIN,GBR,LWK,MXL,PUR,TSI,YRI	NA	FIN
chr5:787847	rs142637330	ASW,MXL	NA	chr5:696515	rs141987339	MXL	NA	MXL
chr5:792020	rs146830591	CEU,CLM,GBR,MXL,PUR	NA	chr5:700705	rs144579559	GBR	NA	GBR
chr5:801362	rs3867415	ASW,CEU,CHB,CHS,CLM,FIN,GBR,JPT,MXL,PUR,TSI	ZDHHC11	chr5:717063	rs185062698	CHS	NA	CHS
chr5:802321	rs149745323	TSI	ZDHHC11	chr5:718021	rs1969080	ASW,CEU,CHB,CHS,CLM,FIN,GBR,IBS,JPT,LWK,MXL,PUR,TSI,YRI	NA	TSI
chr5:807519	rs6879325	ASW,CEU,CHB,CHS,CLM,FIN,GBR,IBS,JPT,LWK,MXL,PUR,TSI,YRI	ZDHHC11	chr5:723192	rs142829267	JPT	NA	JPT
chr5:1572879	rs184224185	GBR	SDHAP3	chr5:256109	rs6871034	ASW,CEU,CHB,CHS,CLM,FIN,GBR,IBS,JPT,LWK,MXL,PUR,TSI,YRI	NA	GBR
chr5:1573049	rs149974869	ASW,CEU,CLM,FIN,GBR,LWK,PUR,TSI,YRI	SDHAP3	chr5:255939	rs188414636	FIN	NA	FIN
chr5:1574039	rs10075482	ASW,FIN,GBR,JPT,LWK,TSI,YRI	SDHAP3	chr5:254879	rs150571491	YRI	NA	YRI
chr5:1579379	rs113377238	ASW,CEU,CHB,CLM,FIN,GBR,LWK,MXL,PUR,TSI,YRI	SDHAP3	chr5:248506	rs185779377	ASW	NA	ASW
chr5:20708593	rs143164571	CEU,CLM,FIN,GBR,LWK,PUR,YRI	NA	chr5:34160558	rs186982274	PUR	NA	PUR
chr5:20739558	rs58446470	ASW,CLM,FIN,GBR,LWK,MXL,PUR,TSI,YRI	NA	chr5:34122146	rs191010792	FIN	NA	FIN
chr5:20785373	rs113081095	ASW,CLM,LWK,MXL,YRI	NA	chr5:34076666	rs182536744	MXL	NA	MXL
chr5:20786341	rs188412713	FIN	NA	chr5:34075708	rs185507875	CLM,FIN,TSI	NA	FIN
chr5:20791706	rs147244836	ASW,CLM,LWK,PUR,YRI	NA	chr5:34070371	rs187471599	LWK	NA	LWK
chr5:20793300	rs10072815	ASW,CLM,FIN,GBR,JPT,LWK,PUR,YRI	NA	chr5:34068836	rs140010980	YRI	NA	YRI
chr5:20796593	rs185082573	CHB	NA	chr5:34407545	rs1072792	ASW,CHB,CHS,CLM,FIN,GBR,JPT,MXL,PUR,TSI,YRI	NA	CHB
chr5:20806379	rs192505908	ASW	NA	chr5:34397765	rs13360332	ASW,LWK,YRI	NA	ASW
chr5:20808390	rs183654563	ASW	NA	chr5:34395760	rs142525455	ASW,LWK,PUR,YRI	NA	ASW
chr5:20810186	rs115546928	FIN,GBR,LWK,YRI	NA	chr5:34393990	rs141263458	LWK	NA	LWK
chr5:20834930	rs185586210	JPT	NA	chr5:34371502	rs138397138	JPT	NA	JPT
chr5:20840737	rs185013495	LWK	NA	chr5:34365435	rs180962104	LWK,YRI	NA	LWK
chr5:20841127	rs190071280	MXL,YRI	NA	chr5:34365045	rs185060199	MXL	NA	MXL
chr5:20889976	rs185654725	ASW	NA	chr5:34315560	rs184579369	ASW,LWK,YRI	NA	ASW
chr5:20890682	rs190832917	ASW,YRI	NA	chr5:34314854	rs28501655	YRI	NA	YRI
chr5:20896129	rs189168992	ASW	NA	chr5:34309425	rs10472241	ASW,FIN,GBR,LWK,PUR,TSI,YRI	NA	ASW
chr5:20901248	rs192367526	LWK	NA	chr5:34301171	rs185148762	ASW,LWK,PUR,TSI,YRI	NA	LWK
chr5:20922115	rs189268346	MXL	NA	chr5:34280304	rs184540528	MXL	NA	MXL
chr5:20922285	rs181580014	YRI	NA	chr5:34280134	rs59447977	JPT,LWK,YRI	NA	YRI
chr5:20931446	rs60885534	ASW,LWK,PUR,YRI	NA	chr5:34270973	rs186418617	LWK	NA	LWK
chr5:20935265	rs184126709	FIN,MXL,TSI	NA	chr5:34267140	rs79036176	FIN	NA	FIN
chr5:21358457	rs181722514	GBR	NA	chr6:26907831	rs9379945	ASW,CEU,CHB,CHS,FIN,GBR,IBS,JPT,LWK,MXL,PUR,TSI,YRI	NA	GBR
chr5:21456634	rs181288475	LWK	NA	chr6:58290681	rs148821577	LWK	NA	LWK
chr5:37482076	rs140563737	ASW,CLM,LWK,PUR,YRI	WDR70	chr5:98863614	rs144643939	YRI	NA	YRI
chr5:175640831	rs10075987	ASW,CLM,YRI	NA	chr5:177124111	rs192797924	YRI	NA	YRI
chr5:175685090	rs190831733	GBR	SIMC1	chr5:177081187	rs139907120	CEU,CLM,GBR,MXL	NA	GBR
chr5:175712078	rs149089343	ASW,CEU,CHS,FIN,LWK,PUR,YRI	SIMC1	chr5:177063133	rs181206440	LWK	NA	LWK
chr5:295011	rs7708205	ASW,CEU,CHB,CLM,GBR,LWK,MXL,PUR,TSI,YRI	PDCD6	chr8:70242121	rs181766079	ASW	NA	ASW
chr5:739176	rs143966504	CHB,CHS,IBS,JPT,LWK,MXL,PUR,YRI	NA	chr5:831362	rs150600852	PUR	NA	PUR
chr5:2059172	rs186031202	YRI	NA	chr5:2069583	rs73732550	ASW,CHB,CHS,CLM,LWK,MXL,PUR,YRI	NA	YRI
chr5:5392376	rs11954347	ASW,CEU,CHB,CHS,CLM,FIN,GBR,IBS,JPT,LWK,MXL,PUR,TSI,YRI	NA	chr5:21472388	rs187356952	CEU	NA	CEU
chr5:14652195	rs139569085	ASW	NA	chr16:27144952	rs148216717	ASW,YRI	NA	ASW
chr5:17606175	rs181250461	YRI	NA	chr5:17635851	rs78835361	ASW,LWK,YRI	NA	YRI
chr5:17619815	rs139172158	JPT	NA	chr5:17643110	rs937963	ASW,CEU,CHB,CHS,CLM,FIN,GBR,JPT,LWK,MXL,PUR,TSI,YRI	NA	JPT
chr5:18614645	rs191281417	MXL	NA	chr10:37802532	rs2475206	ASW,CEU,CHB,CHS,CLM,FIN,GBR,IBS,JPT,LWK,MXL,PUR,TSI,YRI	NA	MXL
chr5:21884285	rs141913915	CEU,FIN,LWK,MXL,PUR	CDH12	chr8:7748643	rs147474119	MXL	NA	MXL
chr5:32603874	rs144936817	LWK	SUB1	chr8:11650475	rs7001819	ASW,CEU,CHB,CHS,CLM,FIN,GBR,IBS,JPT,LWK,MXL,PUR,TSI,YRI	NA	LWK
chr5:37388191	rs186706004	PUR	WDR70	chr6:58278898	rs12213747	ASW,CEU,CHB,CHS,CLM,FIN,GBR,IBS,JPT,LWK,MXL,PUR,TSI,YRI	NA	PUR
chr5:54154162	rs116751827	ASW,CEU,CHB,CHS,CLM,GBR,IBS,JPT,LWK,MXL,PUR,TSI,YRI	NA	chr19:9834784	rs186732752	YRI	NA	YRI
chr5:68646991	rs62371695	CEU,CHB,FIN,GBR,IBS,TSI	NA	chr12:34404111	rs150386404	IBS	NA	IBS
chr5:72021940	rs10073222	ASW,CEU,CHB,CHS,CLM,FIN,GBR,IBS,JPT,LWK,MXL,PUR,TSI,YRI	NA	chr15:79960725	rs184179566	ASW	NA	ASW
chr5:75537628	rs185322106	YRI	SV2C	chr7:84506447	rs140714314	ASW,YRI	NA	YRI
chr5:79655647	rs143926077	LWK	NA	chr5:135764794	rs346660	ASW,CEU,CHB,CHS,CLM,FIN,GBR,IBS,JPT,LWK,MXL,PUR,TSI,YRI	NA	LWK
chr5:79655083	rs56239991	ASW,CEU,CHB,CLM,FIN,GBR,IBS,JPT,LWK,MXL,PUR,TSI,YRI	NA	chr6:27491932	rs190875750	LWK	NA	LWK
chr5:79655467	rs35735778	ASW,CEU,CLM,FIN,GBR,IBS,LWK,MXL,PUR,TSI,YRI	NA	chr15:99825395	rs186901693	LWK	NA	LWK
chr5:82272491	rs148470326	LWK	NA	chr11:94646804	rs61605036	ASW,CLM,LWK,YRI	NA	LWK
chr5:98910918	rs189903009	ASW,LWK	NA	chr5:99072757	rs180702070	ASW	NA	ASW
chr5:108924984	rs190046295	YRI	NA	chr12:105370840	rs114686760	ASW,CLM,LWK,PUR,YRI	NA	YRI
chr5:108925093	rs13169854	ASW,CEU,CHB,CHS,CLM,FIN,GBR,IBS,JPT,LWK,MXL,PUR,TSI,YRI	NA	chr9:100462813	rs114033960	YRI	NA	YRI
chr5:115553361	rs147498426	LWK	COMMD10	chr17:58512164	rs151251393	ASW,CEU,CHB,CHS,CLM,FIN,GBR,IBS,JPT,LWK,MXL,PUR,TSI,YRI	NA	LWK
chr5:122972363	rs185230339	LWK	NA	chr6:116779213	rs189406925	LWK	NA	LWK
chr5:140481594	rs17844392	CEU,GBR,JPT,TSI	PCDHB3	chr5:140531193	rs149392351	GBR	PCDHB6	GBR
chr5:140481853	rs190295519	CHB	PCDHB3	chr5:140563754	rs17844656	ASW,CEU,CHB,CHS,CLM,FIN,GBR,JPT,LWK,MXL,PUR,TSI,YRI	PCDHB16	CHB
chr5:140554697	rs180836755	PUR	PCDHB7	chr5:140590766	rs2910006	ASW,CEU,CHB,CHS,CLM,FIN,GBR,IBS,JPT,LWK,MXL,PUR,TSI,YRI	PCDHB12	PUR
chr5:140557122	rs17096950	ASW,CEU,CHB,CHS,CLM,FIN,GBR,IBS,JPT,LWK,MXL,PUR,TSI,YRI	NA	chr5:140593201	rs148066462	JPT	NA	JPT
chr5:174351520	rs147233641	ASW,LWK,PUR,YRI	FLJ16171	chr15:85723858	rs186770581	ASW	NA	ASW
chr5:175335522	rs185812113	ASW	NA	chr5:177357699	rs145940574	ASW,CEU,CLM,LWK,YRI	NA	ASW
chr5:177376348	rs188395414	FIN	NA	chr5:178945488	rs73809244	ASW,CEU,CHB,CHS,CLM,FIN,GBR,JPT,MXL,PUR,TSI,YRI	NA	FIN
chr5:177380624	rs11741476	CHB,CHS,CLM,FIN,GBR,JPT,LWK,MXL,PUR,TSI,YRI	NA	chr5:178942134	rs140388229	CLM	NA	CLM
chr5:180557598	rs10061754	ASW,CEU,CHB,CHS,CLM,FIN,GBR,IBS,JPT,LWK,MXL,PUR,TSI,YRI	NA	chr5:180574570	rs181984925	CHS	NA	CHS
chr6:58682886	rs138395540	ASW,YRI	NA	chr6:58058242	rs114693346	YRI	NA	YRI
chr6:58684223	rs150379342	ASW,CLM,LWK,PUR,YRI	NA	chr6:58056910	rs184352131	YRI	NA	YRI
chr6:58696777	rs7753727	ASW,CLM,LWK,YRI	NA	chr6:58044394	rs192980137	LWK	NA	LWK
chr6:58705928	rs191601540	CHB	NA	chr6:58035240	rs140110389	CEU,CHB,FIN,GBR,MXL,PUR,TSI,YRI	NA	CHB
chr6:58713943	rs187374818	FIN	NA	chr6:58027496	rs138426724	ASW,CEU,CHB,CHS,CLM,FIN,GBR,JPT,LWK,MXL,PUR,TSI,YRI	NA	FIN
chr6:31456217	rs192403150	GBR	NA	chr6:31359316	rs116037441	ASW,CEU,CHB,CHS,CLM,FIN,GBR,IBS,JPT,LWK,MXL,PUR,TSI,YRI	NA	GBR
chr6:31471540	rs145516623	JPT	MICB	chr6:31376989	rs115656914	CEU,CHB,CHS,CLM,FIN,GBR,JPT,MXL,PUR,TSI	NA	JPT
chr6:31475671	rs144459229	JPT	MICB	chr6:31380587	rs116289865	ASW,CEU,CHB,CHS,CLM,FIN,GBR,IBS,JPT,LWK,MXL,PUR,TSI,YRI	NA	JPT
chr6:31313722	rs115759691	ASW,CEU,CHB,CHS,CLM,FIN,GBR,IBS,JPT,LWK,MXL,PUR,TSI,YRI	NA	chr6:31221313	rs191933309	CHB	NA	CHB
chr6:31323070	rs201631619	TSI	HLA-B	chr6:31237963	rs138463390	ASW,CEU,CHB,CHS,CLM,FIN,GBR,JPT,LWK,MXL,PUR,TSI,YRI	NA	TSI
chr6:57777859	rs183739265	FIN	NA	chr6:58381929	rs146465242	ASW,CEU,FIN,JPT,LWK,MXL,PUR,YRI	NA	FIN
chr6:57808534	rs9464591	ASW,CEU,CHB,CHS,CLM,FIN,GBR,IBS,JPT,LWK,MXL,PUR,TSI,YRI	NA	chr6:58415288	rs182781396	CHS	NA	CHS
chr6:57940474	rs140559631	LWK	NA	chr6:58544740	rs146319997	LWK,YRI	NA	LWK
chr6:57968389	rs7761861	YRI	NA	chr6:58572623	rs112551328	ASW,LWK,PUR,YRI	NA	YRI
chr6:58191234	rs62414299	CEU,CHB,CHS,FIN,GBR,JPT,PUR,TSI,YRI	NA	chr6:26678993	rs185884461	GBR	NA	GBR
chr6:150334957	rs150215815	ASW,CLM,FIN,MXL,PUR	NA	chr6:150276772	rs189944276	ASW	NA	ASW
chr6:150342310	rs9479413	LWK,YRI	RAET1L	chr6:150267520	rs200650236	LWK	ULBP2	LWK
chr6:26752358	rs113325819	CEU,CHB,CHS,CLM,FIN,GBR,LWK,PUR,TSI,YRI	NA	chr6:58142221	rs181808100	CHS	NA	CHS
chr6:26753117	rs112541003	ASW,CHB,JPT,LWK,YRI	NA	chr6:58141463	rs186965648	YRI	NA	YRI
chr6:29851662	rs144658932	PUR	NA	chr6:29906489	rs114650142	ASW,CEU,CHB,CHS,CLM,FIN,GBR,IBS,JPT,LWK,MXL,PUR,TSI,YRI	NA	PUR
chr6:30417010	rs115556258	ASW,CEU,CHB,CHS,CLM,FIN,GBR,IBS,JPT,LWK,MXL,PUR,TSI,YRI	NA	chr6:30429582	rs188517067	FIN	NA	FIN
chr6:31975113	rs146433877	LWK	CYP21A1P,CYP21A2	chr6:32007849	rs6472	LWK	CYP21A2	LWK
chr6:32447029	rs141381650	ASW,CEU,CHS,CLM,FIN,GBR,IBS,MXL,PUR,TSI,YRI	NA	chr6:32534776	rs191389707	CLM	NA	CLM
chr6:32449578	rs144290776	MXL	NA	chr6:32493360	rs73726201	ASW,CEU,CHB,CHS,CLM,FIN,GBR,IBS,JPT,LWK,MXL,PUR,TSI,YRI	NA	MXL
chr6:32478768	rs187368208	YRI	NA	chr6:32541407	rs146053842	CEU,CHB,CHS,CLM,FIN,GBR,LWK,PUR,TSI,YRI	NA	YRI
chr6:32479060	rs182549933	FIN	NA	chr6:32541702	rs115965423	CEU,CHB,CHS,FIN,GBR,JPT,TSI,YRI	NA	FIN
chr6:32479198	rs112976714	CEU,CHB,GBR,JPT,MXL,YRI	NA	chr6:32541840	rs146096179	MXL	NA	MXL
chr6:32479905	rs188071292	CHB	NA	chr6:32542564	rs76016760	ASW,CEU,CHB,JPT	NA	CHB
chr6:32481277	rs144597890	CHB	NA	chr6:32543376	rs72847652	ASW,CEU,CHB,CHS,CLM,FIN,GBR,IBS,JPT,LWK,MXL,PUR,TSI,YRI	NA	CHB
chr6:32483496	rs141787528	TSI	NA	chr6:32545178	rs41284938	ASW,CEU,CHB,CHS,CLM,FIN,GBR,IBS,JPT,LWK,MXL,PUR,TSI,YRI	NA	TSI
chr6:32483509	rs186807232	TSI	NA	chr6:32545191	rs41284939	ASW,CEU,CHB,CHS,CLM,FIN,GBR,IBS,JPT,LWK,MXL,PUR,TSI,YRI	NA	TSI
chr6:32484779	rs77762669	TSI	NA	chr6:32546132	rs9269655	ASW,CEU,CHB,CHS,CLM,FIN,GBR,IBS,JPT,LWK,MXL,PUR,TSI,YRI	NA	TSI
chr6:32484943	rs113765538	CHS	NA	chr6:32546299	rs35113548	ASW,CEU,CHB,CHS,CLM,FIN,GBR,JPT,MXL,PUR,TSI,YRI	NA	CHS
chr6:32485342	rs185406567	JPT	HLA-DRB5	chr6:32546696	rs3208409	ASW,CEU,CHB,CHS,CLM,FIN,GBR,JPT,LWK,MXL,PUR,TSI,YRI	NA	JPT
chr6:32488268	rs190175258	CEU	HLA-DRB5	chr6:32550458	rs34861176	ASW,CEU,CHB,CHS,CLM,FIN,GBR,IBS,JPT,LWK,MXL,PUR,TSI,YRI	NA	CEU
chr6:32488506	rs190201928	GBR	HLA-DRB5	chr6:32550696	rs34580934	ASW,CEU,CHB,CHS,CLM,FIN,GBR,IBS,JPT,LWK,MXL,PUR,TSI,YRI	NA	GBR
chr6:32489032	rs114875775	JPT	HLA-DRB5	chr6:32551227	rs41284707	ASW,CEU,CHB,CHS,CLM,FIN,GBR,JPT,LWK,PUR,TSI,YRI	NA	JPT
chr6:32489497	rs186722453	LWK	HLA-DRB5	chr6:32551693	rs185779937	ASW,CHB,CHS,CLM,GBR,JPT,LWK,YRI	NA	LWK
chr6:32489502	rs181687346	CHB	HLA-DRB5	chr6:32551698	rs9269930	ASW,CEU,CHB,CHS,CLM,FIN,GBR,IBS,JPT,LWK,MXL,PUR,TSI,YRI	NA	CHB
chr6:32489655	rs182969435	TSI	HLA-DRB5	chr6:32551859	rs28724083	ASW,CEU,CHB,CHS,GBR,JPT,LWK,MXL,TSI,YRI	NA	TSI
chr6:32489695	rs78412103	ASW,CLM,IBS,JPT,LWK,MXL,YRI	HLA-DRB5	chr6:32551899	rs17878803	JPT	HLA-DRB1	JPT
chr6:32492723	rs192508694	CEU	HLA-DRB5	chr6:32552870	rs9270006	ASW,CEU,CHB,CHS,CLM,FIN,GBR,IBS,JPT,LWK,MXL,PUR,TSI,YRI	NA	CEU
chr6:32492807	rs181458918	JPT	HLA-DRB5	chr6:32552953	rs116743472	ASW,CEU,CHB,CHS,CLM,GBR,JPT,LWK,MXL,PUR,TSI,YRI	NA	JPT
chr6:32492808	rs186093620	JPT	HLA-DRB5	chr6:32552954	rs114217086	ASW,CEU,CHB,CHS,CLM,GBR,JPT,LWK,MXL,PUR,TSI,YRI	NA	JPT
chr6:32493639	rs139060225	CHS	HLA-DRB5	chr6:32553791	rs143892511	CHB,CHS,CLM,FIN,GBR,JPT,YRI	NA	CHS
chr6:32494054	rs145731835	TSI	HLA-DRB5	chr6:32554222	rs142391505	ASW,CEU,CHB,CHS,FIN,GBR,JPT,LWK,MXL,TSI,YRI	NA	TSI
chr6:32496302	rs112370389	GBR	HLA-DRB5	chr6:32555808	rs35934442	ASW,CEU,CHB,CLM,FIN,GBR,JPT,MXL,PUR,TSI	NA	GBR
chr6:58594896	rs141192951	CLM	NA	chr6:62063929	rs181614447	ASW,CLM	NA	CLM
chr6:58597735	rs186699538	ASW	NA	chr6:62066764	rs9404896	ASW,CEU,CHB,CHS,CLM,FIN,GBR,IBS,JPT,LWK,MXL,PUR,TSI,YRI	NA	ASW
chr6:58600860	rs2138707	ASW,CEU,CHB,CHS,CLM,FIN,GBR,IBS,JPT,LWK,MXL,PUR,TSI,YRI	NA	chr6:62069891	rs191330603	CHB	NA	CHB
chr6:66498679	rs149991043	ASW,LWK	SLC25A51P1	chr8:81507564	rs188680108	ASW	NA	ASW
chr6:80063971	rs138440803	ASW	NA	chr9:5312105	rs140479163	ASW,LWK,YRI	NA	ASW
chr6:109003989	rs9400241	CHB,CHS,CLM,FIN,GBR,JPT,PUR,TSI	FOXO3	chr17:18571221	rs189438634	FIN	NA	FIN
chr6:147133859	rs137953221	GBR	ADGB	chr6:147140769	rs477801	ASW,CEU,CHB,CHS,CLM,FIN,GBR,IBS,JPT,LWK,MXL,PUR,TSI,YRI	NA	GBR
chr6:147134445	rs12529705	ASW,CEU,CHB,CHS,CLM,FIN,GBR,IBS,JPT,LWK,MXL,PUR,TSI,YRI	ADGB	chr6:147141364	rs143399495	LWK	NA	LWK
chr6:150240441	rs188093777	CLM	LOC100652739,RAET1G	chr6:150267527	rs2282235	ASW,CEU,CHB,CHS,CLM,FIN,GBR,JPT,LWK,MXL,PUR,TSI,YRI	ULBP2	CLM
chr6:150247103	rs139654795	LWK	NA	chr6:150359240	rs147904723	ASW,CHB,LWK,PUR,YRI	NA	LWK
chr6:150308443	rs9322234	ASW,CEU,CHB,CHS,CLM,FIN,GBR,IBS,JPT,LWK,MXL,PUR,TSI,YRI	NA	chr6:150356094	rs150040051	CHB	NA	CHB
chr6:153725767	rs113605800	ASW,IBS,LWK	NA	chr6:161229110	rs182078407	LWK	NA	LWK
chr6:153773349	rs188248350	CLM,YRI	NA	chr6:161301928	rs116759876	YRI	NA	YRI
chr6:167589339	rs139436903	CHB	TCP10L2	chr6:167792726	rs3010596	ASW,CHB,CHS,CLM,FIN,GBR,IBS,LWK,MXL,PUR,TSI,YRI	NA	CHB
chr7:134209938	rs706189	ASW,CEU,CHB,CHS,CLM,FIN,GBR,IBS,JPT,LWK,MXL,PUR,TSI,YRI	NA	chr7:134244967	rs189606078	CEU	NA	CEU
chr7:134223316	rs190708369	CEU	AKR1B10	chr7:134262085	rs6967100	ASW,CEU,CHB,CHS,CLM,FIN,GBR,IBS,JPT,LWK,MXL,PUR,TSI,YRI	NA	CEU
chr7:56621154	rs188851863	MXL	NA	chr7:63910602	rs79116853	ASW,CEU,CLM,FIN,GBR,IBS,LWK,MXL,PUR,TSI,YRI	NA	MXL
chr7:56626439	rs10269334	ASW,CEU,CHB,CHS,CLM,FIN,GBR,IBS,LWK,MXL,PUR,TSI,YRI	NA	chr7:63905417	rs111527812	LWK	NA	LWK
chr7:57639388	rs185162617	ASW,YRI	NA	chr20:26116681	rs190585610	ASW	NA	ASW
chr7:72359864	rs7799826	ASW,LWK,YRI	POM121	chr7:75105757	rs187362191	LWK	NA	LWK
chr7:72359891	rs193147131	LWK	POM121	chr7:5095577	rs55914758	ASW,CEU,CLM,FIN,GBR,IBS,LWK,MXL,PUR,TSI,YRI	NA	LWK
chr7:97527178	rs150871404	LWK	NA	chr11:71389894	rs12272527	ASW,CEU,CHB,CHS,CLM,FIN,GBR,IBS,JPT,LWK,MXL,PUR,TSI,YRI	NA	LWK
chr7:97548099	rs114986203	ASW,CEU,FIN,GBR,LWK,MXL,PUR,TSI,YRI	NA	chr11:71360947	rs146254609	TSI	NA	TSI
chr7:97563114	rs190705206	YRI	NA	chr11:71345104	rs150901078	LWK,PUR,YRI	NA	YRI
chr7:97570590	rs141303086	YRI	NA	chr11:71337811	rs4945091	ASW,CEU,CHB,CHS,FIN,GBR,IBS,JPT,LWK,MXL,PUR,TSI,YRI	NA	YRI
chr7:97583722	rs111514437	ASW,LWK,YRI	NA	chr11:71323607	rs188093852	YRI	NA	YRI
chr7:97552929	rs146367307	TSI	NA	chr8:6955215	rs190375253	CEU,CLM,TSI	NA	TSI
chr7:97524266	rs190946533	CHS	NA	chr8:12474791	rs56970666	ASW,CEU,CHB,CHS,CLM,FIN,GBR,IBS,JPT,MXL,PUR,TSI,YRI	NA	CHS
chr7:149861295	rs150125923	CLM	NA	chr7:153500109	rs2622118	ASW,CEU,CHB,CLM,FIN,GBR,IBS,JPT,LWK,PUR,TSI,YRI	NA	CLM
chr7:149865078	rs184455210	YRI	NA	chr7:153496337	rs116316679	ASW,LWK,YRI	NA	YRI
chr7:149867703	rs143842240	ASW,CEU,CHB,FIN,GBR,IBS,JPT,LWK,YRI	NA	chr7:153493716	rs193120124	ASW	NA	ASW
chr7:149869435	rs190066862	IBS	NA	chr7:153491983	rs10248709	ASW,CEU,CHB,CLM,FIN,GBR,IBS,JPT,LWK,MXL,PUR,TSI,YRI	NA	IBS
chr7:149873164	rs147893731	CEU,CLM,FIN,GBR,IBS,TSI	NA	chr7:153488261	rs190362039	IBS	NA	IBS
chr7:149885926	rs147292730	ASW	NA	chr7:153475552	rs190630936	ASW	NA	ASW
chr7:149888020	rs150141485	CLM,FIN,GBR,LWK,YRI	NA	chr7:153473453	rs182789567	YRI	NA	YRI
chr7:149901746	rs146669470	ASW,LWK,YRI	NA	chr7:153461554	rs185343161	ASW	NA	ASW
chr7:149912196	rs185976766	ASW	NA	chr7:153451236	rs140166730	ASW,YRI	NA	ASW
chr7:149919594	rs141484078	ASW,CLM,LWK,YRI	NA	chr7:153443851	rs185325264	YRI	NA	YRI
chr7:149923284	rs187285680	ASW	NA	chr7:153440164	rs186519784	ASW,CLM,LWK	NA	ASW
chr7:149928652	rs140192440	GBR,LWK,TSI,YRI	NA	chr7:153434801	rs191147660	YRI	NA	YRI
chr7:149936775	rs113581924	LWK,YRI	NA	chr7:153426692	rs144823437	YRI	NA	YRI
chr7:149953697	rs57931032	CHB,CHS,FIN,GBR,LWK,PUR	ACTR3C	chr7:153409957	rs192333504	GBR	NA	GBR
chr7:5775103	rs6959488	ASW,LWK,MXL,PUR,YRI	RNF216	chr7:5018320	rs187760601	YRI	NA	YRI
chr7:5891096	rs187212573	CLM	ZNF815P	chr7:97647431	rs4727384	CEU,CHB,CHS,CLM,FIN,GBR,IBS,JPT,LWK,MXL,TSI	NA	CLM
chr7:5935450	rs4724751	ASW,CEU,CHB,CHS,CLM,FIN,GBR,IBS,JPT,MXL,PUR,TSI,YRI	NA	chr7:97604536	rs183487915	TSI	NA	TSI
chr7:6779901	rs192103485	GBR	PMS2CL	chr7:6024038	rs11978631	ASW,CEU,CHB,CHS,CLM,FIN,GBR,IBS,JPT,LWK,TSI,YRI	NA	GBR
chr7:6835369	rs68064568	ASW,CEU,CHB,CHS,CLM,FIN,GBR,IBS,JPT,LWK,MXL,PUR,TSI,YRI	RSPH10B,RSPH10B2	chr7:5968851	rs186221893	LWK	NA	LWK
chr7:6837476	rs113545532	ASW	RSPH10B,RSPH10B2	chr7:5966748	rs72581022	ASW,CEU,CHB,CHS,FIN,GBR,IBS,JPT,LWK,MXL,PUR,TSI,YRI	NA	ASW
chr7:6843400	rs183023446	MXL	CCZ1B	chr7:5960772	rs138839626	CHS,CLM,FIN,MXL	NA	MXL
chr7:6852427	rs149854852	YRI	CCZ1B	chr7:5951733	rs142858439	YRI	NA	YRI
chr7:6855030	rs149717337	YRI	CCZ1B	chr7:5949114	rs144587289	CEU,LWK,YRI	NA	YRI
chr7:6857790	rs191056288	MXL	CCZ1B	chr7:5946361	rs62453587	CEU,CLM,FIN,GBR,LWK,MXL,PUR,TSI,YRI	NA	MXL
chr7:6860260	rs142566632	CEU,CHB,FIN,JPT,TSI	CCZ1B	chr7:5944027	rs2952943	CHB	NA	CHB
chr7:6863512	rs185921340	FIN	CCZ1B	chr7:5940771	rs150550388	CEU,CHB,CHS,CLM,FIN,GBR,JPT,LWK,MXL,PUR,TSI,YRI	NA	FIN
chr7:6893315	rs62440018	ASW,CEU,CHB,CLM,FIN,GBR,LWK,PUR,TSI,YRI	NA	chr11:67477367	rs192402773	TSI	NA	TSI
chr7:6899877	rs7811393	LWK	NA	chr11:67483972	rs10400314	ASW,CEU,CHB,CHS,CLM,FIN,GBR,JPT,LWK,MXL,PUR,TSI,YRI	NA	LWK
chr7:6900014	rs55752967	ASW,CEU,FIN,GBR,LWK,PUR,TSI,YRI	NA	chr11:67484107	rs186615591	LWK	NA	LWK
chr7:6902163	rs7458500	ASW,CEU,CHB,CHS,CLM,FIN,JPT,LWK,MXL,PUR,TSI,YRI	NA	chr11:67485781	rs189361012	YRI	NA	YRI
chr7:6906029	rs191490314	LWK	NA	chr11:67489672	rs9735887	ASW,CEU,CHB,CHS,CLM,FIN,GBR,JPT,LWK,MXL,PUR,TSI,YRI	NA	LWK
chr7:6936073	rs76965046	CEU	NA	chr11:67520048	rs7944391	ASW,CEU,CHB,CHS,CLM,FIN,GBR,IBS,JPT,LWK,MXL,PUR,TSI,YRI	NA	CEU
chr7:6946632	rs192900356	ASW,LWK,YRI	NA	chr11:67530359	rs185972345	LWK	NA	LWK
chr7:22538966	rs190959403	CLM,IBS,MXL	STEAP1B	chr7:89784618	rs185967090	CLM	NA	CLM
chr7:22539421	rs10257886	CEU,CLM,FIN,GBR,LWK,PUR,TSI,YRI	STEAP1B	chr7:89784169	rs189261824	GBR	NA	GBR
chr7:22539424	rs10228440	CEU,CLM,FIN,GBR,LWK,PUR,TSI,YRI	STEAP1B	chr7:89784166	rs17865587	GBR	NA	GBR
chr7:22544284	rs146314293	CEU,FIN,IBS,TSI	NA	chr7:89779013	rs186863566	IBS	NA	IBS
chr7:32772005	rs190265167	YRI	NA	chr7:29721032	rs60807900	CLM,YRI	NA	YRI
chr7:32774684	rs192753876	GBR	NA	chr7:29718353	rs184500102	FIN,GBR	NA	GBR
chr7:32776870	rs186312728	GBR	NA	chr7:29716172	rs150895851	CEU,CHB,CHS,FIN,GBR,JPT,TSI	NA	GBR
chr7:32852681	rs145275911	ASW,LWK,YRI	NA	chr7:34989198	rs183013768	YRI	NA	YRI
chr7:32868965	rs191990178	LWK,YRI	NA	chr7:34975758	rs114199750	YRI	NA	YRI
chr7:32870121	rs184107773	LWK	NA	chr7:34974602	rs1186721	ASW,CEU,CHB,CHS,CLM,FIN,GBR,IBS,JPT,LWK,MXL,PUR,TSI,YRI	NA	LWK
chr7:33004089	rs141072242	LWK	FKBP9	chr7:55791153	rs62456601	ASW,CEU,CHB,CHS,CLM,FIN,GBR,IBS,JPT,LWK,MXL,PUR,TSI,YRI	NA	LWK
chr7:33005734	rs6462439	ASW,CEU,CHB,CHS,CLM,FIN,GBR,JPT,LWK,MXL,PUR,TSI,YRI	FKBP9	chr7:55789429	rs193234619	MXL	NA	MXL
chr7:33006660	rs184653305	YRI	FKBP9	chr7:55788500	rs10276217	ASW,CEU,CLM,GBR,LWK,TSI,YRI	NA	YRI
chr7:33023286	rs141375912	CLM,FIN,GBR,TSI	FKBP9	chr7:55771711	rs191668272	GBR	NA	GBR
chr7:33024341	rs147436000	ASW,LWK	FKBP9	chr7:55770647	rs183927368	ASW	NA	ASW
chr7:33024671	rs186352670	YRI	FKBP9	chr7:55770317	rs141928219	YRI	NA	YRI
chr7:33024685	rs180708439	CLM	FKBP9	chr7:55770303	rs139612340	CLM,MXL,TSI,YRI	NA	CLM
chr7:33033773	rs185112965	LWK	FKBP9	chr7:55761203	rs188151434	LWK	NA	LWK
chr7:34995870	rs192789535	LWK	DPY19L1	chr7:32661574	rs13227185	ASW,CEU,CHB,CHS,CLM,FIN,GBR,IBS,JPT,LWK,MXL,PUR,TSI,YRI	NA	LWK
chr7:35019132	rs73691603	ASW,CEU,CHB,CHS,CLM,FIN,GBR,IBS,JPT,LWK,MXL,PUR,TSI,YRI	DPY19L1	chr7:32685281	rs193140730	CHS	NA	CHS
chr7:35023959	rs181625776	PUR	DPY19L1	chr7:32690125	rs4723182	ASW,CEU,CHB,CHS,CLM,FIN,GBR,IBS,JPT,LWK,MXL,PUR,TSI,YRI	NA	PUR
chr7:35201781	rs182773094	JPT	DPY19L2P1	chr12:64038351	rs61936119	CHB,IBS,JPT,LWK,MXL,YRI	NA	JPT
chr7:35909069	rs150571642	LWK	SEPT7	chr10:38685156	rs11812823	CEU,CHB,CHS,CLM,FIN,GBR,LWK,PUR,TSI	NA	LWK
chr7:38401431	rs141789646	FIN	LOC100506776	chr7:38392282	rs2736945	ASW,CEU,CHB,CHS,CLM,FIN,GBR,IBS,JPT,LWK,MXL,PUR,TSI,YRI	NA	FIN
chr7:38407729	rs182767006	GBR	LOC100506776	chr7:38398653	rs75695637	CEU,CHB,CHS,CLM,FIN,GBR,IBS,JPT,LWK,MXL,PUR,TSI	NA	GBR
chr7:48883732	rs187573104	YRI	NA	chr7:48967897	rs150298586	LWK,MXL,YRI	NA	YRI
chr7:48885192	rs184830356	YRI	NA	chr7:48966436	rs138369742	ASW,LWK,YRI	NA	YRI
chr7:48888634	rs150813230	ASW,LWK,YRI	NA	chr7:48963221	rs183809686	YRI	NA	YRI
chr7:48892925	rs146873868	LWK	NA	chr7:48958930	rs187080990	LWK	NA	LWK
chr7:48894505	rs192813568	GBR	NA	chr7:48957350	rs187847693	ASW,CHB,FIN,GBR,TSI,YRI	NA	GBR
chr7:48900666	rs183724843	LWK	NA	chr7:48950820	rs191960136	ASW,CHB,CLM,IBS,LWK,TSI,YRI	NA	LWK
chr7:56232370	rs182097642	CHS	NA	chr7:68679018	rs73155338	ASW,CEU,CHB,CHS,CLM,FIN,GBR,IBS,JPT,MXL,PUR,TSI,YRI	NA	CHS
chr7:56497809	rs139061837	ASW,CHB,CHS,JPT,LWK,MXL,TSI,YRI	LOC650226	chr7:39902048	rs186827305	MXL	NA	MXL
chr7:56759229	rs141493715	ASW,CEU,CLM,FIN,GBR,IBS,LWK,MXL,PUR,TSI	NA	chr7:57337677	rs189063497	CLM	NA	CLM
chr7:56763650	rs141602350	CLM	NA	chr7:63326514	rs1734069	ASW,CEU,CHB,CHS,CLM,FIN,GBR,IBS,JPT,LWK,MXL,PUR,TSI,YRI	NA	CLM
chr7:56858368	rs191327502	LWK	NA	chr7:63246143	rs62474990	ASW,CEU,CHB,CHS,CLM,FIN,GBR,IBS,JPT,LWK,MXL,PUR,TSI,YRI	NA	LWK
chr7:56862125	rs180693803	LWK	NA	chr7:63242382	rs185886006	LWK,YRI	NA	LWK
chr7:56874055	rs181970824	GBR	NA	chr7:63230424	rs186716118	ASW,GBR	NA	GBR
chr7:56916339	rs182550522	YRI	NA	chr7:63188716	rs113101430	ASW,CEU,CHB,FIN,GBR,IBS,LWK,MXL,PUR,TSI,YRI	NA	YRI
chr7:56925119	rs145938982	CHB,CLM,GBR,LWK	NA	chr7:63179915	rs1482886	GBR	NA	GBR
chr7:56961437	rs186436466	CHS	NA	chr7:63143584	rs116271745	ASW,CHS,CLM,GBR,MXL,TSI,YRI	NA	CHS
chr7:56977027	rs187206917	FIN	NA	chr7:63127983	rs62474649	ASW,CEU,CHS,FIN,GBR,LWK,MXL,TSI	NA	FIN
chr7:57019645	rs138999920	ASW,CEU,CHB,CHS,CLM,FIN,GBR,JPT,LWK,MXL,PUR,TSI	NA	chr7:63085395	rs147507261	CEU	NA	CEU
chr7:57084975	rs150671732	ASW,CEU,CHB,CLM,JPT,LWK,MXL,YRI	NA	chr7:63019978	rs193262601	LWK	NA	LWK
chr7:57162452	rs186546481	CEU,CHS,CLM,FIN,GBR,MXL,TSI	NA	chr7:62726662	rs186334855	CEU	NA	CEU
chr7:57275878	rs139017643	LWK	NA	chr20:47114390	rs6095147	ASW,CEU,CHB,CHS,CLM,FIN,GBR,IBS,JPT,LWK,MXL,PUR,TSI,YRI	NA	LWK
chr7:57276360	rs186185169	TSI	NA	chr20:46471251	rs73303420	ASW,LWK,MXL,TSI,YRI	NA	TSI
chr7:57428671	rs12671794	ASW,CEU,CHB,CHS,CLM,FIN,GBR,IBS,JPT,LWK,MXL,PUR,TSI,YRI	NA	chr20:49000460	rs192419679	FIN	NA	FIN
chr7:57537944	rs183425356	LWK	NA	chr7:56747946	rs12673268	ASW,CEU,CHB,CHS,CLM,FIN,GBR,IBS,JPT,LWK,MXL,TSI,YRI	NA	LWK
chr7:57798350	rs34626557	CEU,CHB,CHS,CLM,FIN,GBR,IBS,JPT,LWK,MXL,PUR,TSI,YRI	NA	chr20:29483447	rs144974984	LWK	NA	LWK
chr7:57792040	rs187313489	PUR	NA	chr12:37896288	rs4002684	ASW,CEU,CHB,CHS,CLM,FIN,GBR,IBS,JPT,LWK,MXL,PUR,TSI	NA	PUR
chr7:57938731	rs190915869	ASW,LWK,YRI	NA	chr18:15207905	rs180759134	LWK	NA	LWK
chr7:63190809	rs191077551	JPT	NA	chr11:50045265	rs28637625	ASW,CEU,CHB,CHS,CLM,FIN,GBR,IBS,JPT,LWK,MXL,PUR,TSI,YRI	NA	JPT
chr7:63264493	rs145760615	CHS	NA	chr7:56839131	rs79955166	ASW,CEU,CHB,CHS,FIN,GBR,JPT,MXL,PUR,TSI	NA	CHS
chr7:63267710	rs147698363	ASW,CEU,CLM,FIN,GBR,TSI	NA	chr7:56835938	rs181486746	FIN	NA	FIN
chr7:63276746	rs188428181	TSI	NA	chr7:56826839	rs60832452	CEU,CHB,CLM,GBR,JPT,LWK,TSI,YRI	NA	TSI
chr7:63281782	rs149175783	YRI	NA	chr7:56822010	rs138515563	ASW,CLM,LWK,YRI	NA	YRI
chr7:63284707	rs4562193	ASW,CEU,CHB,CHS,CLM,FIN,GBR,JPT,LWK,MXL,PUR,TSI,YRI	NA	chr7:56819092	rs188318203	GBR	NA	GBR
chr7:64472012	rs139049775	ASW,CEU,LWK,TSI,YRI	NA	chr7:65313088	rs187480267	CEU	NA	CEU
chr7:64515205	rs139113228	GBR	CCT6P3	chr7:65353705	rs62470886	CEU,CHB,CHS,CLM,GBR,JPT	NA	GBR
chr7:64670843	rs138788687	LWK	NA	chr7:65181331	rs149005178	CHB,CLM,FIN,GBR,IBS,JPT,LWK,TSI	NA	LWK
chr7:64668214	rs143189038	ASW,LWK,MXL,YRI	NA	chr11:77607311	rs186972555	ASW	NA	ASW
chr7:66192739	rs73137978	ASW,CEU,CHB,CHS,CLM,FIN,GBR,IBS,JPT,LWK,MXL,PUR,TSI,YRI	NA	chr7:73381274	rs189743096	ASW	NA	ASW
chr7:66197990	rs62466802	ASW,CEU,CHB,CHS,CLM,FIN,GBR,IBS,JPT,LWK,MXL,PUR,TSI	NA	chr7:73386163	rs184941476	CHS	NA	CHS
chr7:66310485	rs138353105	TSI	NA	chr7:65958088	rs188125723	GBR,TSI	NA	TSI
chr7:66454978	rs183937109	ASW	SBDS	chr7:72305671	rs9770309	ASW,CEU,CHB,FIN,GBR,JPT,LWK,PUR,YRI	NA	ASW
chr7:66461412	rs4718438	ASW,CEU,CHS,CLM,FIN,GBR,IBS,JPT,LWK,MXL,TSI	NA	chr7:72299228	rs193258485	JPT	NA	JPT
chr7:66542735	rs141416385	CEU,CLM,FIN,GBR,PUR,TSI	TYW1	chr7:72199585	rs192127398	CLM	NA	CLM
chr7:66546572	rs139634623	CHB,CHS,CLM,FIN,GBR,JPT,LWK,PUR	TYW1	chr7:72195746	rs181916638	JPT	NA	JPT
chr7:66557952	rs139140327	ASW,CEU,CLM,FIN,GBR,IBS,LWK,MXL,TSI,YRI	TYW1	chr7:72184330	rs186765108	MXL	NA	MXL
chr7:66567244	rs141837221	ASW,LWK,PUR,YRI	TYW1	chr7:72175038	rs189759131	YRI	NA	YRI
chr7:66568405	rs4718456	ASW,CEU,CLM,GBR,IBS,LWK,MXL,PUR,TSI,YRI	TYW1	chr7:72173870	rs188334915	LWK	NA	LWK
chr7:66588610	rs7781166	ASW,LWK,YRI	TYW1	chr7:72153677	rs184014388	YRI	NA	YRI
chr7:66604490	rs28593762	ASW,CEU,CHB,CHS,CLM,FIN,GBR,IBS,JPT,LWK,MXL,PUR,TSI,YRI	TYW1	chr7:72137714	rs142325711	YRI	NA	YRI
chr7:66606685	rs187640717	JPT	TYW1	chr7:72135521	rs74301578	ASW,CHB,CHS,JPT,MXL	NA	JPT
chr7:66619503	rs186391040	GBR	TYW1	chr7:72122658	rs145932315	ASW,CEU,CLM,FIN,GBR,IBS,LWK,MXL,PUR,TSI,YRI	NA	GBR
chr7:66637359	rs141648667	ASW,LWK,MXL,YRI	TYW1	chr7:72104925	rs185230750	LWK	NA	LWK
chr7:66646788	rs181476691	ASW,LWK	TYW1	chr7:72095309	rs139472503	LWK	NA	LWK
chr7:66647298	rs187995140	LWK	TYW1	chr7:72094802	rs147121022	ASW,LWK,TSI,YRI	NA	LWK
chr7:66726459	rs189113279	ASW	NA	chr7:72018419	rs6975225	ASW,CEU,CLM,FIN,GBR,LWK,MXL,TSI,YRI	NA	ASW
chr7:72459252	rs140165743	TSI	NA	chr7:74289520	rs2529272	ASW,CEU,CHB,CHS,CLM,FIN,GBR,IBS,JPT,LWK,MXL,PUR,TSI,YRI	NA	TSI
chr7:74325116	rs7802961	ASW,LWK,YRI	PMS2P5	chr7:99915272	rs183984866	ASW	NA	ASW
chr7:75112491	rs184386676	TSI	POM121C	chr7:5088834	rs147267814	CEU,GBR,TSI	NA	TSI
chr7:75758306	rs182971503	LWK	NA	chr7:66240008	rs1962050	ASW,CEU,CHB,CHS,CLM,FIN,GBR,IBS,JPT,LWK,MXL,PUR,TSI,YRI	NA	LWK
chr7:76690354	rs78490221	CEU,CLM,FIN,GBR,JPT,PUR,TSI	NA	chr7:66743175	rs145270115	GBR	NA	GBR
chr7:76713449	rs10273654	ASW,LWK,YRI	NA	chr7:102427671	rs182188104	YRI	NA	YRI
chr7:76724499	rs192721102	CEU,JPT,LWK	NA	chr7:102416617	rs188620464	LWK	NA	LWK
chr7:76752512	rs112481721	ASW,CEU,CHB,CHS,CLM,FIN,GBR,IBS,JPT,LWK,PUR,TSI,YRI	CCDC146	chr7:102388588	rs3095395	YRI	NA	YRI
chr7:76771692	rs2903902	ASW,CEU,CHS,CLM,FIN,GBR,IBS,JPT,MXL,PUR,TSI	CCDC146	chr7:102369154	rs2898633	FIN	NA	FIN
chr7:76780681	rs183632699	LWK	CCDC146	chr7:102360201	rs181635191	LWK	NA	LWK
chr7:76787021	rs146746391	ASW,LWK,YRI	CCDC146	chr7:102353874	rs191702781	LWK	NA	LWK
chr7:76795634	rs181074790	FIN	CCDC146	chr7:102345273	rs140663961	CHB,CHS,FIN,JPT,PUR	NA	FIN
chr7:76808709	rs3095463	CEU,FIN,GBR,TSI	CCDC146	chr7:102331879	rs188372595	FIN	NA	FIN
chr7:97382412	rs6465613	ASW,CEU,CHB,CHS,CLM,FIN,GBR,IBS,JPT,LWK,MXL,PUR,TSI,YRI	NA	chr8:47682118	rs148708142	ASW	NA	ASW
chr7:97400368	rs147558951	CLM,LWK,YRI	NA	chr8:47671488	rs141546524	LWK	NA	LWK
chr7:99349871	rs12536946	ASW,CEU,CHB,CHS,CLM,FIN,GBR,IBS,JPT,LWK,MXL,PUR,TSI,YRI	NA	chr7:99297417	rs181407185	LWK	NA	LWK
chr7:102883603	rs112901963	ASW,LWK,YRI	DPY19L2P2	chr7:32758920	rs187296649	YRI	NA	YRI
chr7:128166495	rs182805268	ASW	NA	chr17:60551246	rs142353015	ASW,YRI	NA	ASW
chr7:128221934	rs56373647	CHB,CHS,FIN,PUR,YRI	NA	chr17:60603482	rs139728624	YRI	NA	YRI
chr7:142380705	rs187178088	CHS	NA	chr9:33664300	rs855454	ASW,CEU,CHB,CHS,CLM,FIN,GBR,IBS,JPT,LWK,MXL,PUR,TSI,YRI	NA	CHS
chr7:149639302	rs113946968	ASW,LWK,YRI	NA	chr7:153851806	rs183306168	YRI	NA	YRI
chr7:149646010	rs149810960	YRI	NA	chr7:153845041	rs139391539	YRI	NA	YRI
chr7:149651530	rs115117027	ASW,IBS,LWK,MXL,YRI	NA	chr7:153839525	rs192410658	YRI	NA	YRI
chr7:149664619	rs188289659	LWK	NA	chr7:153826507	rs6963294	CLM,LWK,YRI	NA	LWK
chr7:149668202	rs10250634	ASW,LWK,YRI	NA	chr7:153822898	rs185334303	YRI	NA	YRI
chr7:149678412	rs144700639	LWK	NA	chr7:153812614	rs182499233	LWK	NA	LWK
chr7:149681346	rs11977721	ASW,CLM,LWK,YRI	NA	chr7:153809694	rs190156251	YRI	NA	YRI
chr7:149699743	rs73725948	LWK	NA	chr7:153791226	rs144660485	LWK,YRI	NA	LWK
chr7:149706326	rs144548427	CHS,CLM,FIN	NA	chr7:153785178	rs145666900	CHS	NA	CHS
chr7:149709024	rs139067972	ASW,CLM,PUR,TSI	NA	chr7:153782480	rs192454704	PUR	NA	PUR
chr7:149711888	rs144835790	CHB,CHS,FIN,JPT	NA	chr7:153779610	rs184260859	JPT	NA	JPT
chr7:149713974	rs3864480	CHB,GBR,JPT	NA	chr7:153777529	rs192504441	CHB	NA	CHB
chr7:149728403	rs141145306	MXL	NA	chr7:153763103	rs71530500	ASW,CEU,CHB,CHS,CLM,FIN,GBR,IBS,JPT,LWK,MXL,PUR,TSI,YRI	NA	MXL
chr7:149730218	rs62501573	LWK	NA	chr7:153761246	rs7806542	ASW,LWK,MXL,PUR,YRI	NA	LWK
chr7:149730404	rs190468915	GBR	NA	chr7:153761060	rs148915084	CEU,FIN,GBR,MXL	NA	GBR
chr7:149741218	rs143930985	ASW,LWK,YRI	NA	chr7:153753631	rs182425196	LWK	NA	LWK
chr7:149753194	rs191289110	ASW	NA	chr7:153741693	rs73729264	ASW,CLM,LWK,PUR,YRI	NA	ASW
chr7:149766945	rs184281163	GBR	NA	chr7:153727893	rs6942545	ASW,CEU,CHB,CHS,CLM,FIN,GBR,JPT,LWK,MXL,PUR,TSI,YRI	NA	GBR
chr7:149778429	rs111928531	ASW,CHB,CHS,CLM,FIN,GBR,IBS,JPT,MXL,TSI	NA	chr7:153716420	rs191908356	IBS	NA	IBS
chr7:149781689	rs74388302	ASW,CEU,CHB,CHS,CLM,GBR,IBS,JPT,LWK,MXL,PUR,TSI	NA	chr7:153713136	rs190007600	CLM	NA	CLM
chr7:149794419	rs190139624	LWK	NA	chr7:153700435	rs138421415	ASW,LWK,YRI	NA	LWK
chr7:149806056	rs191678175	FIN	NA	chr7:153688808	rs12673833	ASW,CEU,CHB,CHS,CLM,FIN,GBR,IBS,JPT,LWK,MXL,PUR,TSI,YRI	NA	FIN
chr7:149806486	rs56017608	ASW,CEU,CLM,FIN,GBR,LWK,TSI,YRI	NA	chr7:153688374	rs188777283	FIN	NA	FIN
chr7:149808282	rs28674978	ASW,CHB,CHS,CLM,FIN,GBR,IBS,LWK,MXL,YRI	NA	chr7:153686710	rs2533615	GBR	NA	GBR
chr7:149814930	rs188059722	LWK	NA	chr7:153680035	rs58837498	ASW,LWK,YRI	NA	LWK
chr7:149826561	rs192207462	ASW	NA	chr7:153668440	rs138226531	ASW,CHB,CHS,CLM,JPT,LWK,MXL,PUR,YRI	NA	ASW
chr7:149828621	rs139587142	YRI	NA	chr7:153666378	rs148607247	ASW,LWK,MXL,PUR,YRI	NA	YRI
chr7:149833091	rs185040836	YRI	NA	chr7:153661766	rs10275498	LWK,YRI	NA	YRI
chr7:149833318	rs7802409	ASW,LWK,MXL,YRI	NA	chr7:153661539	rs188550445	YRI	NA	YRI
chr7:149836766	rs182555397	GBR	NA	chr7:153658112	rs2531109	CEU,CLM,FIN,GBR,IBS,MXL,PUR,TSI	NA	GBR
chr7:1858129	rs6960421	ASW,CLM,LWK,PUR,TSI,YRI	MAD1L1	chr22:23800260	rs190179002	YRI	NA	YRI
chr7:1868742	rs146503379	MXL	MAD1L1	chr22:23789345	rs116604050	ASW,CEU,CHB,CHS,CLM,FIN,JPT,LWK,MXL,TSI,YRI	NA	MXL
chr7:5068701	rs147445642	YRI	NA	chr7:6752744	rs148605798	ASW,LWK,MXL,PUR,YRI	NA	YRI
chr7:5080017	rs189904762	TSI	NA	chr7:6764231	rs6463580	ASW,CEU,CHB,CHS,CLM,FIN,GBR,IBS,JPT,LWK,MXL,PUR,TSI,YRI	NA	TSI
chr7:5088495	rs11974686	LWK	RBAK,RBAK-RBAKDN	chr7:6772353	rs142672743	CEU,CHB,CHS,CLM,FIN,GBR,JPT,LWK,MXL,PUR,TSI	NA	LWK
chr7:5162514	rs191263078	GBR	ZNF890P	chr7:5885732	rs308088	ASW,CEU,CHB,CHS,CLM,FIN,GBR,IBS,JPT,LWK,MXL,PUR,TSI,YRI	NA	GBR
chr7:5165280	rs150926500	ASW,CLM,LWK,YRI	ZNF890P	chr7:5882927	rs146819316	ASW	NA	ASW
chr7:6756799	rs142905883	ASW,LWK,YRI	NA	chr17:57253336	rs149309788	LWK	NA	LWK
chr7:6879991	rs11978822	ASW,CEU,CHB,CHS,CLM,FIN,GBR,IBS,JPT,LWK,MXL,PUR,TSI,YRI	NA	chr8:12563553	rs186150484	LWK	NA	LWK
chr7:6881440	rs59623901	ASW,LWK,YRI	NA	chr8:12545337	rs187441313	ASW	NA	ASW
chr7:6886701	rs9690556	ASW,CEU,CHB,CHS,CLM,FIN,GBR,IBS,JPT,LWK,MXL,PUR,TSI,YRI	NA	chr7:97585326	rs118015436	CEU	NA	CEU
chr7:6886715	rs9691310	ASW,CEU,CHB,CHS,CLM,FIN,GBR,IBS,JPT,LWK,MXL,PUR,TSI,YRI	NA	chr7:97585340	rs149969591	CEU	NA	CEU
chr7:6880270	rs184538235	CHS	NA	chr7:6908896	rs190942193	CHS	NA	CHS
chr7:6881596	rs141089781	LWK	NA	chr7:6910452	rs189123690	LWK	NA	LWK
chr7:6886019	rs192026385	YRI	NA	chr7:6914838	rs184587079	YRI	NA	YRI
chr7:6884697	rs190606290	TSI	NA	chr11:71324012	rs187412690	CEU,GBR,TSI	NA	TSI
chr7:6878861	rs4724868	ASW,CEU,CHB,CHS,CLM,FIN,GBR,IBS,JPT,LWK,MXL,PUR,TSI,YRI	NA	chr10:15030741	rs140808482	LWK	NA	LWK
chr7:6899732	rs189575784	CEU	NA	chr11:71311566	rs4944096	ASW,CEU,CHB,CHS,CLM,FIN,GBR,JPT,LWK,MXL,PUR,TSI,YRI	NA	CEU
chr7:6900020	rs56335470	PUR	NA	chr11:71311281	rs4945052	CEU,CHB,CHS,CLM,FIN,GBR,JPT,LWK,MXL,PUR,TSI	NA	PUR
chr7:6900197	rs188119632	YRI	NA	chr8:6938138	rs7007089	ASW,CEU,CHB,CHS,CLM,FIN,GBR,IBS,JPT,LWK,MXL,PUR,TSI,YRI	NA	YRI
chr7:6906836	rs139834685	ASW,CHB,CHS,CLM,FIN,GBR,IBS,JPT,LWK,MXL,PUR,TSI,YRI	NA	chr13:68476800	rs146171088	GBR	NA	GBR
chr7:6910479	rs181848149	CHS	NA	chr9:93517125	rs2562390	ASW,CHS,CLM,GBR,LWK,PUR,YRI	NA	CHS
chr7:6904353	rs182257950	CEU	NA	chr8:12539716	rs2409995	ASW,CEU,CHB,CHS,CLM,FIN,GBR,IBS,JPT,LWK,MXL,PUR,TSI,YRI	NA	CEU
chr7:6913545	rs184724490	FIN	NA	chr8:12548583	rs7831497	ASW,CEU,CLM,FIN,GBR,LWK,MXL,PUR,TSI,YRI	NA	FIN
chr7:6921166	rs189528493	CHS	NA	chr8:12555691	rs138610256	ASW,CHB,CHS,MXL,PUR	NA	CHS
chr7:6913139	rs189610131	LWK	NA	chr7:97582921	rs148074070	LWK,YRI	NA	LWK
chr7:6900020	rs56335470	PUR	NA	chr7:6923160	rs10256694	ASW,CEU,CHB,CHS,CLM,FIN,GBR,IBS,JPT,LWK,MXL,PUR,TSI,YRI	NA	PUR
chr7:6900147	rs183213628	YRI	NA	chr7:6923287	rs182835507	PUR,YRI	NA	YRI
chr7:6900263	rs13235843	JPT	NA	chr7:6923403	rs13229898	ASW,CEU,CHB,CHS,CLM,FIN,GBR,JPT,LWK,MXL,PUR,TSI,YRI	NA	JPT
chr7:6900528	rs6965899	LWK,YRI	NA	chr7:6923668	rs191183616	LWK	NA	LWK
chr7:6910936	rs188778849	ASW,LWK,YRI	NA	chr12:8571730	rs189607250	LWK	NA	LWK
chr7:6899744	rs28697293	ASW,CEU,CHB,CHS,CLM,FIN,GBR,IBS,JPT,LWK,MXL,PUR,TSI,YRI	NA	chr11:71338192	rs184928769	FIN	NA	FIN
chr7:6900134	rs4720690	ASW,CEU,CHB,CHS,CLM,FIN,GBR,IBS,JPT,LWK,MXL,TSI,YRI	NA	chr11:71337804	rs191048136	YRI	NA	YRI
chr7:6900197	rs188119632	YRI	NA	chr11:67736050	rs9736452	ASW,CEU,CHB,CHS,CLM,FIN,GBR,IBS,JPT,LWK,MXL,PUR,TSI,YRI	NA	YRI
chr7:6924819	rs182058172	YRI	NA	chr9:92974679	rs79606704	ASW,CEU,CHB,CHS,CLM,FIN,GBR,IBS,JPT,LWK,MXL,PUR,TSI,YRI	NA	YRI
chr7:6911923	rs144855005	YRI	NA	chr10:15033893	rs141086501	PUR,YRI	NA	YRI
chr7:6924170	rs150289664	LWK	NA	chr10:15045021	rs4750575	ASW,CEU,CHB,CHS,CLM,FIN,GBR,IBS,JPT,LWK,MXL,PUR,TSI,YRI	NA	LWK
chr7:6911193	rs187265134	CEU,CHB,CLM,FIN,GBR,MXL	NA	chr11:71623255	rs182648070	MXL	NA	MXL
chr7:6923274	rs56061554	CHB,CHS,FIN,GBR,JPT,MXL,PUR,TSI,YRI	NA	chr11:71337804	rs191048136	YRI	NA	YRI
chr7:6948644	rs58841055	ASW,CEU,CHB,CHS,CLM,FIN,GBR,IBS,JPT,LWK,MXL,PUR,TSI,YRI	NA	chr11:3420444	rs187045577	LWK	NA	LWK
chr7:6961891	rs190136331	ASW	NA	chr11:3421740	rs180999294	ASW	NA	ASW
chr7:6974888	rs4433045	ASW,CEU,CHB,CHS,CLM,FIN,GBR,JPT,LWK,MXL,PUR,TSI,YRI	NA	chr11:3435164	rs190232302	LWK	NA	LWK
chr7:6974895	rs4433046	ASW,CEU,CHB,CHS,CLM,FIN,GBR,JPT,LWK,MXL,PUR,TSI,YRI	NA	chr11:3435171	rs2097620	LWK	NA	LWK
chr7:6968315	rs191961409	CHS	NA	chr12:8382209	rs9669714	ASW,CEU,CHB,CHS,CLM,FIN,GBR,JPT,LWK,MXL,PUR,TSI,YRI	NA	CHS
chr7:6973012	rs62441243	ASW,CEU,CHB,CHS,CLM,FIN,GBR,IBS,JPT,LWK,MXL,PUR,TSI,YRI	NA	chr11:71509026	rs188071691	CLM	NA	CLM
chr7:7002785	rs141903981	FIN	NA	chr12:8447573	rs9971709	ASW,CEU,CHB,CHS,CLM,FIN,GBR,IBS,JPT,LWK,MXL,PUR,TSI,YRI	NA	FIN
chr7:7005029	rs192999720	LWK	NA	chr12:8449814	rs10770444	CEU,CHB,CLM,FIN,JPT,LWK,MXL,PUR,TSI,YRI	NA	LWK
chr7:7027803	rs189995861	LWK	NA	chr12:8469897	rs148011571	ASW,LWK,YRI	NA	LWK
chr7:7035618	rs186797943	YRI	NA	chr12:8478165	rs191821191	YRI	NA	YRI
chr7:6982310	rs182570297	CEU	NA	chr11:71469278	rs117246529	CEU,GBR,PUR,TSI	NA	CEU
chr7:7017072	rs114779450	ASW,CEU,CLM,FIN,GBR,LWK,PUR,TSI,YRI	NA	chr11:71435341	rs192576205	LWK	NA	LWK
chr7:7025160	rs147826280	CHB,CHS,CLM,JPT,MXL,PUR	NA	chr11:3527811	rs185854460	JPT	NA	JPT
chr7:7031691	rs190227972	LWK	NA	chr11:3534257	rs147404283	ASW,LWK,YRI	NA	LWK
chr7:9767693	rs2351200	ASW,LWK,YRI	NA	chr19:17086860	rs199950771	LWK	CPAMD8	LWK
chr7:22529589	rs73085141	ASW,CEU,CHB,CHS,CLM,FIN,GBR,JPT,LWK,MXL,TSI,YRI	STEAP1B	chr7:89814424	rs182710033	CHB	NA	CHB
chr7:22577173	rs180752073	ASW,CEU,CHB,CLM,FIN,GBR,MXL,TSI,YRI	NA	chr7:89729385	rs181144152	GBR	NA	GBR
chr7:22579202	rs117122223	CEU,CHB,CHS,CLM,FIN,GBR,IBS,LWK,MXL,PUR,TSI,YRI	NA	chr7:89727352	rs182173005	MXL	NA	MXL
chr7:29695160	rs189121856	CEU,FIN,TSI	LOC646762	chr12:64059120	rs184989760	FIN	NA	FIN
chr7:29716064	rs187532252	CHB,CHS	LOC646762	chr7:30333449	rs181727473	CHS	NA	CHS
chr7:30568740	rs38446	ASW,CEU,CHB,CHS,CLM,FIN,GBR,IBS,JPT,LWK,MXL,PUR,TSI,YRI	NA	chr15:79010735	rs147112389	LWK	NA	LWK
chr7:32800956	rs67927386	CEU,CHB,CLM,FIN,GBR,IBS,LWK,MXL,PUR,TSI,YRI	LOC401321	chr7:102920126	rs187332670	FIN	NA	FIN
chr7:32818165	rs56180567	ASW,CEU,CHB,CHS,CLM,FIN,GBR,IBS,JPT,LWK,MXL,PUR,TSI,YRI	NA	chr7:34908285	rs182938981	CLM	NA	CLM
chr7:32824248	rs186070339	PUR	NA	chr7:34914374	rs143687415	ASW,LWK,MXL,PUR,YRI	NA	PUR
chr7:32825181	rs10263892	ASW,CEU,CHB,CHS,CLM,FIN,GBR,IBS,JPT,LWK,MXL,PUR,TSI,YRI	NA	chr7:34915310	rs190203020	CHB	NA	CHB
chr7:32825769	rs73094300	ASW,CEU,CHB,CLM,FIN,GBR,IBS,LWK,MXL,PUR,TSI,YRI	NA	chr7:34915897	rs141263149	TSI	NA	TSI
chr7:35926142	rs2727854	ASW,CEU,CHB,CHS,CLM,FIN,GBR,IBS,JPT,LWK,MXL,PUR,TSI,YRI	SEPT7	chr7:35990313	rs193005720	PUR	NA	PUR
chr7:35925878	rs13244180	ASW,CEU,CHB,CHS,CLM,FIN,GBR,IBS,JPT,LWK,MXL,PUR,TSI,YRI	SEPT7	chr11:50243728	rs182518456	TSI	NA	TSI
chr7:35986734	rs57141824	ASW,CLM,LWK,MXL,TSI,YRI	NA	chr7:45787481	rs192892653	LWK	NA	LWK
chr7:35986938	rs61166921	ASW,CEU,CLM,FIN,IBS,LWK,MXL,TSI,YRI	NA	chr7:45787278	rs188466982	MXL	NA	MXL
chr7:35992132	rs189075090	LWK	NA	chr7:45782103	rs182615451	LWK	NA	LWK
chr7:38401389	rs187823613	ASW,LWK	LOC100506776	chr7:38406190	rs111820555	LWK	NA	LWK
chr7:39802857	rs147061894	MXL	LINC00265	chr7:65942547	rs10264237	ASW,CLM,IBS,LWK,MXL,YRI	NA	MXL
chr7:39874217	rs140705433	CHB	NA	chr14:19421619	rs139960753	ASW,CEU,CHB,CHS,CLM,FIN,GBR,IBS,JPT,LWK,MXL,PUR,TSI,YRI	NA	CHB
chr7:45821222	rs4049046	CHS	NA	chr7:128265979	rs144334187	ASW,CHS,CLM,LWK,MXL,YRI	NA	CHS
chr7:51327529	rs185599911	ASW	COBL	chrX:147546545	rs142364420	ASW,LWK,PUR,YRI	NA	ASW
chr7:51470534	rs6952025	ASW,CEU,CHB,CHS,CLM,FIN,GBR,IBS,JPT,LWK,MXL,PUR,TSI,YRI	NA	chr7:55826107	rs192791025	CLM	NA	CLM
chr7:51462051	rs184778626	CEU,CLM,FIN,GBR,IBS,MXL,PUR,TSI	NA	chr10:38735121	rs181125546	CEU	NA	CEU
chr7:51480868	rs139906664	LWK	NA	chr7:55671476	rs57466727	LWK,TSI	NA	LWK
chr7:51481468	rs182434322	LWK	NA	chr7:55672079	rs186242315	LWK	NA	LWK
chr7:53199200	rs4947781	ASW,CEU,CHB,CHS,CLM,FIN,GBR,JPT,MXL,PUR,TSI	NA	chr18:15207800	rs189513511	FIN	NA	FIN
chr7:53202282	rs11760294	ASW,CEU,CHB,CHS,CLM,FIN,GBR,IBS,JPT,LWK,MXL,PUR,TSI,YRI	NA	chr18:15210865	rs192764267	LWK	NA	LWK
chr7:53199120	rs192385276	JPT	NA	chr18:15164201	rs1852895	ASW,CEU,CHB,CHS,CLM,FIN,GBR,IBS,JPT,LWK,MXL,PUR,TSI,YRI	NA	JPT
chr7:53205884	rs192527245	LWK,YRI	NA	chr21:14517644	rs115677414	YRI	NA	YRI
chr7:53212495	rs114503389	ASW,LWK,PUR,YRI	NA	chr7:61832946	rs6422349	LWK	NA	LWK
chr7:53218794	rs186204642	LWK	NA	chr18:15166637	rs4243283	ASW,CEU,CHB,CHS,CLM,FIN,GBR,IBS,JPT,LWK,MXL,PUR,TSI,YRI	NA	LWK
chr7:56114980	rs115903913	ASW,CLM,LWK,PUR,YRI	PSPH	chr7:65211189	rs146912975	YRI	NA	YRI
chr7:56284216	rs816211	ASW,CEU,CHB,CHS,CLM,FIN,GBR,IBS,JPT,LWK,MXL,PUR,TSI,YRI	NA	chr7:68614923	rs188708619	ASW	NA	ASW
chr7:56287667	rs9691926	ASW,CEU,CHB,CHS,CLM,FIN,GBR,IBS,JPT,LWK,MXL,PUR,TSI,YRI	NA	chr7:68611493	rs182536304	LWK	NA	LWK
chr7:56296402	rs1640563	ASW,CEU,CHB,CHS,CLM,FIN,GBR,IBS,JPT,LWK,MXL,PUR,TSI,YRI	NA	chr10:97817920	rs113035713	YRI	CCNJ,ENTPD1-AS1	YRI
chr7:56369188	rs181009100	CHB	NA	chr14:63839520	rs117048753	CHB,CHS,JPT	NA	CHB
chr7:56443209	rs57564696	ASW,CEU,FIN,GBR,IBS,LWK,MXL,TSI,YRI	NA	chr7:63208810	rs181252898	YRI	NA	YRI
chr7:56464798	rs187907345	GBR	NA	chr7:128272929	rs9692416	ASW,CEU,CLM,FIN,GBR,IBS,LWK,MXL,PUR,YRI	NA	GBR
chr7:56724440	rs78535048	ASW,LWK,MXL,PUR,YRI	NA	chr7:63522847	rs186448233	LWK	NA	LWK
chr7:57303217	rs183295863	MXL	NA	chr20:46433434	rs6090739	ASW,CEU,CHB,CHS,CLM,FIN,GBR,IBS,JPT,LWK,MXL,PUR,TSI,YRI	NA	MXL
chr7:57517869	rs148154525	ASW	ZNF716	chr7:63669454	rs113681090	ASW,CEU,CHB,CHS,CLM,FIN,GBR,IBS,JPT,LWK,MXL,PUR,TSI,YRI	NA	ASW
chr7:57720476	rs188792157	LWK	NA	chr20:29576058	rs6119050	ASW,CEU,CHB,CHS,CLM,FIN,GBR,IBS,JPT,LWK,MXL,PUR,TSI,YRI	NA	LWK
chr7:57828290	rs139504687	ASW,LWK,YRI	NA	chr9:44883568	rs116420520	YRI	NA	YRI
chr7:57818532	rs185417961	ASW	NA	chr17:22164874	rs147787718	ASW,LWK,PUR,YRI	NA	ASW
chr7:57853239	rs183385814	YRI	NA	chr9:44800211	rs192571480	YRI	NA	YRI
chr7:61062059	rs183012778	CLM	NA	chr7:61843713	rs151196931	ASW,CEU,CHS,CLM,FIN,GBR,IBS,JPT,LWK,MXL,PUR,TSI	NA	CLM
chr7:61767340	rs73699027	ASW,CEU,CHB,CHS,CLM,FIN,GBR,JPT,LWK,MXL,PUR,TSI,YRI	NA	chr18:15210865	rs192764267	LWK	NA	LWK
chr7:61765608	rs190672587	YRI	NA	chr10:42619450	rs7074992	ASW,CEU,CHB,CHS,CLM,FIN,GBR,IBS,JPT,LWK,MXL,PUR,TSI,YRI	NA	YRI
chr7:61772883	rs185834201	ASW	NA	chr7:61837640	rs181156700	ASW,CLM,LWK,YRI	NA	ASW
chr7:61773280	rs9768952	LWK	NA	chr7:61837243	rs10266925	ASW,CEU,CHB,CHS,CLM,FIN,GBR,IBS,JPT,LWK,MXL,PUR,TSI,YRI	NA	LWK
chr7:61838499	rs188227657	CLM	NA	chr10:42624582	rs184010210	ASW,CLM,LWK,TSI,YRI	NA	CLM
chr7:61838499	rs188227657	CLM	NA	chr15:20131404	rs113966142	ASW,CEU,CHB,CHS,CLM,FIN,GBR,IBS,JPT,LWK,MXL,PUR,TSI,YRI	NA	CLM
chr7:62497335	rs183425521	ASW,LWK	NA	chr8:11493621	rs148900834	LWK	NA	LWK
chr7:62696411	rs147867481	CEU,CHB,CHS,FIN,LWK,PUR,TSI,YRI	NA	chr7:62967900	rs181159654	CHB	NA	CHB
chr7:62730656	rs186613646	CHB	NA	chr7:62936730	rs57552437	CHB,CHS,JPT	NA	CHB
chr7:62740448	rs7802529	JPT	NA	chr7:62926710	rs4484576	ASW,CEU,CHB,CHS,CLM,FIN,GBR,IBS,JPT,LWK,MXL,PUR,TSI,YRI	NA	JPT
chr7:62980728	rs189693210	LWK	NA	chr11:50163660	rs11245554	ASW,CEU,CHB,CHS,CLM,FIN,GBR,IBS,JPT,LWK,MXL,PUR,TSI	NA	LWK
chr7:63522596	rs1814044	ASW,CEU,CHB,CHS,CLM,FIN,GBR,IBS,JPT,LWK,MXL,PUR,TSI,YRI	ZNF727	chr7:63788441	rs184233839	CEU	NA	CEU
chr7:63523725	rs192649431	FIN	ZNF727	chr7:63789859	rs146261517	ASW,CEU,CLM,FIN,GBR,LWK,PUR,TSI,YRI	NA	FIN
chr7:63601175	rs188727630	ASW,MXL	NA	chr7:67332541	rs145089084	ASW	NA	ASW
chr7:63619931	rs183952027	ASW	NA	chr7:63910571	rs193210342	ASW,LWK	NA	ASW
chr7:64312347	rs115803689	ASW,LWK,YRI	ZNF138	chrX:72990689	rs138105847	LWK	NA	LWK
chr7:64550847	rs6959107	ASW,CLM,LWK,PUR,YRI	NA	chr7:65244931	rs182554283	LWK	NA	LWK
chr7:64594332	rs140293586	CEU,CHB,CHS,FIN,IBS,JPT,LWK,MXL,PUR,TSI	NA	chr7:126521465	rs183144990	JPT	NA	JPT
chr7:64919476	rs4632945	ASW,CEU,CHB,CHS,CLM,FIN,GBR,JPT,LWK,MXL,PUR,TSI,YRI	NA	chrX:133132232	rs150319690	LWK	NA	LWK
chr7:64975865	rs187047382	FIN	NA	chr10:42671626	rs181262347	CEU,FIN,GBR,MXL,TSI	NA	FIN
chr7:65093648	rs191547886	GBR	NA	chr7:126533267	rs2518944	ASW,CEU,CHB,CHS,CLM,FIN,GBR,IBS,LWK,MXL,PUR,TSI,YRI	NA	GBR
chr7:65538866	rs191829231	CLM,FIN,TSI	NA	chr22:24077511	rs181016001	FIN	NA	FIN
chr7:66486488	rs112901157	ASW,CEU,CLM,FIN,GBR,IBS,LWK,MXL,PUR,TSI,YRI	TYW1	chr7:72270277	rs190233204	GBR	NA	GBR
chr7:66779464	rs192911043	FIN	STAG3L4	chr7:99791879	rs6975013	CEU,CLM,FIN,GBR,IBS,TSI	NA	FIN
chr7:72336035	rs191910937	JPT,YRI	SPDYE7P	chr17:57253611	rs144542488	JPT	NA	JPT
chr7:72717481	rs187892491	LWK,YRI	NSUN5	chr7:75045810	rs10254705	LWK	NA	LWK
chr7:76153408	rs184590411	FIN	UPK3B	chr7:101978951	rs183457981	ASW,CHB,CLM,FIN,GBR,JPT,LWK,MXL,YRI	NA	FIN
chr7:84613478	rs185385953	GBR	NA	chr7:87151383	rs142805412	CEU,CLM,FIN,GBR,MXL,PUR,TSI	NA	GBR
chr7:97450012	rs189781473	LWK,YRI	NA	chr8:47468942	rs183043188	LWK	NA	LWK
chr7:97498137	rs141000130	LWK,YRI	ASNS	chr8:47525816	rs146288001	LWK	NA	LWK
chr7:97553973	rs62478996	CLM,FIN,PUR	NA	chr16:5294389	rs189422427	CLM	NA	CLM
chr7:97570590	rs141303086	YRI	NA	chr11:67735980	rs190874619	ASW,CLM,FIN,GBR,IBS,JPT,LWK,TSI,YRI	NA	YRI
chr7:97570685	rs4727383	ASW,CEU,CHB,CHS,CLM,FIN,GBR,JPT,LWK,MXL,PUR,TSI,YRI	NA	chr8:11885479	rs188933821	ASW	NA	ASW
chr7:97579193	rs12532137	CEU,CHB,CHS,CLM,FIN,GBR,JPT,LWK,MXL,PUR,TSI	NA	chr8:11894044	rs191732147	GBR	NA	GBR
chr7:97558298	rs112326549	YRI	NA	chr8:12523694	rs116759504	LWK,YRI	NA	YRI
chr7:97570590	rs141303086	YRI	NA	chr11:67507069	rs11227916	ASW,CEU,CHB,CHS,CLM,GBR,IBS,JPT,LWK,MXL,TSI,YRI	NA	YRI
chr7:97578617	rs192391122	ASW,LWK,YRI	NA	chr8:12563553	rs186150484	LWK	NA	LWK
chr7:97570590	rs141303086	YRI	NA	chr11:67484220	rs186914420	ASW,CHB,CHS,CLM,FIN,GBR,JPT,LWK,PUR,TSI,YRI	NA	YRI
chr7:97580565	rs149577636	CHS	NA	chr11:71301189	rs4945031	ASW,CEU,CHB,CHS,CLM,FIN,GBR,JPT,LWK,MXL,PUR,TSI,YRI	NA	CHS
chr7:97589433	rs144493519	LWK	NA	chr13:42025843	rs141821973	CLM,JPT,LWK,MXL,PUR	NA	LWK
chr7:99577652	rs189021529	MXL	NA	chr7:100933792	rs2410812	ASW,CEU,CHB,CHS,CLM,FIN,GBR,IBS,JPT,LWK,MXL,PUR,TSI,YRI	NA	MXL
chr7:99581799	rs10275052	ASW,CEU,CHB,CHS,CLM,FIN,GBR,JPT,LWK,MXL,PUR,TSI,YRI	AZGP1P1	chr7:100929992	rs185217936	CHS	NA	CHS
chr7:99582067	rs76596049	LWK,YRI	NA	chr7:100929724	rs188775201	LWK	NA	LWK
chr7:100555361	rs142816472	ASW,CEU,CHB,CHS,CLM,FIN,GBR,JPT,LWK,MXL,PUR,TSI,YRI	NA	chr7:100606584	rs74752600	CHB	NA	CHB
chr7:124115537	rs190349078	ASW	NA	chr11:4253610	rs373815	ASW,CEU,CHB,CHS,CLM,FIN,GBR,IBS,JPT,LWK,MXL,PUR,TSI,YRI	NA	ASW
chr7:141751087	rs188048069	LWK	MGAM	chr7:141777066	rs180731096	LWK	NA	LWK
chr7:141755987	rs2961080	ASW,CEU,CHB,CHS,CLM,FIN,GBR,IBS,JPT,LWK,MXL,PUR,TSI,YRI	MGAM	chr7:141782463	rs190772149	CHB	NA	CHB
chr7:141765787	rs191027198	JPT	MGAM	chr7:141794790	rs4259331	ASW,CHB,CHS,CLM,JPT,LWK,MXL,PUR,YRI	NA	JPT
chr7:142400023	rs116268988	YRI	NA	chr9:33692121	rs148262842	CEU,YRI	NA	YRI
chr7:142402536	rs145241942	LWK	NA	chr9:33694603	rs141332563	ASW,LWK,YRI	NA	LWK
chr7:149597726	rs193101353	PUR	NA	chr7:152489390	rs7782744	ASW,CLM,FIN,GBR,IBS,LWK,MXL,PUR,TSI	NA	PUR
chr7:149963574	rs183480274	FIN	ACTR3C	chr7:152540375	rs9640311	CHB,CHS,CLM,FIN,JPT,TSI,YRI	NA	FIN
chr7:149998102	rs139271095	ASW,LWK,YRI	ACTR3C	chr7:152505983	rs180869312	ASW	NA	ASW
chr7:153755142	rs11772765	ASW,CEU,CHB,CHS,CLM,FIN,GBR,JPT,LWK,MXL,PUR,TSI,YRI	DPP6	chr7:153758682	rs180721441	PUR	NA	PUR
chr8:169547	rs150374264	YRI	RPL23AP53	chr19:258149	rs2100030	ASW,CEU,CHB,CHS,CLM,FIN,GBR,JPT,LWK,MXL,PUR,TSI,YRI	NA	YRI
chr8:2181901	rs117244934	JPT	NA	chr8:2342392	rs139031951	CHB,CHS,JPT	NA	JPT
chr8:2183892	rs78836401	ASW,CEU,GBR,LWK,MXL,PUR,TSI,YRI	NA	chr8:2340414	rs185186252	CEU	NA	CEU
chr8:6927707	rs190586125	ASW	NA	chr8:12568543	rs10091123	ASW,CEU,CHB,CHS,CLM,JPT,LWK,MXL,PUR,TSI,YRI	NA	ASW
chr8:6952258	rs141551152	YRI	NA	chr8:12521258	rs628881	ASW,CHS,FIN,LWK,TSI,YRI	NA	YRI
chr8:6938113	rs4322027	ASW,CEU,CHB,CHS,CLM,FIN,GBR,IBS,JPT,LWK,MXL,PUR,TSI,YRI	NA	chr8:11885479	rs188933821	ASW	NA	ASW
chr8:6951857	rs150377776	ASW,LWK,YRI	NA	chr8:11870350	rs192406332	YRI	NA	YRI
chr8:6944701	rs9801984	ASW,CEU,CHB,CHS,CLM,FIN,GBR,IBS,JPT,LWK,MXL,PUR,TSI,YRI	NA	chr12:8554120	rs191949059	CHB	NA	CHB
chr8:6943809	rs116005283	YRI	NA	chr11:71344832	rs9665982	ASW,CEU,CHB,CHS,CLM,FIN,GBR,JPT,LWK,MXL,PUR,TSI,YRI	NA	YRI
chr8:6969877	rs144284180	ASW	NA	chr11:71370721	rs183827787	ASW,YRI	NA	ASW
chr8:6937494	rs181759621	MXL	NA	chr11:67736720	rs4014575	CEU,CHB,CHS,CLM,GBR,MXL,TSI,YRI	NA	MXL
chr8:6938869	rs145153117	LWK	NA	chr11:67735319	rs183939220	ASW,LWK	NA	LWK
chr8:6937772	rs191481827	CHB	NA	chr11:3615597	rs11028346	ASW,CEU,CHB,CHS,CLM,FIN,GBR,IBS,JPT,LWK,MXL,PUR,TSI,YRI	NA	CHB
chr8:6945672	rs190213792	CLM	NA	chr11:3606239	rs9736413	CLM,LWK,YRI	NA	CLM
chr8:6934032	rs28658233	ASW,CEU,CHB,CHS,CLM,FIN,GBR,IBS,JPT,LWK,MXL,PUR,TSI,YRI	NA	chr10:15048301	rs113103327	LWK	NA	LWK
chr8:6937494	rs181759621	MXL	NA	chr11:67507792	rs4930501	ASW,CEU,CHB,CHS,CLM,FIN,GBR,IBS,JPT,LWK,MXL,PUR,TSI,YRI	NA	MXL
chr8:6957616	rs190992869	CHB	NA	chr8:12508860	rs138078718	ASW,CHB,CHS,LWK,PUR,TSI,YRI	NA	CHB
chr8:6984646	rs185160858	PUR	NA	chr8:12482470	rs7833255	ASW,CEU,CHB,CHS,CLM,FIN,GBR,JPT,LWK,MXL,PUR,TSI,YRI	NA	PUR
chr8:6961316	rs9693731	ASW,CEU,CHB,CHS,CLM,FIN,GBR,IBS,JPT,LWK,MXL,PUR,TSI,YRI	NA	chr12:8531496	rs149710199	JPT	NA	JPT
chr8:6993147	rs3088354	ASW,CEU,CHB,CHS,CLM,FIN,GBR,IBS,LWK,MXL,PUR,TSI,YRI	NA	chr12:8501001	rs185861710	YRI	NA	YRI
chr8:7001071	rs192245531	LWK	NA	chr12:8493075	rs140903381	CHB,JPT,LWK	NA	LWK
chr8:6982741	rs186988853	PUR	NA	chr16:5322486	rs8062909	ASW,CEU,CHB,CHS,CLM,FIN,GBR,IBS,JPT,LWK,MXL,PUR,TSI,YRI	NA	PUR
chr8:7007579	rs4840676	ASW,CEU,CHB,CHS,CLM,FIN,GBR,IBS,JPT,LWK,PUR,TSI,YRI	NA	chr11:71415223	rs186159809	ASW	NA	ASW
chr8:7009608	rs186557659	CHB	NA	chr11:71413163	rs114328733	ASW,CEU,CHB,CHS,CLM,FIN,GBR,JPT,LWK,MXL,PUR,TSI,YRI	NA	CHB
chr8:7024563	rs181391394	LWK	NA	chr8:7977963	rs186323899	ASW,CHB,FIN,IBS,LWK,YRI	NA	LWK
chr8:7062191	rs72626619	ASW,CEU,CHB,CHS,FIN,GBR,JPT,LWK,MXL,PUR,TSI,YRI	NA	chr8:7940377	rs149316723	CHB	NA	CHB
chr8:7243280	rs80306828	CHB,CLM,GBR,TSI	NA	chr8:7783659	rs139305273	TSI	NA	TSI
chr8:7247538	rs77524860	CEU,CHB,CHS,CLM,GBR,IBS,JPT,MXL	NA	chr8:7779411	rs185270571	CHS	NA	CHS
chr8:7277194	rs189792958	GBR	NA	chr8:7749393	rs140264145	CHB,FIN,GBR,IBS,LWK,TSI,YRI	NA	GBR
chr8:7336305	rs188130654	YRI	NA	chr8:7690288	rs2680520	ASW,CLM,LWK,MXL,PUR,YRI	NA	YRI
chr8:7221545	rs190741496	LWK	NA	chr12:8324149	rs113243757	ASW,CLM,LWK	NA	LWK
chr8:7218991	rs11986853	YRI	ZNF705G	chr11:71531050	rs7936003	ASW,CEU,CHB,CHS,CLM,FIN,GBR,IBS,JPT,LWK,MXL,PUR,TSI,YRI	NA	YRI
chr8:8072576	rs78827761	ASW,CHB,FIN,GBR,IBS,JPT,LWK,PUR,TSI,YRI	NA	chr11:3460319	rs187418272	FIN	NA	FIN
chr8:8078404	rs7826903	ASW,CEU,CHB,CHS,CLM,FIN,GBR,LWK,MXL,PUR,TSI,YRI	NA	chr11:3454551	rs181081288	MXL	NA	MXL
chr8:8070882	rs3989647	MXL	NA	chr12:8410659	rs7488502	ASW,CEU,CHB,CHS,CLM,FIN,GBR,IBS,JPT,LWK,MXL,PUR,TSI,YRI	NA	MXL
chr8:8071153	rs186598431	JPT	NA	chr11:67590628	rs10896243	ASW,CEU,CHB,CHS,CLM,FIN,GBR,IBS,JPT,LWK,MXL,PUR,TSI,YRI	NA	JPT
chr8:8076415	rs56801943	YRI	NA	chr11:67585471	rs58195007	ASW,LWK,YRI	NA	YRI
chr8:8092925	rs793740	ASW,LWK,YRI	FAM86B3P	chr11:67566027	rs183992071	YRI	NA	YRI
chr8:8073680	rs74751565	LWK	NA	chr11:71483027	rs147037845	CLM,LWK,YRI	NA	LWK
chr8:8098500	rs111281875	LWK	FAM86B3P	chr16:5128330	rs147882061	ASW,LWK	NA	LWK
chr8:11766728	rs186581923	TSI	NA	chr8:11791617	rs34117651	ASW,CEU,CHB,CHS,CLM,FIN,GBR,IBS,JPT,LWK,MXL,PUR,TSI,YRI	NA	TSI
chr8:11783545	rs9802089	ASW,CHB,CHS,CLM,GBR,LWK,MXL,PUR,YRI	NA	chr13:68479859	rs184912808	CHB	NA	CHB
chr8:11779642	rs10110159	ASW,CEU,CHB,CLM,FIN,GBR,IBS,JPT,LWK,MXL,PUR,TSI,YRI	NA	chr13:42007720	rs148756865	YRI	NA	YRI
chr8:11779382	rs182467163	YRI	NA	chr11:3414093	rs112005716	LWK,YRI	NA	YRI
chr8:11784234	rs6995827	ASW,CEU,CHB,CLM,FIN,GBR,IBS,LWK,MXL,PUR,TSI,YRI	NA	chr8:11889316	rs186129464	ASW	NA	ASW
chr8:11785521	rs138694506	YRI	NA	chr8:11890570	rs13256773	ASW,CEU,CHB,CHS,CLM,FIN,GBR,IBS,JPT,LWK,MXL,PUR,TSI,YRI	NA	YRI
chr8:11789554	rs57597334	ASW,CEU,CHB,CHS,CLM,FIN,GBR,IBS,JPT,LWK,MXL,PUR,TSI,YRI	NA	chr11:67745001	rs138509845	LWK	NA	LWK
chr8:11790764	rs62493617	ASW,CEU,CHB,CLM,FIN,GBR,IBS,JPT,LWK,MXL,PUR,TSI,YRI	NA	chr11:71326471	rs113999131	LWK	NA	LWK
chr8:11894747	rs144609823	TSI	NA	chr11:71327414	rs113901241	ASW,CEU,CLM,FIN,GBR,IBS,LWK,MXL,TSI,YRI	NA	TSI
chr8:11875744	rs187253681	LWK	NA	chr11:3605500	rs7934711	ASW,CEU,CHB,CHS,CLM,FIN,GBR,IBS,JPT,LWK,MXL,PUR,TSI,YRI	NA	LWK
chr8:11879515	rs191880798	ASW	NA	chr11:3609301	rs138947316	ASW,LWK,YRI	NA	ASW
chr8:11870679	rs115475906	YRI	NA	chr8:12514971	rs140954731	YRI	NA	YRI
chr8:11887025	rs181199928	FIN	NA	chr8:12537816	rs62488843	ASW,CEU,CHB,CHS,CLM,FIN,GBR,IBS,JPT,LWK,MXL,PUR,TSI,YRI	NA	FIN
chr8:11884916	rs190911596	LWK,YRI	NA	chr12:8561607	rs186046679	LWK	NA	LWK
chr8:11895516	rs13278018	ASW,CEU,CLM,FIN,GBR,IBS,LWK,MXL,PUR,TSI,YRI	NA	chr12:8571687	rs192944313	ASW	NA	ASW
chr8:11886941	rs186906072	YRI	NA	chr9:93509313	rs1173018	ASW,CEU,CHB,CHS,CLM,FIN,GBR,IBS,JPT,LWK,MXL,PUR,TSI,YRI	NA	YRI
chr8:11889316	rs186129464	ASW	NA	chr14:52236671	rs55704224	ASW,LWK,YRI	NA	ASW
chr8:11886840	rs112764280	LWK	NA	chr11:3417482	rs141388433	LWK	NA	LWK
chr8:11887618	rs183707736	CHS	NA	chr12:52496845	rs193282737	CHS	NA	CHS
chr8:11891329	rs4841678	ASW,CEU,CLM,FIN,GBR,IBS,LWK,MXL,PUR,TSI,YRI	NA	chr11:67490133	rs145823728	LWK	NA	LWK
chr8:11891694	rs142060165	CHB,CHS,JPT	NA	chr11:67490498	rs188085440	CHS	NA	CHS
chr8:12004921	rs193248663	MXL	FAM66D	chr8:12247239	rs2684037	ASW,CEU,CHB,CHS,CLM,FIN,GBR,IBS,JPT,LWK,MXL,PUR,TSI,YRI	NA	MXL
chr8:12006077	rs184437894	ASW,CLM,LWK,MXL,YRI	FAM66D	chr8:12248397	rs140531766	YRI	NA	YRI
chr8:12089786	rs182853429	LWK	NA	chr11:3484475	rs35120769	ASW,CEU,CHB,CLM,GBR,IBS,JPT,LWK,PUR,TSI,YRI	NA	LWK
chr8:12398111	rs2460475	JPT	LOC100506990,LOC729732	chr16:5215068	rs188054925	JPT	NA	JPT
chr8:12487459	rs148552669	JPT	LOC729732	chr12:8513128	rs12368277	ASW,CEU,CHB,CHS,CLM,FIN,GBR,IBS,JPT,LWK,MXL,PUR,TSI,YRI	NA	JPT
chr8:12524538	rs191444672	LWK	NA	chr12:8550761	rs7308531	ASW,CEU,CHB,CLM,FIN,GBR,IBS,JPT,LWK,MXL,PUR,TSI,YRI	NA	LWK
chr8:12563767	rs678937	ASW,CEU,CHB,CHS,CLM,FIN,GBR,IBS,JPT,LWK,MXL,PUR,TSI,YRI	NA	chr12:8593095	rs138683872	JPT	NA	JPT
chr8:12564772	rs114002224	YRI	NA	chr12:8593725	rs149848736	ASW,GBR,LWK,PUR,YRI	NA	YRI
chr8:12483982	rs595075	ASW,CEU,CHB,CHS,CLM,FIN,GBR,IBS,JPT,LWK,MXL,PUR,TSI,YRI	LOC729732	chr11:71383336	rs182187501	GBR	NA	GBR
chr8:12471921	rs138211799	LWK	LOC729732	chr11:67679004	rs191278692	ASW,CEU,LWK,YRI	NA	LWK
chr8:12501811	rs183191439	ASW	LOC729732	chr16:5305393	rs1881324	ASW,CEU,CHB,CHS,CLM,FIN,GBR,IBS,JPT,LWK,MXL,PUR,TSI,YRI	NA	ASW
chr8:12536585	rs55987138	ASW,CEU,CHB,CHS,CLM,FIN,GBR,IBS,JPT,LWK,MXL,PUR,TSI,YRI	NA	chr11:71337400	rs184927678	JPT	NA	JPT
chr8:12539826	rs183054961	MXL	NA	chr11:67739880	rs61887495	ASW,CEU,CHB,CHS,CLM,FIN,GBR,IBS,JPT,LWK,MXL,PUR,TSI,YRI	NA	MXL
chr8:12527616	rs192563671	YRI	NA	chr11:3606961	rs34113876	ASW,CHB,CHS,JPT,LWK,MXL,PUR,TSI,YRI	NA	YRI
chr8:12533552	rs589888	ASW,CEU,CHB,CHS,CLM,FIN,GBR,IBS,JPT,LWK,MXL,PUR,TSI,YRI	NA	chr16:5257427	rs139598875	YRI	NA	YRI
chr8:12543889	rs79557505	ASW,LWK,TSI,YRI	NA	chr8:12563553	rs186150484	LWK	NA	LWK
chr8:12545530	rs183907303	LWK	NA	chr8:12565196	rs680968	ASW,CEU,CLM,FIN,GBR,IBS,LWK,MXL,PUR,TSI,YRI	NA	LWK
chr8:12545117	rs6992222	ASW,CEU,CHB,CHS,CLM,FIN,GBR,IBS,JPT,LWK,MXL,PUR,TSI,YRI	NA	chr11:71301908	rs186431848	LWK	NA	LWK
chr8:12540194	rs183860046	LWK	NA	chr14:52226162	rs12892936	ASW,CEU,CHB,CHS,CLM,FIN,GBR,IBS,JPT,LWK,MXL,PUR,TSI,YRI	NA	LWK
chr8:12545542	rs188800784	LWK	NA	chr14:52219632	rs113396485	ASW,CLM,LWK,YRI	NA	LWK
chr8:12552684	rs181225295	LWK	NA	chr9:92980359	rs145556346	FIN,JPT,LWK,MXL	NA	LWK
chr8:12553613	rs595170	ASW,CEU,CHB,CHS,CLM,GBR,IBS,JPT,LWK,MXL,PUR,TSI,YRI	NA	chr13:68486269	rs143385089	LWK	NA	LWK
chr8:12554530	rs190872585	TSI	NA	chr11:3412768	rs189108883	CEU,TSI	NA	TSI
chr8:12568482	rs111591736	ASW,CEU,CHB,CHS,CLM,JPT,LWK,PUR,TSI,YRI	NA	chr11:71323764	rs181284221	LWK	NA	LWK
chr8:12559047	rs2460477	ASW,CEU,CHB,CHS,FIN,GBR,IBS,JPT,LWK,MXL,PUR,TSI,YRI	NA	chr11:71306968	rs184255740	CHS	NA	CHS
chr8:16712607	rs191636277	ASW	NA	chr18:8924509	rs11081437	ASW,CEU,CHB,CHS,CLM,FIN,GBR,IBS,JPT,LWK,MXL,PUR,TSI,YRI	NA	ASW
chr8:47463735	rs4541943	ASW,CLM,LWK,PUR,YRI	NA	chr8:47658063	rs186333734	PUR	NA	PUR
chr8:54452565	rs7004899	ASW,CEU,CHB,CHS,CLM,FIN,GBR,IBS,JPT,LWK,MXL,PUR,TSI,YRI	NA	chr15:52356902	rs187167606	MXL	MAPK6	MXL
chr8:82720871	rs55816761	ASW,CEU,CHB,CHS,CLM,FIN,GBR,IBS,JPT,LWK,MXL,PUR,TSI,YRI	SNX16	chr17:2210915	rs192026352	CEU	NA	CEU
chr8:83203806	rs183339307	YRI	NA	chr9:4944617	rs184442420	ASW,YRI	NA	YRI
chr8:145328301	rs181784990	YRI	NA	chr8:145497378	rs115174407	ASW,LWK,TSI,YRI	NA	YRI
chr9:5312105	rs140479163	ASW,LWK,YRI	NA	chr11:13631766	rs141917535	YRI	NA	YRI
chr9:21191541	rs182169977	CEU	NA	chr9:21210078	rs112461438	CEU,GBR,LWK,PUR,TSI,YRI	NA	CEU
chr9:21192089	rs143838748	JPT	NA	chr9:21210626	rs149534562	JPT	NA	JPT
chr9:21193151	rs140841082	CHB,CHS,FIN,IBS,JPT,MXL	NA	chr9:21211688	rs147284545	JPT	NA	JPT
chr9:21167634	rs72689873	TSI	NA	chr9:21229184	rs10964920	ASW,CEU,CHB,CHS,CLM,FIN,GBR,IBS,JPT,LWK,MXL,PUR,TSI,YRI	NA	TSI
chr9:21166841	rs149986107	LWK,YRI	NA	chr9:21202395	rs185472977	LWK	NA	LWK
chr9:21167618	rs28662241	ASW,CEU,CHB,CHS,CLM,FIN,GBR,IBS,JPT,LWK,MXL,PUR,TSI,YRI	NA	chr9:21203163	rs187418881	GBR	NA	GBR
chr9:21188365	rs189923013	LWK	NA	chr9:21218143	rs113169244	ASW,CEU,FIN,GBR,IBS,LWK,PUR,TSI,YRI	NA	LWK
chr9:21191541	rs182169977	CEU	NA	chr9:21232145	rs1854700	ASW,CEU,CHB,CHS,CLM,FIN,GBR,IBS,JPT,LWK,MXL,PUR,TSI,YRI	NA	CEU
chr9:21187773	rs3955235	ASW,CEU,CHB,CHS,CLM,FIN,GBR,IBS,JPT,LWK,MXL,PUR,TSI,YRI	NA	chr9:21202409	rs190301967	LWK	NA	LWK
chr9:21202454	rs182183333	ASW	NA	chr9:21217592	rs192356173	ASW,LWK	NA	ASW
chr9:21228016	rs144758101	ASW,CEU,CHB,CLM,LWK,PUR,YRI	IFNA17	chr9:21239778	rs150410594	CLM	IFNA14	CLM
chr9:33504566	rs187064588	ASW	SUGT1P1	chr9:100013097	rs41281918	ASW,CEU,CLM,FIN,GBR,IBS,MXL,PUR,TSI,YRI	NA	ASW
chr9:33573783	rs192343666	CHB	NA	chr9:99917386	rs12237849	ASW,CEU,CHB,CHS,CLM,FIN,GBR,IBS,JPT,LWK,MXL,PUR,TSI,YRI	NA	CHB
chr9:33591991	rs112156942	ASW,LWK,YRI	NA	chr9:99902086	rs191956234	YRI	NA	YRI
chr9:33597733	rs191437029	CLM	NA	chr9:99896302	rs113656864	ASW,CLM,GBR,LWK,PUR,YRI	NA	CLM
chr9:33531541	rs10813996	CEU,CHB,CHS,CLM,FIN,GBR,IBS,JPT,PUR,TSI	ANKRD18B	chr9:95578715	rs143596529	TSI	NA	TSI
chr9:33554666	rs189430502	ASW	ANKRD18B	chr9:38589681	rs149163747	ASW	NA	ASW
chr9:33574244	rs184475651	LWK	NA	chr9:38570159	rs1974261	ASW,CEU,CHB,CHS,CLM,FIN,GBR,IBS,JPT,LWK,MXL,PUR,TSI,YRI	NA	LWK
chr9:33587519	rs139849225	JPT	NA	chr9:38556707	rs2799174	CHB,JPT	NA	JPT
chr9:33589811	rs181748333	YRI	NA	chr9:38554425	rs150026648	ASW,CEU,CLM,GBR,IBS,LWK,MXL,TSI,YRI	NA	YRI
chr9:33742516	rs138891260	GBR	NA	chr11:129641387	rs61913994	ASW,CEU,CHB,CHS,CLM,FIN,GBR,IBS,JPT,LWK,MXL,PUR,TSI,YRI	NA	GBR
chr9:38518633	rs7023502	ASW,CLM,FIN,GBR,LWK,TSI,YRI	NA	chr9:99869863	rs116466958	YRI	NA	YRI
chr9:38606022	rs146841375	ASW	ANKRD18A	chr9:95585956	rs10992483	ASW,CEU,CHB,CHS,CLM,FIN,GBR,IBS,JPT,LWK,MXL,PUR,TSI,YRI	NA	ASW
chr9:39271916	rs188417825	CHB	CNTNAP3	chr9:39801174	rs192819299	CEU,CHB,CLM,GBR,JPT,LWK,MXL,PUR,YRI	NA	CHB
chr9:41218369	rs185426874	FIN	NA	chr9:43521662	rs144456021	ASW,CLM,FIN,GBR,TSI	NA	FIN
chr9:44063403	rs185163062	LWK	NA	chr13:19396507	rs7987567	ASW,CEU,CHB,CHS,FIN,GBR,JPT,LWK,MXL,PUR,TSI,YRI	NA	LWK
chr9:44104514	rs138996283	LWK,YRI	NA	chr21:15337531	rs188669737	LWK	NA	LWK
chr9:44796721	rs11787824	ASW,CEU,CHB,CHS,CLM,FIN,GBR,IBS,JPT,LWK,MXL,PUR,TSI,YRI	NA	chr12:37976260	rs180697976	LWK	NA	LWK
chr9:44781624	rs183717905	CEU	NA	chr17:21849971	rs187229146	CEU	NA	CEU
chr9:44904406	rs189006122	YRI	NA	chr12:37913469	rs6582436	ASW,LWK,MXL,PUR,TSI,YRI	NA	YRI
chr9:45441992	rs182185188	CHS	NA	chr9:70646424	rs62551515	CHB,CHS,CLM,FIN,GBR,JPT,TSI	NA	CHS
chr9:46128123	rs182473362	YRI	NA	chr9:46376160	rs1756165	ASW,CHB,CHS,FIN,GBR,JPT,LWK,TSI,YRI	NA	YRI
chr9:67341087	rs116159700	ASW,CEU,CHB,CHS,CLM,FIN,GBR,JPT,LWK,MXL,PUR,TSI,YRI	NA	chr22:22651681	rs185824424	TSI	NA	TSI
chr9:69089570	rs187858800	CHB	PGM5P2	chr9:71030709	rs146790045	CHB,YRI	NA	CHB
chr9:69563070	rs141118602	ASW,CEU,CHB,CHS,CLM,FIN,GBR,JPT,LWK,MXL,PUR,TSI,YRI	NA	chr14:28264381	rs113398256	LWK	NA	LWK
chr9:69798967	rs149300525	JPT	NA	chr10:42618584	rs4486580	ASW,CEU,CHB,CHS,CLM,FIN,GBR,IBS,JPT,LWK,MXL,PUR,TSI,YRI	NA	JPT
chr9:84531982	rs515389	ASW,CEU,CHS,CLM,FIN,GBR,LWK,MXL,PUR,TSI,YRI	SPATA31D5P	chr9:84607346	rs141219530	PUR	SPATA31D1	PUR
chr9:84532128	rs139482027	ASW,YRI	SPATA31D5P	chr9:84607492	rs190878253	ASW	SPATA31D1	ASW
chr9:86428909	rs138689542	ASW,LWK,YRI	GKAP1	chr9:88424041	rs188225459	YRI	NA	YRI
chr9:86457091	rs12235151	CHS,FIN,JPT	KIF27	chr9:88396342	rs182429328	FIN	NA	FIN
chr9:86475143	rs113886706	ASW,CEU,CHB,CHS,CLM,FIN,GBR,IBS,JPT,LWK,MXL,PUR,TSI,YRI	KIF27	chr9:88378766	rs189612771	LWK	NA	LWK
chr9:86482255	rs182861495	ASW	KIF27	chr9:88371537	rs144299716	ASW,CLM,LWK,MXL,YRI	NA	ASW
chr9:86489308	rs183815342	FIN	KIF27	chr9:88364469	rs148933991	CEU,CHB,CHS,CLM,FIN,GBR,JPT,MXL,PUR,TSI	NA	FIN
chr9:86496659	rs62564762	ASW,CEU,CHB,CHS,CLM,FIN,GBR,JPT,LWK,MXL,PUR,TSI,YRI	KIF27	chr9:88463024	rs183771535	FIN	NA	FIN
chr9:86505918	rs180807543	GBR	KIF27	chr9:88453162	rs146101363	ASW,CEU,CLM,GBR,LWK,MXL,PUR,YRI	NA	GBR
chr9:86508997	rs2990942	GBR	KIF27	chr9:88450119	rs2778363	CEU,CHB,CHS,CLM,FIN,GBR,JPT,PUR,TSI,YRI	NA	GBR
chr9:86515864	rs7870714	ASW,CLM,LWK,MXL,YRI	KIF27	chr9:88443190	rs181424216	LWK	NA	LWK
chr9:86527917	rs191096014	ASW,CEU,CHB,CHS,FIN,GBR,IBS,JPT,LWK,MXL,PUR,YRI	KIF27	chr9:88433456	rs183006978	LWK	NA	LWK
chr9:90525695	rs188472955	CHS	NA	chr9:95641147	rs118053218	CEU,CHS,CLM,FIN,GBR,MXL,PUR,TSI	NA	CHS
chr9:90557285	rs150661305	ASW,CEU,CHB,CLM,LWK,PUR,TSI,YRI	NA	chr9:90725514	rs146639816	YRI	NA	YRI
chr9:92974098	rs10465160	ASW,CEU,CHB,CHS,CLM,FIN,GBR,IBS,JPT,LWK,MXL,PUR,TSI,YRI	NA	chr11:71309029	rs191967801	ASW	NA	ASW
chr9:92985467	rs185243668	LWK	NA	chr10:15037349	rs115046533	LWK	NA	LWK
chr9:92977239	rs148771793	ASW,CHB,LWK,YRI	NA	chr11:17070236	rs189779597	LWK	NA	LWK
chr9:92991306	rs151139905	ASW,CEU,CHB,CLM,FIN,GBR,JPT,LWK,PUR	NA	chr11:67744730	rs138092737	LWK	NA	LWK
chr9:92990770	rs58722343	ASW,CLM,LWK,MXL,PUR,YRI	NA	chr11:71301908	rs186431848	LWK	NA	LWK
chr9:93506850	rs146069911	LWK	NA	chr12:52499983	rs112598380	ASW,CEU,CLM,FIN,GBR,IBS,LWK,MXL,PUR,TSI,YRI	NA	LWK
chr9:93515215	rs143431435	ASW	NA	chr11:71603777	rs113607216	ASW,CEU,CHB,CHS,CLM,FIN,GBR,LWK	NA	ASW
chr9:93523447	rs4002844	CEU	NA	chr12:8599967	rs112479819	ASW,CEU,CHS,CLM,FIN,GBR,IBS,JPT,LWK,MXL,PUR,TSI,YRI	NA	CEU
chr9:93518390	rs188451325	GBR	NA	chr11:67746851	rs11535787	ASW,CEU,CHB,CHS,CLM,FIN,GBR,IBS,JPT,LWK,MXL,PUR,TSI,YRI	NA	GBR
chr9:93515638	rs141762191	CEU,CLM,GBR,MXL,PUR,TSI	NA	chr11:3623356	rs149244792	GBR	NA	GBR
chr9:96092124	rs7046002	ASW,CEU,CHB,CHS,CLM,FIN,GBR,IBS,JPT,LWK,MXL,PUR,TSI,YRI	C9orf129	chr9:96117229	rs187107127	CEU	NA	CEU
chr9:96098762	rs146597986	LWK	C9orf129	chr9:96277445	rs112066094	ASW,CEU,CHS,FIN,GBR,JPT,LWK,TSI,YRI	NA	LWK
chr9:97073630	rs140317236	LWK	NA	chr9:99707029	rs114608207	LWK,PUR,YRI	NA	LWK
chr9:97082691	rs180908800	FIN	NUTM2F	chr9:99699485	rs7866127	CEU,CHB,CHS,FIN,GBR,MXL,PUR,TSI	NUTM2G	FIN
chr9:97108028	rs183204497	TSI	LOC100132077	chr9:99674180	rs148066694	CHB,CHS,FIN,GBR,JPT,LWK,MXL,TSI	NA	TSI
chr9:97084463	rs145659734	YRI	NUTM2F	chr10:52441736	rs186100692	TSI,YRI	NA	YRI
chr9:97128560	rs191792033	FIN	NA	chr9:99784113	rs185381680	CEU,FIN	NA	FIN
chr9:97136884	rs3118796	GBR	HIATL1	chr9:99775854	rs191428440	ASW,CHS,CLM,GBR,LWK,PUR	NA	GBR
chr9:97144615	rs2769799	ASW,CLM,FIN,GBR,MXL,PUR,TSI,YRI	HIATL1	chr9:99768134	rs186340577	CLM	NA	CLM
chr9:97151316	rs192281563	YRI	HIATL1	chr9:99761363	rs113966946	ASW,LWK,YRI	NA	YRI
chr9:97165867	rs7048293	CEU,CLM,FIN,GBR,IBS,MXL,PUR,TSI,YRI	HIATL1	chr9:99746790	rs185066329	FIN	NA	FIN
chr9:97171761	rs189778071	CHB	HIATL1	chr9:99740918	rs72498591	CHB,CHS,FIN,JPT	NA	CHB
chr9:101477757	rs181437392	YRI	NA	chr22:32576071	rs136420	ASW,CEU,CHB,CHS,CLM,FIN,GBR,JPT,LWK,PUR,TSI,YRI	NA	YRI
chr9:106766130	rs1838234	ASW,CEU,CHB,CHS,CLM,FIN,GBR,IBS,JPT,LWK,MXL,PUR,TSI,YRI	NA	chr12:29547047	rs191374500	JPT	NA	JPT
chr9:136083722	rs143972335	FIN	OBP2B	chr9:138438891	rs491024	ASW,CEU,CHB,CHS,CLM,FIN,GBR,IBS,JPT,LWK,MXL,PUR,TSI,YRI	NA	FIN
chr9:136091708	rs145341840	CEU,CLM,GBR,TSI	NA	chr9:138433757	rs185566808	CLM	NA	CLM
chrX:142600111	rs190624066	ASW	SPANXN3	chrX:142798643	rs180813286	ASW	NA	ASW
chrX:26216741	rs7056746	ASW,JPT,LWK,MXL,YRI	NA	chrX:26183484	rs60732850	LWK	NA	LWK
chrX:6955966	rs182503388	LWK	NA	chr19:43646482	rs184342900	LWK	NA	LWK
chrX:24383966	rs114584331	ASW,CHB,CHS,CLM,FIN,GBR,IBS,JPT,LWK,TSI,YRI	NA	chrX:24328561	rs146236475	LWK	NA	LWK
chrX:47981428	rs59251353	ASW,CHB,CHS,CLM,JPT,LWK,MXL,PUR,YRI	NA	chrX:48128223	rs148077025	LWK	NA	LWK
chrX:47981739	rs5953176	ASW,CHB,CHS,CLM,JPT,LWK,MXL,PUR,YRI	NA	chrX:48128534	rs182081125	LWK	NA	LWK
chrX:47978274	rs189494650	PUR	SSX6	chrX:48047829	rs185391125	PUR	NA	PUR
chrX:47980084	rs60940105	ASW,CHB,CHS,CLM,JPT,LWK,MXL,PUR,YRI	NA	chrX:48154870	rs143655722	LWK	NA	LWK
chrX:52693638	rs192358754	CEU	NA	chrX:48065108	rs180878682	CEU	NA	CEU
chrX:52694660	rs5943723	ASW,CEU,CHB,CHS,CLM,FIN,GBR,IBS,JPT,LWK,MXL,PUR,TSI,YRI	NA	chrX:48066073	rs181444283	YRI	NA	YRI
chrX:72068035	rs189979509	CHS,FIN,YRI	DMRTC1,DMRTC1B	chrX:72092460	rs150348800	YRI	NA	YRI
chrX:134738541	rs191338616	LWK	NA	chrX:134814701	rs182862857	LWK	NA	LWK
chrX:140779929	rs5908016	ASW,CEU,CHB,CHS,CLM,FIN,GBR,JPT,LWK,MXL,PUR,TSI,YRI	NA	chrX:140329969	rs151321537	CHS	NA	CHS
chrX:148627263	rs147630805	FIN	CXorf40A	chrX:149102006	rs626113	FIN	CXorf40B	FIN
chrX:148627335	rs142186617	GBR	CXorf40A	chrX:149101934	rs140921811	ASW,FIN,GBR,TSI,YRI	CXorf40B	GBR
chrX:153623889	rs193164316	YRI	NA	chrX:153564958	rs111600340	LWK,YRI	NA	YRI
chrX:872776	rs150686820	ASW,CEU,CHB,CHS,CLM,FIN,GBR,IBS,JPT,LWK,MXL,PUR,TSI,YRI	NA	chr21:11140027	rs138598038	LWK	NA	LWK
chrX:1115622	rs140915001	CHB,CHS,JPT,LWK,MXL,YRI	NA	chrX:1191550	rs193196699	LWK	NA	LWK
chrX:6450585	rs182443581	CEU,MXL,YRI	NA	chrX:7812817	rs190025267	MXL	NA	MXL
chrX:6450778	rs12689776	CEU	NA	chrX:8435444	rs144148898	CEU,CHB,CHS,FIN,JPT,MXL,TSI,YRI	NA	CEU
chrX:7812817	rs190025267	MXL	NA	chrX:8435637	rs183690985	ASW,CHS,CLM,LWK,MXL	NA	MXL
chrX:7815529	rs138854861	ASW,LWK,MXL,YRI	NA	chrX:8438348	rs183441378	ASW	NA	ASW
chrX:7812817	rs190025267	MXL	NA	chrX:8136938	rs56962762	ASW,CEU,CHB,FIN,GBR,IBS,JPT,LWK,MXL,PUR,TSI,YRI	NA	MXL
chrX:23992952	rs141057016	ASW,CHB,CHS,CLM,JPT,LWK,MXL,PUR,YRI	NA	chrX:24154228	rs143106387	ASW	NA	ASW
chrX:27537760	rs189984400	MXL	NA	chr11:4231825	rs4910604	ASW,CEU,CHB,CHS,CLM,FIN,GBR,IBS,JPT,LWK,MXL,PUR,TSI,YRI	NA	MXL
chrX:37050621	rs147218567	CEU,CLM,FIN,GBR,TSI	NA	chrX:37382447	rs186434422	GBR	NA	GBR
chrX:37053876	rs190051527	CHB,CHS	NA	chrX:37379187	rs187931855	CHS	NA	CHS
chrX:37054526	rs181262861	LWK	NA	chrX:37378537	rs144787035	LWK	NA	LWK
chrX:40796063	rs183208701	YRI	NA	chr10:28810813	rs114367645	YRI	NA	YRI
chrX:48061361	rs192720586	CEU	NA	chrX:48223147	rs7066267	ASW,CEU,FIN,LWK,YRI	NA	CEU
chrX:48052152	rs140795223	LWK,YRI	SSX5	chrX:48161633	rs138367488	LWK	NA	LWK
chrX:48045564	rs145763954	ASW,LWK,YRI	NA	chrX:48077537	rs138344086	LWK	NA	LWK
chrX:48045978	rs151205458	LWK	SSX5	chrX:48126602	rs55639036	ASW,CEU,CHB,CHS,CLM,FIN,GBR,JPT,LWK,MXL,PUR,TSI,YRI	NA	LWK
chrX:48052228	rs144758019	LWK	SSX5	chrX:48120691	rs191338684	ASW,LWK	NA	LWK
chrX:48048541	rs191003826	CHB	SSX5	chrX:52660486	rs151174786	CHB	NA	CHB
chrX:48084233	rs182127828	CHB	NA	chrX:48191109	rs6608799	ASW,CEU,CHB,CHS,CLM,FIN,GBR,IBS,JPT,LWK,MXL,PUR,TSI,YRI	NA	CHB
chrX:48077420	rs192128503	CLM	NA	chrX:48301329	rs5906669	CEU,CHB,CHS,CLM,FIN,GBR,JPT,LWK,MXL,PUR,TSI,YRI	NA	CLM
chrX:48100040	rs148739613	LWK	NA	chrX:48108532	rs7064244	ASW,CEU,CHB,CHS,CLM,FIN,GBR,JPT,LWK,MXL,PUR,TSI,YRI	NA	LWK
chrX:48126808	rs12396577	ASW,CEU,CHB,CHS,CLM,FIN,GBR,JPT,LWK,MXL,PUR,YRI	SSX1	chrX:48154955	rs191909270	CEU	NA	CEU
chrX:48126853	rs182410233	YRI	SSX1	chrX:48301329	rs5906669	CEU,CHB,CHS,CLM,FIN,GBR,JPT,LWK,MXL,PUR,TSI,YRI	NA	YRI
chrX:48140654	rs141661047	LWK	NA	chrX:52641932	rs143289436	ASW,CEU,CHB,CHS,FIN,GBR,LWK,MXL,PUR,TSI,YRI	NA	LWK
chrX:48140681	rs183772845	LWK	NA	chrX:52641959	rs147626214	CEU,FIN,GBR,LWK,MXL,PUR,YRI	NA	LWK
chrX:48154911	rs180752337	LWK	NA	chrX:48301329	rs5906669	CEU,CHB,CHS,CLM,FIN,GBR,JPT,LWK,MXL,PUR,TSI,YRI	NA	LWK
chrX:51435891	rs183762893	LWK,YRI	NA	chrX:51443511	rs189084094	YRI	NA	YRI
chrX:52897423	rs192317087	FIN	NA	chrX:55684709	rs5914397	ASW,CEU,CHB,CHS,CLM,FIN,GBR,JPT,LWK,MXL,PUR,TSI,YRI	NA	FIN
chrX:67849902	rs12394083	ASW,CEU,CHB,CHS,CLM,FIN,GBR,LWK,MXL,PUR,TSI,YRI	NA	chrX:67909097	rs35021514	LWK	NA	LWK
chrX:84103882	rs145439737	CHB,CHS,FIN,JPT,MXL,YRI	NA	chrX:84135167	rs183839984	YRI	NA	YRI
chrX:100110189	rs190359245	ASW,CLM,LWK,YRI	NOX1	chr19:42335079	rs144716212	YRI	NA	YRI
chrX:116025001	rs190062872	ASW	NA	chr10:59951403	rs144412416	ASW,LWK	NA	ASW
chrX:118355526	rs2428751	ASW,CEU,CHB,CHS,CLM,FIN,GBR,JPT,LWK,MXL,PUR,TSI,YRI	NA	chr11:110658933	rs184128909	CLM	NA	CLM
chrX:118355526	rs2428751	ASW,CEU,CHB,CHS,CLM,FIN,GBR,JPT,LWK,MXL,PUR,TSI,YRI	NA	chr13:53217409	rs342775	LWK	HNRNPA1L2	LWK
chrX:119197877	rs192352943	YRI	NA	chrX:119306288	rs182671057	ASW,LWK,YRI	NA	YRI
chrX:134948053	rs181060408	ASW	CT45A5	chrX:135027101	rs6528321	ASW,CEU,CHB,CHS,CLM,FIN,GBR,IBS,JPT,LWK,MXL,PUR,TSI,YRI	NA	ASW
chrX:139094106	rs74685869	ASW,CHB,CHS,CLM,FIN,JPT,LWK,MXL,PUR	NA	chrX:139303803	rs189865392	JPT	NA	JPT
chrX:139094318	rs5908991	CHB,YRI	NA	chrX:139303591	rs149238815	CHB	NA	CHB
chrX:139100534	rs58505510	MXL	NA	chrX:139297849	rs73573679	ASW,CEU,CHS,CLM,FIN,LWK,MXL,PUR,TSI,YRI	NA	MXL
chrX:140997553	rs176049	ASW,CEU,CHB,CHS,CLM,FIN,GBR,IBS,JPT,LWK,MXL,PUR,TSI,YRI	NA	chrX:141280906	rs188062242	CHB	NA	CHB
chrX:141001027	rs6636507	CEU,CLM,TSI	NA	chrX:141277432	rs184680112	CLM	NA	CLM
chrX:142599046	rs146428163	ASW,CEU,GBR,LWK,PUR,TSI,YRI	SPANXN3	chrX:144335224	rs115279520	YRI	NA	YRI
chrX:142801860	rs140703088	ASW,LWK	SPANXN2	chrX:144330941	rs185541694	LWK	NA	LWK
chrX:142802544	rs851101	ASW,CEU,CHB,CHS,CLM,FIN,GBR,IBS,JPT,LWK,MXL,PUR,TSI,YRI	SPANXN2	chrX:144330258	rs186045471	JPT	NA	JPT
chr10:36700804	rs187104124	GBR	NA	chr10:37885454	rs117830372	ASW,CEU,CLM,FIN,GBR,IBS,MXL,PUR,TSI	NA	GBR
chr10:36702570	rs2796771	ASW,CEU,CHB,CHS,CLM,FIN,GBR,IBS,JPT,LWK,MXL,PUR,TSI,YRI	NA	chr10:37886891	rs150706985	LWK	NA	LWK
chr10:42925913	rs187579683	CHB	NA	chr10:38483227	rs11011485	ASW,CEU,CHB,CHS,FIN,JPT,LWK,MXL,PUR,TSI,YRI	NA	CHB
chr10:42962142	rs146706052	TSI	NA	chr10:38453454	rs72793786	ASW,CEU,FIN,GBR,IBS,MXL,PUR,TSI	NA	TSI
chr10:81779384	rs142725674	ASW,LWK,YRI	NA	chr10:81795579	rs189104511	YRI	NA	YRI
chr10:81782761	rs5015411	ASW,CEU,CHB,CHS,CLM,FIN,GBR,IBS,JPT,LWK,MXL,PUR,TSI,YRI	NA	chr10:81798631	rs188986339	ASW	NA	ASW
chr10:89150234	rs188233376	CLM	NA	chr10:81633933	rs75216651	ASW,CEU,CHB,CLM,FIN,JPT,MXL,PUR,TSI,YRI	NA	CLM
chr10:4986195	rs150305918	LWK	NA	chr10:5060333	rs138766551	ASW,CHB,JPT,LWK,YRI	NA	LWK
chr10:5000113	rs183312771	ASW,YRI	NA	chr10:5050763	rs186466469	ASW	NA	ASW
chr10:5000524	rs191509729	CHS	NA	chr10:5050352	rs113194281	ASW,CEU,CHB,CHS,CLM,FIN,GBR,IBS,JPT,LWK,TSI	NA	CHS
chr10:5004316	rs78519544	ASW,CEU,CHB,CHS,CLM,FIN,GBR,IBS,JPT,LWK,MXL,PUR,TSI,YRI	NA	chr10:5047346	rs189913616	ASW	NA	ASW
chr10:5004317	rs2904795	ASW,CEU,CHB,CHS,CLM,FIN,GBR,IBS,JPT,LWK,MXL,PUR,TSI,YRI	NA	chr10:5047345	rs185493253	ASW	NA	ASW
chr10:5007946	rs111347839	YRI	AKR1C1	chr10:5044033	rs11819128	ASW,CEU,CHB,CHS,CLM,FIN,GBR,IBS,JPT,LWK,MXL,PUR,TSI,YRI	NA	YRI
chr10:21889138	rs6482189	ASW,CEU,CHB,CHS,CLM,FIN,GBR,IBS,JPT,LWK,MXL,PUR,TSI,YRI	MLLT10	chr17:36228292	rs187990035	LWK	NA	LWK
chr10:26861676	rs74128357	ASW,CLM,LWK,MXL,PUR,YRI	NA	chr10:26915332	rs183256569	MXL	NA	MXL
chr10:37211727	rs180994283	MXL	NA	chr11:80438418	rs12364296	ASW,CEU,CHB,CHS,CLM,FIN,GBR,IBS,JPT,LWK,MXL,PUR,TSI,YRI	NA	MXL
chr10:37227728	rs187523944	LWK	NA	chr11:80422424	rs1917868	ASW,CLM,LWK,YRI	NA	LWK
chr10:37249865	rs34664569	ASW,CEU,CHB,CHS,CLM,FIN,GBR,IBS,JPT,MXL,PUR,TSI	NA	chr11:80398084	rs142684194	CHB	NA	CHB
chr10:37339947	rs191406949	CHB	NA	chr11:80322174	rs190584888	CHB	NA	CHB
chr10:38901540	rs185694372	ASW,YRI	NA	chr22:16875422	rs150335951	YRI	NA	YRI
chr10:38932506	rs189719368	CEU,CHB,CLM,FIN,GBR,IBS,LWK,MXL,PUR,TSI,YRI	NA	chr22:16908083	rs185699056	TSI	NA	TSI
chr10:39048727	rs191714093	ASW	NA	chr22:17025102	rs12157983	ASW,LWK,YRI	NA	ASW
chr10:38984456	rs4088503	ASW,CEU,CHB,CHS,CLM,FIN,GBR,IBS,JPT,LWK,MXL,PUR,TSI,YRI	NA	chr16:32397104	rs4099363	MXL	NA	MXL
chr10:38916526	rs11146869	CHB,CHS,CLM,FIN,GBR,JPT,PUR,YRI	NA	chr10:42790165	rs190379811	CHB	NA	CHB
chr10:38935094	rs138383334	ASW,CLM,LWK,PUR,YRI	NA	chr10:42771285	rs188826917	PUR	NA	PUR
chr10:39072651	rs190085681	PUR	NA	chr10:42691595	rs10900295	ASW,CEU,CHB,CHS,CLM,FIN,GBR,IBS,JPT,LWK,MXL,PUR,TSI,YRI	NA	PUR
chr10:42697592	rs6606592	CEU,CHB,CHS,CLM,FIN,GBR,JPT,LWK,MXL,PUR,TSI,YRI	NA	chr21:9577574	rs192711425	GBR	NA	GBR
chr10:43039062	rs185727549	LWK	ZNF37BP	chr10:38393563	rs2505196	ASW,CEU,CHB,CHS,CLM,FIN,GBR,IBS,JPT,LWK,MXL,PUR,TSI,YRI	NA	LWK
chr10:43054167	rs7082367	ASW,CEU,CHB,CHS,CLM,FIN,GBR,IBS,JPT,LWK,MXL,PUR,TSI,YRI	NA	chr10:38377705	rs184363541	LWK	NA	LWK
chr10:45635743	rs184106095	LWK	RSU1P2	chr10:43198813	rs147945326	ASW,CLM,LWK,YRI	NA	LWK
chr10:45635934	rs191033460	LWK	RSU1P2	chr10:43198622	rs150660893	ASW,LWK,PUR,YRI	NA	LWK
chr10:45641964	rs111752689	ASW,CLM,LWK,PUR,YRI	RSU1P2	chr10:43192194	rs184327756	LWK	NA	LWK
chr10:47706289	rs3013890	CEU	NA	chr10:75459612	rs188183042	CEU,CLM,FIN,GBR,TSI	NA	CEU
chr10:48022108	rs191205038	MXL	NA	chr10:51967392	rs187405967	ASW,LWK,MXL,YRI	NA	MXL
chr10:51909119	rs190323899	ASW	NA	chr10:51789855	rs57088000	ASW,CEU,CHS,CLM,FIN,GBR,JPT,LWK,MXL,PUR,TSI,YRI	NA	ASW
chr10:57538423	rs78011821	ASW,CEU,CHB,CHS,CLM,FIN,GBR,JPT,LWK,MXL,PUR,TSI,YRI	NA	chr17:22140096	rs191410633	JPT	NA	JPT
chr10:57523827	rs1916538	ASW,CEU,CHB,CHS,CLM,FIN,GBR,JPT,LWK,MXL,PUR,TSI,YRI	NA	chr10:81430662	rs193267751	CEU	NA	CEU
chr10:81271377	rs144239197	CHS,GBR,TSI,YRI	NA	chr10:82008465	rs150181729	YRI	NA	YRI
chr10:81275976	rs141772176	ASW,CEU,CHB,CHS,CLM,GBR,JPT,LWK,MXL,PUR,TSI,YRI	EIF5AL1	chr10:82003866	rs185249980	PUR	NA	PUR
chr10:81281593	rs1250988	ASW,CEU,CHB,CHS,CLM,FIN,GBR,IBS,JPT,LWK,MXL,PUR,TSI,YRI	NA	chr10:81998259	rs140895141	FIN	NA	FIN
chr10:81289290	rs144806153	ASW,CEU,CHB,CLM,FIN,GBR,LWK,YRI	NA	chr10:81990511	rs185312572	ASW	NA	ASW
chr10:94538	rs189409193	GBR	TUBB8	chr12:38596045	rs12296985	ASW,CEU,CHB,GBR,LWK,MXL,PUR,TSI,YRI	NA	GBR
chr10:14983511	rs61085450	ASW,CEU,CHB,CHS,CLM,FIN,GBR,JPT,LWK,MXL,TSI,YRI	DCLRE1C	chr10:15065520	rs191056198	ASW	NA	ASW
chr10:15032305	rs72481119	ASW,CHS,CLM,JPT,LWK,MXL,PUR,YRI	NA	chr12:8571129	rs183387909	ASW	NA	ASW
chr10:15033505	rs145242377	ASW,CEU,CHB,CHS,CLM,FIN,GBR,IBS,JPT,LWK,MXL,PUR,TSI,YRI	NA	chr12:8572324	rs183139021	YRI	NA	YRI
chr10:26908041	rs192866259	GBR	NA	chr10:26983014	rs2448119	ASW,CEU,CHB,CHS,CLM,FIN,GBR,IBS,JPT,LWK,MXL,PUR,TSI,YRI	NA	GBR
chr10:26908355	rs7087647	ASW,CEU,CHB,CHS,CLM,FIN,GBR,IBS,JPT,LWK,MXL,PUR,TSI,YRI	NA	chr10:26983337	rs184796778	YRI	NA	YRI
chr10:26909688	rs138083970	LWK	NA	chr10:26984673	rs137966400	CHB,CLM,GBR,IBS,JPT,LWK,TSI	NA	LWK
chr10:26909692	rs184996160	LWK	NA	chr10:26984677	rs143430082	CLM,LWK,YRI	NA	LWK
chr10:26944043	rs183906446	LWK	NA	chr10:27218770	rs139291981	ASW,LWK,PUR,YRI	NA	LWK
chr10:27179526	rs117496011	ASW,CHS,CLM,FIN,GBR,IBS,JPT,LWK,MXL,PUR,YRI	NA	chr10:27645664	rs114257299	YRI	NA	YRI
chr10:27569671	rs193261530	CEU	NA	chr10:28258503	rs7921313	ASW,CEU,CLM,FIN,GBR,LWK,MXL,PUR,TSI	NA	CEU
chr10:29673869	rs190957055	YRI	NA	chr10:30881793	rs7085166	ASW,LWK,PUR,YRI	NA	YRI
chr10:29788547	rs140911602	IBS,LWK,YRI	SVIL	chr10:30973835	rs183907067	LWK	NA	LWK
chr10:29792863	rs138225615	CLM,IBS,LWK	SVIL	chr10:30969516	rs146038336	LWK	NA	LWK
chr10:29805767	rs144039946	LWK	SVIL	chr10:30956998	rs10826836	ASW,CEU,CHB,CHS,CLM,FIN,GBR,IBS,JPT,LWK,MXL,PUR,TSI,YRI	NA	LWK
chr10:36145326	rs181526887	LWK	NA	chr10:45579096	rs73289605	LWK	NA	LWK
chr10:37368812	rs190068761	PUR	NA	chr11:80293190	rs78518331	ASW,CLM,LWK,PUR,YRI	NA	PUR
chr10:37973309	rs77039180	ASW,CEU,CHB,CHS,CLM,FIN,GBR,JPT,LWK,MXL,PUR,TSI,YRI	NA	chr10:43433441	rs191207434	ASW	NA	ASW
chr10:39024272	rs145972756	ASW,TSI,YRI	NA	chr22:29074963	rs189997351	TSI	NA	TSI
chr10:39029448	rs9702747	ASW,CEU,CHB,CHS,CLM,FIN,GBR,IBS,JPT,LWK,MXL,PUR,TSI,YRI	NA	chr16:33351425	rs182054651	GBR	NA	GBR
chr10:42619304	rs11492886	ASW,CEU,CHB,CLM,FIN,GBR,IBS,JPT,MXL,PUR,TSI,YRI	NA	chr16:33839190	rs192236232	CEU	NA	CEU
chr10:42631452	rs12241289	CHB,CHS,JPT,LWK,MXL,TSI,YRI	NA	chr21:14512576	rs188099153	CHS	NA	CHS
chr10:42851784	rs189153807	GBR	LOC441666	chr18:15253535	rs142365140	CEU,CLM,FIN,GBR,PUR	NA	GBR
chr10:47551716	rs187206068	LWK	NA	chr10:89107861	rs186877942	CEU,FIN,GBR,LWK,MXL,TSI,YRI	NA	LWK
chr10:47570618	rs184754253	JPT	NA	chr10:81425358	rs140809381	CEU,CHB,CHS,FIN,GBR,JPT,LWK,PUR,TSI,YRI	NA	JPT
chr10:47636967	rs145391821	LWK	NA	chr10:47671857	rs56801858	ASW,CEU,CHB,CHS,CLM,FIN,GBR,IBS,JPT,LWK,MXL,PUR,TSI,YRI	NA	LWK
chr10:47916013	rs187960913	CLM	FAM21B	chr10:51814349	rs145880905	ASW,CEU,CLM,FIN,GBR,LWK,MXL,PUR,TSI,YRI	NA	CLM
chr10:48125227	rs190799097	LWK	NA	chr10:89181480	rs12253316	ASW,LWK,PUR,YRI	NA	LWK
chr10:57557269	rs143230586	YRI	NA	chr10:81596500	rs10749148	ASW,CEU,CHB,CHS,CLM,FIN,GBR,IBS,JPT,LWK,MXL,PUR,TSI,YRI	NA	YRI
chr10:75470476	rs183926528	LWK	BMS1P4	chr10:51735375	rs151096161	ASW,CHB,FIN,GBR,JPT,LWK,MXL,YRI	NA	LWK
chr10:75483818	rs145107744	LWK	BMS1P4	chr10:88756640	rs186138796	LWK	NA	LWK
chr10:81410450	rs184552224	ASW	NA	chr10:81584618	rs10885384	ASW,CEU,CHB,CHS,CLM,FIN,GBR,IBS,JPT,LWK,MXL,PUR,TSI,YRI	NA	ASW
chr10:81412547	rs191419318	ASW,LWK,YRI	NA	chr10:81582536	rs192435191	YRI	NA	YRI
chr10:81414689	rs2678584	ASW,CEU,CHB,CLM,FIN,JPT,LWK,TSI,YRI	NA	chr10:81580397	rs185969975	LWK	NA	LWK
chr10:81416509	rs138967872	LWK	NA	chr10:81578589	rs138932259	CLM,LWK,YRI	NA	LWK
chr10:81423650	rs188650839	ASW	NA	chr10:81571481	rs57263266	ASW,LWK	NA	ASW
chr10:81437641	rs187912901	ASW	NA	chr10:81556361	rs186853925	ASW,LWK,PUR	NA	ASW
chr10:81438145	rs2559684	ASW,CHB,CHS,CLM,FIN,GBR,IBS,JPT,MXL,PUR	NA	chr10:81555842	rs180808880	IBS	NA	IBS
chr10:81427588	rs183836748	ASW,CHB,CHS,CLM,FIN,GBR,JPT,LWK,MXL,YRI	NA	chr10:89089672	rs185744303	CHS	NA	CHS
chr10:81582884	rs73306820	ASW,CEU,CHB,CHS,CLM,GBR,JPT,LWK,MXL,PUR,YRI	NA	chr17:22144224	rs190918654	LWK	NA	LWK
chr10:81771878	rs191065402	CLM	NA	chr11:108051300	rs4623864	ASW,CEU,CHB,CHS,CLM,FIN,GBR,IBS,JPT,LWK,MXL,PUR,TSI,YRI	NA	CLM
chr10:96438811	rs192430643	TSI	NA	chr10:96651789	rs74154124	ASW,CEU,CHB,CHS,CLM,FIN,GBR,IBS,JPT,LWK,MXL,PUR,TSI,YRI	NA	TSI
chr11:49193873	rs184044814	CLM,MXL	FOLH1	chr11:89406212	rs191401674	CLM	NA	CLM
chr11:49195736	rs187076565	LWK	FOLH1	chr11:89404340	rs77001275	ASW,CLM,LWK,YRI	NA	LWK
chr11:49210692	rs191903787	ASW	FOLH1	chr11:89389423	rs149958581	ASW,LWK,PUR,YRI	NA	ASW
chr11:49256620	rs193060346	ASW,YRI	NA	chr11:89339035	rs181187531	ASW	NA	ASW
chr11:51400937	rs190043388	YRI	NA	chr11:48643074	rs138169333	ASW,LWK,YRI	NA	YRI
chr11:51404543	rs191858072	ASW	NA	chr11:48639483	rs140647378	ASW,CLM,LWK,PUR,YRI	NA	ASW
chr11:51410889	rs192316907	CHB	NA	chr11:48633114	rs182709542	CHB	NA	CHB
chr11:71296486	rs184959809	ASW	NA	chr12:8576292	rs113534592	ASW,LWK,PUR,YRI	NA	ASW
chr11:71300450	rs58779048	ASW,CHB,CHS,CLM,FIN,GBR,LWK,MXL,YRI	NA	chr12:8572324	rs183139021	YRI	NA	YRI
chr11:71298609	rs11234279	ASW,CEU,CHB,CHS,CLM,FIN,GBR,JPT,LWK,MXL,PUR,TSI,YRI	NA	chr11:67496795	rs181836029	CHB	NA	CHB
chr11:71311287	rs184096018	ASW,CHS,LWK,PUR	NA	chr11:67484107	rs186615591	LWK	NA	LWK
chr11:71311342	rs111771700	CHS,FIN,JPT,YRI	NA	chr11:67484052	rs191882656	FIN	NA	FIN
chr11:71306721	rs183823422	YRI	NA	chr12:8588747	rs183970144	ASW,LWK,PUR,YRI	NA	YRI
chr11:71310878	rs60346230	ASW,CHB,CHS,FIN,LWK,MXL,PUR	NA	chr11:67736276	rs181704501	LWK	NA	LWK
chr11:71304920	rs183367440	CHS	NA	chr11:71331533	rs76449930	ASW,CHB,CHS,CLM,FIN,LWK,MXL,PUR,TSI,YRI	NA	CHS
chr11:71310507	rs192670514	LWK	NA	chr11:71610499	rs55815017	ASW,CEU,CHB,CHS,CLM,FIN,GBR,JPT,LWK,MXL,PUR,TSI,YRI	NA	LWK
chr11:88975510	rs183013343	FIN	TYR	chr11:49480967	rs184396286	CLM,FIN,PUR,YRI	NA	FIN
chr11:88976218	rs182989084	YRI	TYR	chr11:49480261	rs182958915	YRI	NA	YRI
chr11:88977974	rs6483007	ASW,CLM,LWK,PUR,YRI	TYR	chr11:49478513	rs189798048	LWK	NA	LWK
chr11:89017663	rs182738636	MXL	TYR	chr11:49437583	rs79281279	CHB,CLM,FIN,MXL	NA	MXL
chr11:89032685	rs185630777	FIN	NA	chr11:49422146	rs192176367	FIN	NA	FIN
chr11:89034321	rs142448177	ASW,LWK,YRI	NA	chr11:49420500	rs144559842	LWK	NA	LWK
chr11:89037629	rs183315854	FIN	NA	chr11:49417192	rs11040355	CEU,CHB,CHS,CLM,FIN,GBR,JPT,MXL,PUR,TSI	NA	FIN
chr11:89067769	rs183322933	ASW	NOX4	chr11:49393211	rs181448751	ASW,CLM,FIN,JPT,LWK,PUR,YRI	NA	ASW
chr11:89104627	rs184413406	ASW	NOX4	chr11:49358213	rs192406744	ASW,YRI	NA	ASW
chr11:89120925	rs141403810	YRI	NOX4	chr11:49341937	rs147391057	ASW,LWK,YRI	NA	YRI
chr11:89126709	rs317154	ASW,LWK,YRI	NOX4	chr11:49336238	rs192788758	LWK	NA	LWK
chr11:89150293	rs192630959	IBS	NOX4	chr11:49314004	rs188339185	IBS	NA	IBS
chr11:3458593	rs146510675	CHB,CLM,JPT,MXL	NA	chr12:8407233	rs182038069	CLM	NA	CLM
chr11:3467305	rs184937385	LWK	NA	chr12:8415933	rs7974603	ASW,CEU,CLM,FIN,GBR,IBS,LWK,MXL,PUR,TSI,YRI	NA	LWK
chr11:3505059	rs192486331	LWK	NA	chr12:8445330	rs11044428	ASW,CEU,CHB,CHS,CLM,FIN,GBR,IBS,JPT,LWK,MXL,PUR,TSI,YRI	NA	LWK
chr11:3514347	rs187130525	TSI	NA	chr12:8453829	rs60457577	ASW,CEU,CHB,CHS,CLM,FIN,GBR,IBS,JPT,LWK,MXL,PUR,TSI,YRI	NA	TSI
chr11:3524448	rs189039190	LWK	NA	chr12:8463934	rs74060193	LWK	NA	LWK
chr11:3582011	rs182929853	ASW	NA	chr12:8522714	rs7316514	ASW,CEU,CHB,CHS,CLM,FIN,GBR,IBS,JPT,LWK,MXL,PUR,TSI,YRI	NA	ASW
chr11:3604515	rs181611915	YRI	NA	chr12:8545232	rs139841726	LWK,YRI	NA	YRI
chr11:3521989	rs7110375	ASW,CLM,LWK,PUR,YRI	NA	chr11:71433061	rs182809134	YRI	NA	YRI
chr11:3601286	rs182945809	GBR	NA	chr11:71351703	rs12361821	ASW,CEU,CHB,CHS,CLM,FIN,GBR,IBS,JPT,LWK,MXL,PUR,TSI,YRI	NA	GBR
chr11:3604033	rs189083760	CHS	NA	chr11:71348928	rs4503573	ASW,CHB,CHS,CLM,FIN,GBR,JPT,LWK,PUR,TSI,YRI	NA	CHS
chr11:4361087	rs10835919	ASW,CEU,CHB,CHS,CLM,FIN,GBR,IBS,JPT,LWK,MXL,PUR,TSI,YRI	NA	chr11:4253901	rs186064564	LWK	NA	LWK
chr11:48432523	rs185239288	MXL	NA	chr11:51537047	rs191190306	CLM,MXL,PUR	NA	MXL
chr11:48439349	rs191335000	GBR	NA	chr11:51530241	rs34634523	ASW,CEU,CHB,CHS,CLM,FIN,GBR,IBS,JPT,PUR,TSI,YRI	NA	GBR
chr11:48451992	rs138816139	ASW,LWK,PUR,YRI	NA	chr11:51517984	rs192753012	YRI	NA	YRI
chr11:48458231	rs184313538	ASW,CEU	NA	chr11:51511525	rs182008784	CEU	NA	CEU
chr11:48462758	rs148855130	TSI	NA	chr11:51507114	rs192178256	GBR,TSI	NA	TSI
chr11:48464591	rs182821816	CLM,LWK	NA	chr11:51505262	rs141508740	LWK	NA	LWK
chr11:48493627	rs192680123	LWK	NA	chr11:51476310	rs182345482	LWK	NA	LWK
chr11:48497210	rs188486352	FIN	NA	chr11:51472705	rs192541111	ASW,CEU,CHB,CHS,CLM,FIN,GBR,IBS,JPT,LWK,MXL,PUR,TSI,YRI	NA	FIN
chr11:48512380	rs185092248	GBR	NA	chr11:51457588	rs11246575	CEU,CHB,CHS,CLM,FIN,GBR,JPT,LWK,MXL,PUR,TSI,YRI	NA	GBR
chr11:48547785	rs182754390	GBR	NA	chr11:51426661	rs61891391	ASW,CEU,CLM,FIN,GBR,LWK,MXL,PUR,TSI	NA	GBR
chr11:48552628	rs4882105	ASW,CEU,CHB,CHS,CLM,FIN,GBR,IBS,JPT,LWK,MXL,PUR,TSI,YRI	NA	chr11:51421806	rs181080939	LWK	NA	LWK
chr11:48508334	rs193256459	LWK	NA	chr11:49944874	rs7946556	ASW,CEU,CHB,CHS,CLM,FIN,GBR,IBS,JPT,LWK,MXL,PUR,TSI,YRI	NA	LWK
chr11:49085225	rs77516953	ASW,CEU,CHB,CHS,CLM,FIN,GBR,IBS,JPT,LWK,MXL,PUR,TSI,YRI	NA	chr11:89800930	rs187638583	ASW	NA	ASW
chr11:49044552	rs4929880	ASW,CEU,FIN,GBR,JPT,LWK,MXL,TSI	NA	chr11:89546246	rs184311587	GBR	NA	GBR
chr11:49135961	rs140908071	CLM,LWK,PUR,YRI	NA	chr11:89453637	rs186739503	CLM	NA	CLM
chr11:49509538	rs185957345	ASW	NA	chr11:88870729	rs186128390	ASW,FIN,LWK	NA	ASW
chr11:49519869	rs183733579	LWK	NA	chr11:88859665	rs189324912	LWK	NA	LWK
chr11:49543547	rs182470948	FIN	NA	chr11:88835692	rs12801693	CEU,FIN,GBR,MXL,TSI	NA	FIN
chr11:49557299	rs150729861	CLM,MXL	NA	chr11:88821877	rs189447951	CLM	NA	CLM
chr11:49599309	rs141344305	ASW,LWK,YRI	LOC440040	chr11:88779524	rs187744139	LWK	NA	LWK
chr11:49653024	rs180911614	YRI	LOC440040	chr11:88726895	rs139586621	ASW,LWK,YRI	NA	YRI
chr11:49655104	rs184989610	LWK	LOC440040	chr11:88718751	rs150974166	ASW,LWK,PUR,YRI	NA	LWK
chr11:49666218	rs186389203	LWK	LOC440040	chr11:88707677	rs143684720	ASW,LWK,PUR,YRI	NA	LWK
chr11:49668702	rs190480335	CEU,CHB,CLM,FIN,GBR,IBS,MXL,TSI	LOC440040	chr11:88705199	rs189113617	MXL	NA	MXL
chr11:49674049	rs181259553	MXL	LOC440040	chr11:88699888	rs112180952	ASW,CEU,CHB,CHS,FIN,GBR,IBS,JPT,LWK,MXL,YRI	NA	MXL
chr11:49679150	rs187635530	LWK	LOC440040	chr11:88694798	rs28627179	LWK,YRI	NA	LWK
chr11:49687090	rs151127279	LWK	LOC440040	chr11:88686884	rs149113829	LWK	NA	LWK
chr11:49688557	rs184974311	ASW	LOC440040	chr11:88685419	rs138358461	ASW,LWK,YRI	NA	ASW
chr11:49701498	rs188382793	FIN,GBR,MXL	LOC440040	chr11:88672427	rs191761785	GBR	NA	GBR
chr11:49757355	rs185279102	GBR	LOC440040	chr11:88626539	rs190182395	CHS,CLM,GBR,PUR	NA	GBR
chr11:49759905	rs76659373	FIN	LOC440040	chr11:88623990	rs11021655	ASW,CEU,CHB,CHS,CLM,FIN,GBR,IBS,JPT,LWK,MXL,PUR,TSI,YRI	NA	FIN
chr11:49769081	rs7924899	ASW,CEU,CLM,FIN,GBR,IBS,LWK,MXL,PUR,TSI,YRI	LOC440040	chr11:88614777	rs150586066	LWK	NA	LWK
chr11:49769993	rs10839357	ASW,CEU,CHB,CHS,CLM,FIN,GBR,IBS,JPT,LWK,MXL,PUR,TSI,YRI	LOC440040	chr11:88613872	rs185605374	FIN	NA	FIN
chr11:49770162	rs182166099	ASW	LOC440040	chr11:88613703	rs11021649	ASW,CLM,LWK,MXL,PUR,YRI	NA	ASW
chr11:49938413	rs113310923	ASW,CEU,CHB,CHS,CLM,FIN,GBR,IBS,JPT,LWK,MXL,PUR,TSI,YRI	NA	chr11:51455114	rs180970570	LWK	NA	LWK
chr11:49948404	rs61904548	CEU,CLM,FIN,GBR,IBS,LWK,MXL,PUR,TSI	NA	chr11:51465149	rs186156870	LWK	NA	LWK
chr11:49965330	rs4881659	ASW,CEU,CHB,CHS,CLM,FIN,GBR,IBS,JPT,LWK,MXL,PUR,TSI,YRI	NA	chr11:51478441	rs142460380	YRI	NA	YRI
chr11:51511244	rs189355064	CEU	NA	chr11:49996916	rs190765614	CEU,FIN,GBR,LWK	NA	CEU
chr11:55048738	rs74217009	ASW,CEU,CHB,CHS,CLM,FIN,GBR,IBS,JPT,LWK,MXL,PUR,TSI,YRI	NA	chr11:49842894	rs192512156	ASW	NA	ASW
chr11:55065874	rs190554570	LWK	NA	chr11:49861001	rs182343842	CEU,FIN,LWK,PUR,TSI	NA	LWK
chr11:55049335	rs188758806	CEU	NA	chr11:55636167	rs11820109	ASW,CEU,CHB,CHS,CLM,FIN,GBR,IBS,JPT,LWK,MXL,PUR,TSI,YRI	NA	CEU
chr11:55058389	rs184486000	ASW	NA	chr11:49899340	rs1722011	ASW,CEU,CHB,CHS,CLM,FIN,GBR,IBS,JPT,LWK,MXL,PUR,TSI,YRI	NA	ASW
chr11:55058904	rs189693881	FIN	NA	chr11:49898825	rs1794161	ASW,CEU,CHB,CHS,CLM,FIN,GBR,IBS,JPT,LWK,MXL,PUR,TSI,YRI	NA	FIN
chr11:55048738	rs74217009	ASW,CEU,CHB,CHS,CLM,FIN,GBR,IBS,JPT,LWK,MXL,PUR,TSI,YRI	NA	chr11:49877440	rs190026825	LWK	NA	LWK
chr11:58864717	rs186807860	JPT	NA	chr11:58820897	rs3740949	ASW,CEU,CHB,CHS,CLM,FIN,JPT,LWK,MXL,PUR,TSI,YRI	NA	JPT
chr11:58877313	rs77615004	ASW,LWK,PUR,YRI	FAM111B	chr11:58833580	rs183700253	ASW	NA	ASW
chr11:67501317	rs184022818	YRI	NA	chr12:8578660	rs185868102	YRI	NA	YRI
chr11:67501386	rs10791922	ASW,CEU,CHB,CHS,CLM,FIN,GBR,JPT,LWK,MXL,PUR,TSI,YRI	NA	chr11:71616846	rs181190530	LWK	NA	LWK
chr11:67500818	rs147544521	ASW,LWK,YRI	NA	chr11:3409793	rs183818120	LWK	NA	LWK
chr11:67501317	rs184022818	YRI	NA	chr11:3410292	rs60729532	ASW,CLM,LWK,PUR,YRI	NA	YRI
chr11:67623572	rs150987277	LWK	NA	chr11:71449545	rs61006895	ASW,CEU,CHB,CHS,CLM,FIN,GBR,LWK,TSI,YRI	NA	LWK
chr11:67624425	rs7123305	LWK	NA	chr11:71448628	rs146902979	ASW,CLM,LWK,MXL,YRI	NA	LWK
chr11:67625744	rs145487463	ASW,CEU,CLM,FIN,GBR,IBS,LWK,MXL,TSI,YRI	NA	chr11:71447295	rs181895419	CLM	NA	CLM
chr11:67669104	rs183071262	CHS,CLM,FIN,GBR,IBS,MXL,YRI	NA	chr11:71405468	rs150749275	CLM	NA	CLM
chr11:67675739	rs143567143	ASW,CEU,CLM,FIN,LWK,MXL,TSI,YRI	NA	chr12:8495657	rs148427714	LWK	NA	LWK
chr11:71419296	rs9735518	ASW,LWK,PUR,YRI	NA	chr12:8475253	rs185311294	LWK	NA	LWK
chr11:89487612	rs11018770	YRI	NA	chr11:89818640	rs150096258	ASW,YRI	NA	YRI
chr11:89531780	rs149578071	ASW,CHB,CLM,FIN,GBR,JPT,PUR,TSI,YRI	TRIM49	chr11:89774236	rs74584169	JPT	TRIM49C	JPT
chr11:89565764	rs150232804	ASW,CLM,GBR,PUR	NA	chr11:89745090	rs12274910	GBR	NA	GBR
chr11:89632110	rs188118337	GBR,PUR	MIR5692A1	chr11:89678775	rs183457422	GBR	NA	GBR
chr11:104971093	rs144853764	LWK	CARD17	chr11:104941184	rs1785876	ASW,CEU,CHB,CHS,CLM,FIN,GBR,IBS,JPT,LWK,MXL,PUR,TSI,YRI	NA	LWK
chr11:104988349	rs11226617	ASW,CEU,CHB,CHS,CLM,FIN,GBR,IBS,LWK,MXL,PUR,TSI,YRI	NA	chr11:104958159	rs185458648	YRI	NA	YRI
chr11:3410292	rs60729532	ASW,CLM,LWK,PUR,YRI	LOC650368	chr12:8578660	rs185868102	YRI	NA	YRI
chr11:3413370	rs190064920	LWK	LOC650368	chr14:52231137	rs146330634	ASW,LWK,MXL,YRI	NA	LWK
chr11:3421805	rs150087823	CHB,JPT,LWK,YRI	LOC650368	chr21:33801397	rs144463424	YRI	NA	YRI
chr11:3425476	rs184201929	TSI	LOC650368	chr11:67555234	rs12793698	ASW,CEU,CHB,CHS,CLM,FIN,GBR,JPT,LWK,MXL,PUR,TSI,YRI	NA	TSI
chr11:3435171	rs2097620	LWK	NA	chr11:67564241	rs80309804	ASW,CEU,CHB,CHS,CLM,FIN,GBR,IBS,JPT,LWK,MXL,TSI,YRI	NA	LWK
chr11:3455857	rs189237659	YRI	NA	chr11:67584770	rs4432026	ASW,CEU,CHB,CHS,CLM,FIN,GBR,IBS,JPT,LWK,MXL,PUR,TSI,YRI	NA	YRI
chr11:3448991	rs117557223	CEU,GBR,MXL	NA	chr16:5152996	rs138531233	MXL	NA	MXL
chr11:3547747	rs138122926	ASW,CLM,LWK,PUR,YRI	NA	chr16:5344666	rs190172661	YRI	NA	YRI
chr11:3567681	rs55876800	ASW,CEU,CHB,CHS,CLM,FIN,GBR,JPT,LWK,MXL,TSI,YRI	NA	chr16:5324208	rs190504996	CHS	NA	CHS
chr11:3592057	rs181607505	LWK	NA	chr16:5300404	rs144303344	ASW,LWK,YRI	NA	LWK
chr11:3614768	rs191136948	LWK	NA	chr11:67735598	rs80155899	ASW,JPT,LWK	NA	LWK
chr11:3614796	rs183352532	LWK	NA	chr11:67735626	rs114710715	ASW,LWK,YRI	NA	LWK
chr11:3609826	rs184670453	CLM	NA	chr12:8556740	rs4883139	ASW,CEU,CHB,CHS,CLM,FIN,GBR,IBS,JPT,LWK,MXL,PUR,TSI,YRI	NA	CLM
chr11:3621090	rs180690163	ASW	NA	chr13:68477134	rs7319270	ASW,CEU,CHB,CLM,FIN,GBR,JPT,LWK,MXL,PUR,TSI,YRI	NA	ASW
chr11:3622509	rs12804169	CEU,CHB,FIN,GBR,JPT,MXL,PUR,TSI	NA	chr11:71603847	rs183173220	FIN	NA	FIN
chr11:3614796	rs183352532	LWK	NA	chr11:67483867	rs12807167	ASW,CEU,CHB,CHS,CLM,FIN,GBR,IBS,JPT,LWK,MXL,PUR,TSI,YRI	NA	LWK
chr11:4239715	rs59131626	LWK	NA	chr11:4273104	rs2923794	ASW,CEU,CHB,CHS,CLM,FIN,GBR,JPT,LWK,MXL,PUR,TSI,YRI	NA	LWK
chr11:4249381	rs56111854	YRI	NA	chr11:4269009	rs2034120	ASW,CEU,CHB,CHS,CLM,FIN,GBR,JPT,LWK,MXL,PUR,TSI,YRI	NA	YRI
chr11:4249489	rs2440279	LWK	NA	chr11:4268901	rs71459807	ASW,CEU,CHB,CHS,CLM,FIN,GBR,JPT,LWK,MXL,PUR,TSI,YRI	NA	LWK
chr11:4250202	rs7129773	YRI	NA	chr11:4268193	rs143044535	ASW,CEU,CHB,CHS,CLM,FIN,GBR,IBS,JPT,LWK,MXL,PUR,TSI,YRI	NA	YRI
chr11:4253147	rs182810359	YRI	NA	chr11:4265240	rs116085652	ASW,CEU,CLM,LWK,PUR,YRI	NA	YRI
chr11:4253222	rs7935359	ASW,CEU,CHB,CHS,CLM,FIN,GBR,IBS,JPT,LWK,MXL,PUR,TSI,YRI	NA	chr11:4265165	rs184922873	LWK	NA	LWK
chr11:5270419	rs113349271	CLM	HBG1	chr11:5275343	rs11036476	ASW,CEU,CHB,CHS,CLM,FIN,GBR,IBS,JPT,LWK,MXL,PUR,TSI,YRI	NA	CLM
chr11:5592748	rs61892473	ASW,CEU,CHB,CHS,CLM,FIN,GBR,IBS,JPT,LWK,MXL,PUR,TSI,YRI	NA	chr13:21522718	rs182443250	CHS	NA	CHS
chr11:18268708	rs2445144	FIN	SAA2,SAA2-SAA4	chr11:18289285	rs111755795	CEU,CHB,CHS,CLM,FIN,GBR,JPT,LWK,YRI	NA	FIN
chr11:48922530	rs117738181	ASW,CEU,CLM,FIN,GBR,IBS,LWK,PUR,TSI	NA	chr11:55640873	rs186136274	CEU	NA	CEU
chr11:48972144	rs10839194	ASW,CEU,CHB,CHS,CLM,FIN,GBR,IBS,JPT,LWK,MXL,PUR,TSI,YRI	NA	chr11:55657807	rs180884624	CLM	NA	CLM
chr11:48985318	rs189540629	GBR	NA	chr11:49844507	rs61906765	ASW,CEU,CHB,CHS,CLM,FIN,GBR,JPT,LWK,MXL,PUR,TSI,YRI	NA	GBR
chr11:48980139	rs180986528	LWK	NA	chr11:49903163	rs11040621	ASW,CEU,CHB,CHS,CLM,FIN,GBR,IBS,JPT,LWK,MXL,PUR,TSI	NA	LWK
chr11:48980622	rs181282554	CLM	NA	chr11:49903646	rs10839425	ASW,CEU,CHB,CHS,CLM,FIN,GBR,IBS,JPT,LWK,MXL,PUR,TSI,YRI	NA	CLM
chr11:49825784	rs182705821	LWK	LOC440040	chr11:88570380	rs16915028	ASW,CLM,LWK,MXL,PUR,YRI	NA	LWK
chr11:49846125	rs182556334	LWK	NA	chr11:49880619	rs146774715	FIN,LWK,TSI	NA	LWK
chr11:49847113	rs188893153	ASW	NA	chr11:49905711	rs11040625	ASW,CEU,CHB,CHS,CLM,FIN,GBR,IBS,JPT,LWK,MXL,PUR,TSI,YRI	NA	ASW
chr11:49878621	rs189230877	CHS	NA	chr11:49908856	rs12276180	ASW,CEU,CHB,CHS,CLM,FIN,GBR,IBS,JPT,LWK,MXL,PUR,TSI,YRI	NA	CHS
[truncated: 923 more rows]
